# Supplementary material for: Bridging between Mouse and Human Enhancer-Promoter Long-Range Interactions in Neural Stem Cells, to Understand Enhancer Function in Neurodevelopmental Disease
Source: Int J Mol Sci. 2022 Jul 19;23(14):7964. doi: 10.3390/ijms23147964 (PMC9322198; doi:10.3390/ijms23147964)
Supplement: Supplementary file 1 [file ijms-23-07964-s001.zip]

Archive with 6 entries (6 files):
- S1-S5.pdf
- Supplementary Table S1 - Annotated Long Range interactions.xlsx
- Supplementary Table S2 - DDD Risk Variants in hmsLRI-E.xlsx
- Supplementary Table S3 - DDD CNV in hmsLRI.xlsx
- Supplementary Table S4 - ocular hmsLRI-E.xlsx
- Supplementary Table S5 - ocular intergenic.xlsx
