# Supplementary material for: Bridging between Mouse and Human Enhancer-Promoter Long-Range Interactions in Neural Stem Cells, to Understand Enhancer Function in Neurodevelopmental Disease
Source: Int J Mol Sci. 2022 Jul 19;23(14):7964. doi: 10.3390/ijms23147964 (PMC9322198; doi:10.3390/ijms23147964)
Supplement: Supplementary file 1 [file ijms-23-07964-s001.zip › Supplementary Table S1 - Annotated Long Range interactions.xlsx]

## Sheet: Active
id	PETcounts	mm9_coordinates_E	mouse_width_E	annotation_E	mouse_HGNC_geneSymbol_E	mouse_Entrez_gene_ID_E	cCRE_Li2021	mm9_coordinates_P	mouse_width_P	annotation_P	mouse_HGNC_geneSymbol_P	mouse_Entrez_gene_ID_P	hg19_coordinates_E	human_width_E	human_HGNC_geneSymbol_E	human_Entrez_gene_ID_E	conservation_score_E	VISTA_E	ShortCNE_E	Decipher_cnv_syndromes_E	DDG2P_E	EYE2P_E	hg19_coordinates_P	human_width_P	human_HGNC_geneSymbol_P	human_Entrez_gene_ID_P	conservation_score_P	VISTA_P	ShortCNE_P	Decipher_cnv_syndromes_P	DDG2P_P	EYE2P_P	Experiments	redundant
wTR1_1024	2	chr11:69230091-69232625	2535	I	NA	NA	cCREs80480;cCREs80481	chr11:68906707-68909612	2906	P	Per1	18626	chr17:7738841-7741326	2486	NA	NA	363	-	no	no	NA	NA	chr17:8058722-8060591	1870	PER1	5187	0,11	-	no	no	NA	NA	3	no
wTR1_1036	3	chr11:69229788-69232048	2261	I	NA	NA	cCREs80480;cCREs80481	chr11:69214490-69217641	3152	P	NA	NA	chr17:7739383-7741628	2246	NA	NA	438	-	no	no	NA	NA	chr17:7752912-7755658	2747	KDM6B	23135	398	-	no	no	limited	NA	3	no
wTR1_1038	10	chr11:69229704-69234965	5262	G	Dnah2	327954	cCREs80480;cCREs80481;cCREs80482;cCREs80483	chr11:69221632-69226035	4404	P	Kdm6b	216850	chr17:7736343-7741696	5354	DNAH2	146754	365	-	no	no	NA	NA	chr17:7744400-7748904	4505	KDM6B	23135	472	-	no	no	limited	NA	3	yes
wTR1_104	12	chr1:63808691-63812021	3331	I	NA	NA	cCREs11783;cCREs11784	chr1:64165005-64170055	5051	P	Klf7	93691	chr2:207663476-207667619	4144	NA	NA	192	-	no	no	NA	NA	chr2:208027797-208032937	5141	KLF7	8609	412	-	no	no	definitive	NA	3	yes
wTR1_1044	3	chr11:69404216-69406043	1828	G	Trp53	22059	cCREs80519	chr11:69391165-69393046	1882	P	Wrap53;Trp53	216853;22059	chr17:7571049-7573974	2926	TP53	7157	196	-	no	no	NA	NA	chr17:7591462-7592981	1520	WRAP53;TP53	55135;7157	204	-	no	no	NA;NA	NA;NA	3	no
wTR1_105	2	chr1:63866060-63866959	900	I	NA	NA	cCREs11796	chr1:64167183-64169500	2318	P	Klf7	93691	chr2:207709971-207711181	1211	NA	NA	368	-	no	no	NA	NA	chr2:208029903-208032330	2428	KLF7	8609	502	-	no	no	definitive	NA	2	no
wTR1_1052	4	chr11:69404482-69407340	2859	G	Trp53	22059	cCREs80519	chr11:69417250-69420851	3602	P	Atp1b2	11932	chr17:7569558-7573214	3657	TP53	7157	162	-	no	no	NA	NA	chr17:7553486-7556470	2985	ATP1B2	482	276	-	no	no	NA	NA	3	no
wTR1_106	2	chr1:64045381-64047381	2001	I	NA	NA	cCREs11840	chr1:64167581-64169230	1650	P	Klf7	93691	chr2:207909629-207911618	1990	NA	NA	129	-	no	no	NA	NA	chr2:208030298-208032008	1711	KLF7	8609	472	-	no	no	definitive	NA	2	no
wTR1_1092	4	chr11:69840027-69844797	4771	G	Dlg4	13385	cCREs80598;cCREs80599	chr11:69807727-69810692	2966	P	Phf23	78246	chr17:7106702-7111977	5276	DLG4	1742	308	-	no	no	strong	NA	chr17:7141400-7144345	2946	PHF23;GABARAP	79142;11337	446	-	no	no	NA;NA	NA;NA	2	no
wTR1_110	4	chr1:64491543-64495051	3509	I	NA	NA	cCREs11965;cCREs11966;cCREs11967	chr1:64165013-64167851	2839	P	Klf7	93691	chr2:208336547-208340019	3473	NA	NA	127	-	no	no	NA	NA	chr2:208027805-208030525	2721	KLF7	8609	526	-	no	no	definitive	NA	2	no
wTR1_111	3	chr1:64299489-64302424	2936	I	NA	NA	cCREs11919;cCREs11920	chr1:64165113-64167944	2832	P	Klf7	93691	chr2:208144598-208147975	3378	NA	NA	206	-	no	no	NA	NA	chr2:208027931-208030621	2691	KLF7	8609	558	-	no	no	definitive	NA	1	no
wTR1_1110	2	chr11:71576856-71578357	1502	G	Wscd1	216881	cCREs80935	chr11:71563470-71565028	1559	P	Wscd1	216881	chr17:5987799-5989349	1551	WSCD1	23302	246	-	no	no	NA	NA	chr17:5972496-5974288	1793	WSCD1	23302	183	-	no	no	NA	NA	2	no
wTR1_1111	2	chr11:71967643-71969080	1438	G	4933427D14Rik	74477	cCREs81059	chr11:72020849-72022534	1686	P	Txndc17;4933427D14Rik	52700;74477	chr17:6481684-6483956	2273	KIAA0753	9851	0,12	-	no	no	NA	NA	chr17:6544110-6545861	1752	TXNDC17;KIAA0753	84817;9851	182	-	no	no	NA;NA	NA;NA	1	no
wTR1_1112	2	chr11:72038628-72039295	668	I	NA	NA	cCREs81076	chr11:72027122-72028681	1560	P	Med31;4930563E22Rik	67279;75304	chr17:6569612-6570554	943	NA	NA	4	-	no	no	NA	NA	chr17:6553149-6555032	1884	MED31	51003	156	-	no	no	NA	NA	1	no
wTR1_1118	2	chr11:74650571-74652152	1582	G	Mnt	17428	cCREs81437	chr11:74643748-74645538	1791	P	Mnt	17428	chr17:2296028-2298055	2028	MNT	4335	217	-	no	yes	NA	NA	chr17:2303298-2305127	1830	MNT	4335	646	-	no	yes	NA	NA	3	no
wTR1_112	7	chr1:64350128-64353679	3552	I	NA	NA	cCREs11931	chr1:64165336-64169010	3675	P	Klf7	93691	chr2:208197943-208201306	3364	NA	NA	105	-	no	no	NA	NA	chr2:208028170-208031728	3559	KLF7	8609	549	-	no	no	definitive	NA	3	yes
wTR1_1131	9	chr11:77436598-77439712	3115	I	Mir684-1	735274	cCREs82087	chr11:77418682-77422998	4317	P	Taok1	216965	chr17:27702625-27705746	3122	NA	NA	255	-	no	no	NA	NA	chr17:27716712-27719960	3249	TAOK1;MIR4523	57551;100616122	446	-	no	no	definitive;NA	NA;NA	3	no
wTR1_114	8	chr1:64239977-64244252	4276	I	NA	NA	cCREs11905;cCREs11906	chr1:64166488-64170964	4477	P	Klf7	93691	chr2:208089747-208093673	3927	NA	NA	151	-	no	no	NA	NA	chr2:208029198-208033523	4326	KLF7	8609	366	-	no	no	definitive	NA	3	no
wTR1_116	2	chr1:64456121-64457653	1533	I	NA	NA	cCREs11957	chr1:64166701-64169526	2826	P	Klf7	93691	chr2:208300105-208301267	1163	NA	NA	147	-	no	no	NA	NA	chr2:208029410-208032355	2946	KLF7	8609	476	-	no	no	definitive	NA	2	yes
wTR1_1168	2	chr11:80149125-80150769	1645	G	Rhbdl3;Mir684-1	246104;735274	cCREs82685	chr11:80114287-80116801	2515	P	Rhbdl3	246104	chr17:30630115-30631786	1672	RHBDL3	162494	289	-	no	no	NA	NA	chr17:30592724-30595592	2869	RHBDL3	162494	289	-	no	no	NA	NA	3	yes
wTR1_117	2	chr1:64245118-64248100	2983	I	NA	NA	cCREs11907;cCREs11908	chr1:64166898-64168906	2009	P	Klf7	93691	chr2:208094060-208097112	3053	NA	NA	237	-	no	no	NA	NA	chr2:208029601-208031631	2031	KLF7	8609	617	-	no	no	definitive	NA	2	no
wTR1_119	7	chr1:64235930-64239482	3553	I	NA	NA	cCREs11902;cCREs11903;cCREs11904	chr1:64167100-64170130	3031	P	Klf7	93691	chr2:208085876-208089183	3308	NA	NA	165	-	no	no	NA	NA	chr2:208029813-208032937	3125	KLF7	8609	405	-	no	no	definitive	NA	2	no
wTR1_1205	3	chr11:87952180-87954864	2685	G	Cuedc1;Mir684-1	103841;735274	cCREs84315;cCREs84316;cCREs84317	chr11:87881261-87884208	2948	P	Vezf1	22344	chr17:55992077-55994688	2612	CUEDC1;MIR4315-1	404093;100423004	149	-	no	no	NA;NA	NA;NA	chr17:56063050-56066119	3070	VEZF1	7716	585	-	no	no	NA	NA	3	no
wTR1_1207	2	chr11:87968674-87970246	1573	G	Cuedc1;Mir684-1	103841;735274	cCREs84323	chr11:87882691-87885058	2368	P	Vezf1	22344	chr17:55976266-55977958	1693	MIR4315-1;CUEDC1	100423004;404093	116	-	no	no	NA;NA	NA;NA	chr17:56062197-56064615	2419	VEZF1	7716	494	-	no	no	NA	NA	1	no
wTR1_1208	2	chr11:87938690-87940649	1960	G	Cuedc1;Mir684-1	103841;735274	cCREs84311	chr11:87911519-87913109	1591	P	Cuedc1	103841	chr17:56004076-56005587	1512	MIR4315-1;CUEDC1	100423004;404093	135	-	no	no	NA;NA	NA;NA	chr17:56032279-56034234	1956	CUEDC1	404093	228	-	no	no	NA	NA	3	no
wTR1_1209	5	chr11:87930801-87934471	3671	G	Cuedc1;Mir684-1	103841;735274	cCREs84309;cCREs84310	chr11:87911681-87915169	3489	P	Cuedc1	103841	chr17:56010648-56015823	5176	MIR4315-1;CUEDC1	100423004;404093	0,09	-	no	no	NA;NA	NA;NA	chr17:56030168-56034023	3856	CUEDC1	404093	0,18	-	no	no	NA	NA	3	yes
wTR1_1212	2	chr11:88364837-88366208	1372	G	Mir684-1;Msi2	735274;76626	cCREs84455	chr11:88578109-88579952	1844	P	Msi2	100504473;76626	chr17:55518792-55520583	1792	MIR4315-1;MSI2	100423004;124540	48	-	no	no	NA;NA	NA;NA	chr17:55333541-55335425	1885	MSI2	124540	795	-	no	no	NA	NA	1	no
wTR1_1214	3	chr11:88562652-88564105	1454	G	Mir684-1;Msi2	100504473;735274;76626	cCREs84519	chr11:88576624-88579299	2676	P	Msi2	100504473;76626	chr17:55349068-55350107	1040	MIR4315-1;MSI2	100423004;124540	302	-	no	no	NA;NA	NA;NA	chr17:55334208-55336959	2752	MSI2	124540	506	-	no	no	NA	NA	1	no
wTR1_1216	2	chr11:89047478-89049217	1740	I	Mir684-1	735274	cCREs84618;cCREs84619	chr11:94187800-94190637	2838	P	Ankrd40	71452	chr17:54776229-54777933	1705	MIR4315-1	100423004	289	-	no	no	NA	NA	chr17:48783816-48786920	3105	ANKRD40	91369	262	-	no	no	NA	NA	1	no
wTR1_122	2	chr1:64492847-64494827	1981	I	NA	NA	cCREs11965;cCREs11966;cCREs11967	chr1:64168360-64170140	1781	P	Klf7	93691	chr2:208338131-208339754	1624	NA	NA	0,09	-	no	no	NA	NA	chr2:208031036-208032937	1902	KLF7	8609	133	-	no	no	definitive	NA	2	yes
wTR1_1223	6	chr11:93994685-93996601	1917	I	Mir684-1	735274	cCREs85593;cCREs85594	chr11:94070071-94074460	4390	P	Tob1	22057	chr17:49026535-49028403	1869	MIR4315-1	100423004	0,16	-	no	no	NA	NA	chr17:48941921-48946140	4220	TOB1-AS1;TOB1	400604;10140	295	-	no	no	NA;NA	NA;NA	3	no
wTR1_1226	13	chr11:94019895-94023872	3978	I	Mir684-1	735274	cCREs85600;cCREs85601	chr11:94070676-94078355	7680	P	Tob1	22057	chr17:48995390-49000291	4902	MIR4315-1	100423004	69	-	no	no	NA	NA	chr17:48936961-48945876	8916	TOB1-AS1;TOB1	400604;10140	377	-	yes	no	NA;NA	NA;NA	3	no
wTR1_1238	2	chr11:95254199-95255860	1662	I	Mir684-1	735274	cCREs85880;cCREs85881;cCREs85882	chr11:95274966-95277769	2804	P	Spop	20747	chr17:47775444-47777274	1831	MIR4315-1	100423004	0,13	-	no	no	NA	NA	chr17:47753502-47755895	2394	SPOP;SPOP	8405;8405	376	-	no	no	strong;strong	NA;NA	3	no
wTR1_1245	3	chr11:97171376-97172907	1532	I	Mir684-1	735274	cCREs86223;cCREs86224	chr11:97139976-97142803	2828	P	Npepps	19155	chr17:36443297-36446322	3026	NA	NA	NA	-	no	no	NA	NA	chr17:36411205-36415304	4100	NA	NA	275	-	no	no	NA	NA	1	no
wTR1_1258	2	chr11:98643139-98644839	1701	I	Mir684-1	735274	cCREs86580;cCREs86581	chr11:98602405-98604782	2378	P	Thra	21833	chr17:38262881-38264631	1751	NA	NA	362	-	no	no	NA	NA	chr17:38218425-38220722	2298	THRA	7067	619	-	no	no	definitive	NA	3	no
wTR1_1259	3	chr11:98643662-98646300	2639	I	Mir684-1	735274	cCREs86580;cCREs86581	chr11:98609938-98612680	2743	P	NA	NA	chr17:38263403-38266163	2761	NA	NA	222	-	no	no	NA	NA	chr17:38226314-38229062	2749	NA	NA	382	negative	no	no	NA	NA	3	no
wTR1_1261	6	chr11:98643336-98647683	4348	I	Mir684-1	735274	cCREs86580;cCREs86581;cCREs86582	chr11:98634882-98637108	2227	P	Nr1d1	217166	chr17:38263086-38267403	4318	NA	NA	281	-	no	no	NA	NA	chr17:38255095-38257398	2304	NR1D1	9572	541	-	no	no	NA	NA	3	no
wTR1_1262	3	chr11:98646694-98647683	990	I	Mir684-1	735274	cCREs86582	chr11:98670300-98672280	1981	P	Gm12359;Casc3	100037262;192160	chr17:38266563-38267403	841	NA	NA	309	-	no	no	NA	NA	chr17:38296029-38297888	1860	CASC3	22794	0,27	-	no	no	NA	NA	3	no
wTR1_1263	2	chr11:98647157-98647683	527	I	Mir684-1	735274	cCREs86582	chr11:98655257-98657676	2420	P	Msl1	74026	chr17:38266839-38267403	565	NA	NA	0,33	-	no	no	NA	NA	chr17:38276825-38279391	2567	MSL1	339287	488	-	no	no	NA	NA	3	no
wTR1_1306	3	chr11:102078461-102081530	3070	G	Hdac5;Mir684-1	15184;735274	cCREs87317	chr11:102176412-102179587	3176	P	Ubtf	21429	chr17:42186698-42189960	3263	HDAC5	10014	308	-	no	no	NA	NA	chr17:42294132-42297525	3394	UBTF	7343	394	-	no	no	strong	NA	2	no
wTR1_1307	7	chr11:102078520-102081924	3405	G	Hdac5;Mir684-1	15184;735274	cCREs87317;cCREs87318	chr11:102087525-102092540	5016	P	Hdac5	15184	chr17:42186905-42190387	3483	HDAC5	10014	297	-	no	no	NA	NA	chr17:42196553-42201916	5364	HDAC5	10014	293	-	no	no	NA	NA	2	no
wTR1_1318	2	chr11:102169944-102170655	712	G	Ubtf;Mir684-1	21429;735274	cCREs87340	chr11:102181478-102183306	1829	P	Ubtf	21429	chr17:42287387-42288107	721	UBTF	7343	402	-	no	no	strong	NA	chr17:42299360-42301026	1667	UBTF	7343	203	-	no	no	strong	NA	3	no
wTR1_1319	2	chr11:102169944-102171872	1929	G	Ubtf;Mir684-1	21429;735274	cCREs87340	chr11:102179350-102181122	1773	P	Ubtf	21429	chr17:42287387-42289356	1970	UBTF	7343	441	-	no	no	strong	NA	chr17:42297275-42299046	1772	UBTF	7343	625	-	no	no	strong	NA	3	no
wTR1_1320	4	chr11:102169944-102171932	1989	G	Ubtf;Mir684-1	21429;735274	cCREs87340	chr11:102267333-102271556	4224	P	Slc25a39	68066	chr17:42287387-42289416	2030	UBTF	7343	448	-	no	no	strong	NA	chr17:42400069-42406957	6889	SLC25A39	51629	55	-	no	no	NA	NA	3	no
wTR1_133	2	chr1:64837783-64839292	1510	G	Plekhm3	241075	cCREs12055	chr1:64782169-64784681	2513	P	Fzd5	14367	chr2:208689078-208690724	1647	PLEKHM3	389072	0,19	-	no	no	NA	NA	chr2:208632458-208634981	2524	FZD5	7855	449	-	no	no	strong	strong	1	no
wTR1_1336	4	chr11:102797674-102799292	1619	G	C1ql1;Mir684-1	23829;735274	cCREs87460;cCREs87461	chr11:102805843-102809500	3658	P	C1ql1	23829	chr17:43033138-43035180	2043	NA	NA	283	-	no	no	NA	NA	chr17:43043269-43047362	4094	C1QL1	10882	225	-	no	no	NA	NA	2	no
wTR1_1336.1	4	chr11:102799574-102801714	2141	G	C1ql1;Mir684-1	23829;735274	cCREs87461;cCREs87462;cCREs87463	chr11:102805843-102809500	3658	P	C1ql1	23829	chr17:43035461-43038188	2728	C1QL1	10882	121	-	no	no	NA	NA	chr17:43043269-43047362	4094	C1QL1	10882	225	-	no	no	NA	NA	2	no
wTR1_1343	4	chr11:103019020-103021091	2072	I	Mir684-1	735274	cCREs87532	chr11:102976383-102979264	2882	P	Hexim1	192231	chr17:43274164-43275647	1484	NA	NA	117	-	no	no	NA	NA	chr17:43224620-43227595	2976	HEXIM1	10614	579	-	no	no	NA	NA	3	no
wTR1_1344	6	chr11:103001531-103004757	3227	I	Mir684-1	735274	cCREs87531	chr11:102976811-102979978	3168	P	Hexim1	192231	chr17:43247674-43250777	3104	NA	NA	138	-	no	no	NA	NA	chr17:43225110-43228392	3283	HEXIM1	10614	658	-	no	no	NA	NA	3	no
wTR1_1346	2	chr11:103002505-103004534	2030	I	Mir684-1	735274	cCREs87531	chr11:102993609-102995357	1749	P	Hexim2	71059	chr17:43248761-43250777	2017	NA	NA	162	-	no	no	NA	NA	chr17:43238310-43240125	1816	HEXIM2	124790	369	-	no	no	NA	NA	3	no
wTR1_1347	4	chr11:103019020-103021091	2072	I	Mir684-1	735274	cCREs87532	chr11:102993805-102995908	2104	P	Hexim2	71059	chr17:43274164-43275647	1484	NA	NA	117	-	no	no	NA	NA	chr17:43238504-43240823	2320	HEXIM2	124790	301	-	no	no	NA	NA	3	no
wTR1_1348	2	chr11:104133487-104135369	1883	G	Mapt;Mir684-1	17762;735274	cCREs87792	chr11:104093031-104095247	2217	P	Mapt	17762	chr17:44019403-44021344	1942	MIR4315-1;MAPT	100423004;4137	97	-	no	yes	NA;NA	NA;NA	chr17:43972174-43974481	2308	MAPT;MAPT-IT1;MAPT-AS1	4137;100130148;100128977	267	-	no	yes	NA;NA;NA	NA;NA;NA	2	no
wTR1_1357	3	chr11:106519048-106522120	3073	G	Pecam1;Mir684-1	18613;735274	cCREs88282;cCREs88283	chr11:106648598-106651742	3145	P	Ddx5;Cep95	13207;320162	chr17:62403366-62406086	2721	PECAM1;MIR4315-1	5175;100423004	189	-	no	no	NA;NA	NA;NA	chr17:62501183-62504400	3218	CEP95;DDX5	90799;1655	0,22	-	no	no	NA;NA	NA;NA	1	no
wTR1_1372	2	chr11:107639009-107641752	2744	G	Cacng4;Mir684-1	54377;735274	cCREs88559;cCREs88560	chr11:107652205-107653806	1602	P	Cacng4	54377	chr17:64973780-64975819	2040	CACNG4	27092	215	-	no	no	NA	NA	chr17:64963169-64964049	881	CACNG4	27092	218	-	no	no	NA	NA	1	no
wTR1_1373	4	chr11:108010596-108012981	2386	G	Prkca;Mir684-1	18750;735274	cCREs88691;cCREs88692;cCREs88693	chr11:108202847-108205717	2871	P	Prkca	18750	chr17:64535079-64537479	2401	PRKCA	5578	117	-	no	no	NA	NA	chr17:64298129-64301386	3258	PRKCA	5578	165	-	no	no	NA	NA	2	no
wTR1_1384	6	chr11:112670919-112674392	3474	I	Mir684-1	735274	cCREs89714	chr11:112641330-112644984	3655	P	Sox9;BC006965	20682;217294	chr17:70145855-70149569	3715	NA	NA	99	-	no	no	NA	NA	chr17:70114922-70118694	3773	SOX9	6662	264	-	no	no	NA	NA	3	yes
wTR1_1385	2	chr11:112876623-112878892	2270	I	Mir684-1	735274	cCREs89773	chr11:112641812-112644716	2905	P	Sox9;BC006965	20682;217294	chr17:70373455-70375645	2191	NA	NA	0,14	-	no	no	NA	NA	chr17:70115445-70118401	2957	SOX9	6662	322	-	no	no	NA	NA	2	no
wTR1_1386	3	chr11:113004582-113006993	2412	G	2610035D17Rik;Mir684-1	72386;735274	cCREs89816;cCREs89817	chr11:112641932-112644809	2878	P	Sox9;BC006965	20682;217294	chr17:70509394-70512815	3422	LINC00673	100499467	61	-	no	no	NA	NA	chr17:70115570-70118515	2946	SOX9	6662	322	-	no	no	NA	NA	3	yes
wTR1_1387	2	chr11:113027164-113028270	1107	G	2610035D17Rik;Mir684-1	72386;735274	cCREs89823	chr11:112642984-112645014	2031	P	Sox9;BC006965	20682;217294	chr17:70538077-70538726	650	LINC00673	100499467	24	-	no	no	NA	NA	chr17:70116670-70118714	2045	SOX9	6662	385	-	no	no	NA	NA	1	no
wTR1_1389	2	chr11:112671317-112672935	1619	I	Mir684-1	735274	cCREs89714	chr11:112645010-112646610	1601	P	Sox9;BC006965	20682;217294	chr17:70146203-70147675	1473	NA	NA	151	-	no	no	NA	NA	chr17:70118710-70120314	1605	SOX9	6662	477	-	no	no	NA	NA	3	yes
wTR1_1390	2	chr11:112673195-112674644	1450	I	Mir684-1	735274	cCREs89714	chr11:112646028-112647555	1528	P	NA	NA	chr17:70147993-70149682	1690	NA	NA	79	-	no	no	NA	NA	chr17:70119726-70121201	1476	NA	NA	658	-	no	no	NA	NA	2	yes
wTR1_1391	7	chr11:113048460-113049391	932	G	2610035D17Rik;Mir684-1	72386;735274	NA	chr11:113059625-113064504	4880	P	2610035D17Rik	72386	chr17:70571447-70572249	803	LINC00673	100499467	5	-	no	no	NA	NA	chr17:70584808-70589155	4348	LINC00673	100499467	38	-	no	no	NA	NA	1	no
wTR1_1391.1	7	chr11:113050059-113051303	1245	G	2610035D17Rik;Mir684-1	72386;735274	cCREs89831	chr11:113059625-113064504	4880	P	2610035D17Rik	72386	chr17:70572908-70574907	2000	LINC00673	100499467	7	-	no	no	NA	NA	chr17:70584808-70589155	4348	LINC00673	100499467	38	-	no	no	NA	NA	2	no
wTR1_1392	2	chr11:113081389-113084154	2766	I	Mir684-1	735274	cCREs89839	chr11:113060681-113063192	2512	P	2610035D17Rik	72386	chr17:70610060-70612695	2636	LINC00511	400619	134	-	no	no	NA	NA	chr17:70585888-70588982	3095	LINC00673	100499467	27	-	no	no	NA	NA	2	no
wTR1_1396	2	chr11:113647355-113649535	2181	G	Sdk2;Mir684-1	237979;735274	cCREs90033;cCREs90034	chr11:113610602-113613495	2894	P	Cdc42ep4	56699	chr17:71339780-71341975	2196	SDK2	54549	18	-	no	no	NA	NA	chr17:71304824-71308565	3742	CDC42EP4	23580	156	-	no	no	NA	NA	3	no
wTR1_1398	2	chr11:114564552-114566947	2396	G	Ttyh2;Mir684-1	117160;735274	cCREs90297;cCREs90298	chr11:114536427-114538498	2072	P	Ttyh2	117160	chr17:72241185-72243759	2575	TTYH2	94015	56	-	no	no	NA	NA	chr17:72209605-72211403	1799	TTYH2;MGC16275	94015;85001	115	-	no	no	NA;NA	NA;NA	1	no
wTR1_14	4	chr1:14281080-14282299	1220	G	Eya1	14048	cCREs1865	chr1:14298483-14300647	2165	P	Eya1	14048	chr8:72253579-72254410	832	EYA1	2138	33	-	no	no	definitive	definitive	chr8:72272673-72274829	2157	EYA1	2138	487	-	no	no	definitive	definitive	1	no
wTR1_143	2	chr1:72784757-72787717	2961	I	NA	NA	cCREs13733	chr1:72872121-72874431	2311	P	Igfbp2	16008	chr2:217403882-217407189	3308	NA	NA	135	-	no	no	NA	NA	chr2:217499393-217501867	2475	IGFBP2	3485	292	-	no	no	NA	NA	1	no
wTR1_1438	3	chr11:117177427-117181036	3610	G	Septin9	53860	cCREs90965;cCREs90966	chr11:117192749-117195428	2680	P	NA	NA	chr17:75427936-75432353	4418	SEPTIN9	10801	24	-	no	no	NA	NA	chr17:75446538-75449304	2767	SEPTIN9	10801	136	-	no	no	NA	NA	2	no
wTR1_144	2	chr1:74340599-74342735	2137	G	Pnkd;Tmbim1	56695;69660	cCREs14167	chr1:74330708-74332782	2075	P	Aamp;Pnkd	227290;56695	chr2:219144868-219147830	2963	PNKD;TMBIM1	25953;64114	142	-	no	no	NA;NA	NA;NA	chr2:219134344-219136475	2132	PNKD;AAMP	25953;14	556	-	no	no	NA;NA	NA;NA	3	no
wTR1_1441	2	chr11:117357437-117359477	2041	I	NA	NA	cCREs91013	chr11:117515082-117516648	1567	P	Tnrc6c	217351	chr17:75752583-75753932	1350	NA	NA	247	-	no	no	NA	NA	chr17:75953761-75955353	1593	NA	NA	303	-	no	no	NA	NA	2	no
wTR1_1442	2	chr11:117412019-117413522	1504	I	NA	NA	cCREs91030	chr11:117515184-117516818	1635	P	Tnrc6c	217351	chr17:75810280-75819856	9577	NA	NA	19	-	no	no	NA	NA	chr17:75953869-75955603	1735	NA	NA	286	-	no	no	NA	NA	1	no
wTR1_1448	4	chr11:118912925-118915633	2709	I	NA	NA	cCREs91495;cCREs91496	chr11:118900930-118905282	4353	P	Cbx8	30951	chr17:77782162-77784924	2763	NA	NA	218	-	no	no	NA	NA	chr17:77769454-77773989	4536	CBX8	57332	265	-	no	no	NA	NA	3	no
wTR1_1451	19	chr11:118912939-118916813	3875	I	NA	NA	cCREs91495;cCREs91496	chr11:118938688-118949216	10529	P	Cbx4	12418	chr17:77782168-77786157	3990	NA	NA	197	-	no	no	NA	NA	chr17:77804091-77814839	10749	CBX4	8535	365	-	no	no	NA	NA	3	no
wTR1_1462	3	chr11:120084798-120086920	2123	I	NA	NA	cCREs91832;cCREs91833	chr11:120094127-120095715	1589	P	Bahcc1	268515	chr17:79358789-79361255	2467	LOC100130370	100130370	138	-	no	no	NA	NA	chr17:79369141-79370805	1665	NA	NA	401	-	yes	no	NA	NA	3	no
wTR1_1463	2	chr11:120084798-120086565	1768	I	NA	NA	cCREs91832	chr11:120099827-120101773	1947	P	NA	NA	chr17:79358789-79360844	2056	LOC100130370	100130370	116	-	no	no	NA	NA	chr17:79375112-79377047	1936	BAHCC1;MIR4740	57597;100616294	141	-	no	no	NA;NA	NA;NA	3	no
wTR1_1476	2	chr11:120218510-120219681	1172	I	NA	NA	cCREs91873	chr11:120209810-120211926	2117	P	Actg1	11465	chr17:79490242-79491046	805	NA	NA	85	-	no	no	NA	NA	chr17:79479829-79482421	2593	ACTG1;ACTG1	71;71	62	-	no	no	definitive;definitive	definitive;limited	1	no
wTR1_1502	2	chr12:3246719-3249482	2764	G	Rab10;Rab10os	19325;74173	cCREs92178	chr12:3308475-3310072	1598	P	Rab10	19325	chr2:26358194-26360710	2517	RAB10	10890	702	-	no	no	NA	NA	chr2:26256776-26258461	1686	RAB10	10890	545	-	no	no	NA	NA	1	no
wTR1_1506	2	chr12:4003744-4004901	1158	G	Efr3b	668212	cCREs92378	chr12:4037467-4040365	2899	P	Efr3b	668212	chr2:25313084-25313755	672	EFR3B	22979	37	-	no	no	NA	NA	chr2:25263310-25266501	3192	EFR3B	22979	127	-	no	no	NA	NA	1	no
wTR1_1508	2	chr12:4513008-4514587	1580	I	NA	NA	cCREs92512	chr12:4481605-4484539	2935	P	Ncoa1	17977	chr2:24679505-24680493	989	NA	NA	239	-	no	no	NA	NA	chr2:24713634-24716523	2890	NA	NA	511	-	no	no	NA	NA	1	no
wTR1_1512	3	chr12:8333294-8335505	2212	G	Hs1bp3	58240	cCREs93326;cCREs93327;cCREs93328	chr12:8505326-8506919	1594	P	Rhob	11852	chr2:20833649-20836053	2405	HS1BP3	64342	28	-	no	no	NA	NA	chr2:20646730-20648351	1622	RHOB	388	0,63	-	no	no	NA	NA	2	no
wTR1_1513	2	chr12:8339742-8340970	1229	G	Hs1bp3	58240	cCREs93331	chr12:8504438-8507181	2744	P	Rhob	11852	chr2:20826264-20827613	1350	HS1BP3	64342	5	-	no	no	NA	NA	chr2:20646472-20649236	2765	RHOB	388	597	-	no	no	NA	NA	1	no
wTR1_1523	4	chr12:15809341-15812212	2872	G	Trib2	217410	cCREs94953;cCREs94954	chr12:15819925-15823677	3753	P	Trib2	217410	chr2:12868301-12870457	2157	TRIB2	28951	41	-	no	no	NA	NA	chr2:12857053-12860744	3692	TRIB2	28951	429	-	no	no	NA	NA	3	yes
wTR1_1524	5	chr12:16538676-16540834	2159	I	NA	NA	cCREs95138	chr12:15819907-15823987	4081	P	Trib2	217410	chr2:11969368-11971177	1810	NA	NA	185	-	no	no	NA	NA	chr2:12856722-12860764	4043	TRIB2	28951	418	-	no	no	NA	NA	3	no
wTR1_1525	2	chr12:16163997-16165797	1801	I	NA	NA	cCREs95040	chr12:15821356-15823104	1749	P	Trib2	217410	chr2:12451774-12453596	1823	NA	NA	15	-	no	no	NA	NA	chr2:12857642-12859307	1666	TRIB2	28951	534	-	no	no	NA	NA	1	no
wTR1_1529	2	chr12:16575303-16577230	1928	G	Lpin1	14245	cCREs95149	chr12:16595537-16598446	2910	P	Lpin1	14245	chr2:11916745-11919666	2922	LPIN1	23175	18	-	no	no	NA	NA	chr2:11884363-11888128	3766	LPIN1	23175	23	-	no	no	NA	NA	3	no
wTR1_1546	2	chr12:33794651-33797506	2856	G	F730043M19Rik	320046	cCREs97790;cCREs97791	chr12:33831421-33834328	2908	P	F730043M19Rik;Atxn7l1	320046;380753	chr7:105571792-105575170	3379	CDHR3	222256	144	-	no	no	NA	NA	chr7:105515309-105518380	3072	CDHR3;ATXN7L1	222256;222255	426	-	no	no	NA;NA	NA;NA	1	no
wTR1_1548	4	chr12:39513920-39516215	2296	G	Etv1	14009	cCREs98995	chr12:39505212-39508898	3687	P	Etv1	14009	chr7:14020083-14022258	2176	ETV1	2115	316	-	no	no	NA	NA	chr7:14027217-14031144	3928	ETV1	2115	449	-	no	no	NA	NA	1	no
wTR1_155	4	chr1:78589070-78591852	2783	G	Mogat1	68393	cCREs15076;cCREs15077;cCREs15078	chr1:78653506-78655770	2265	P	Utp14b;Acsl3	195434;74205	chr2:223655799-223657805	2007	NA	NA	62	-	no	no	NA	NA	chr2:223724958-223727269	2312	ACSL3	2181	136	-	no	no	NA	NA	3	no
wTR1_1560	2	chr12:52966749-52968197	1449	I	NA	NA	cCREs101363	chr12:52928732-52931575	2844	P	Hectd1	207304	chr14:31733543-31735326	1784	NA	NA	127	-	no	no	NA	NA	chr14:31675383-31677680	2298	HECTD1	25831	226	-	no	no	NA	NA	1	no
wTR1_1561	2	chr12:53489828-53492257	2430	I	NA	NA	cCREs101473	chr12:53198520-53200335	1816	P	Nubpl	76826	chr14:32431439-32433769	2331	NA	NA	353	-	no	no	NA	NA	chr14:32030392-32032591	2200	NUBPL	80224	169	-	no	no	definitive	NA	3	no
wTR1_1564	2	chr12:54133414-54135491	2078	G	Akap6	238161	cCREs101657	chr12:54349616-54351467	1852	P	Npas3	27386	chr14:33171453-33173499	2047	AKAP6	9472	711	-	no	no	NA	NA	chr14:33404091-33405971	1881	NPAS3	64067	666	-	no	no	NA	NA	1	no
wTR1_1565	2	chr12:54162562-54164170	1609	G	Akap6	238161	cCREs101663	chr12:54348086-54351020	2935	P	Npas3	27386	chr14:33194198-33195894	1697	AKAP6	9472	808	-	yes	no	NA	NA	chr14:33402605-33405539	2935	NA	NA	641	-	no	no	NA	NA	2	no
wTR1_1567	3	chr12:54392228-54393911	1684	G	Npas3	27386	cCREs101710	chr12:54351445-54353871	2427	P	Npas3	27386	chr14:33454721-33456391	1671	NPAS3	64067	375	-	no	no	NA	NA	chr14:33405952-33408347	2396	NPAS3	64067	287	-	no	no	NA	NA	3	no
wTR1_1572	2	chr12:55934633-55937193	2561	I	NA	NA	cCREs102064;cCREs102065	chr12:55962944-55965187	2244	P	Cfl2	12632	chr14:35145862-35149801	3940	NA	NA	0,1	-	no	no	NA	NA	chr14:35182903-35184384	1482	CFL2	1073	216	-	no	no	NA	NA	3	no
wTR1_1578	2	chr12:56566227-56568569	2343	I	NA	NA	cCREs102145;cCREs102146	chr12:56498815-56501093	2279	P	Psma6	26443	chr14:35832621-35836022	3402	NA	NA	78	-	no	no	NA	NA	chr14:35759724-35762658	2935	PSMA6	5687	97	-	no	no	NA	NA	2	yes
wTR1_1579	4	chr12:56564420-56568569	4150	I	NA	NA	cCREs102144;cCREs102145;cCREs102146	chr12:56591372-56594845	3474	P	Nfkbia	18035	chr14:35830874-35836022	5149	NA	NA	97	-	no	no	NA	NA	chr14:35871577-35875340	3764	NFKBIA	4792	389	-	no	no	NA	NA	2	no
wTR1_1589	2	chr12:70462466-70463974	1509	I	NA	NA	cCREs104176	chr12:70259147-70261412	2266	P	Rps29	20090	chr14:50329572-50332600	3029	NA	NA	34	-	no	no	NA	NA	chr14:50052660-50054349	1690	RPS29	6235	346	-	no	no	NA	NA	3	no
wTR1_1594	2	chr12:70462024-70463983	1960	I	NA	NA	cCREs104176	chr12:70781128-70783360	2233	P	Sos2	20663	chr14:50329097-50332600	3504	NA	NA	115	-	no	no	NA	NA	chr14:50696805-50698886	2082	SOS2	6655	265	-	no	no	NA	NA	3	no
wTR1_1595	2	chr12:70462024-70463058	1035	I	NA	NA	cCREs104176	chr12:70472553-70474486	1934	P	Arf6	11845	chr14:50329097-50330332	1236	NA	NA	254	-	no	no	NA	NA	chr14:50359090-50361189	2100	ARF6	382	0,52	-	no	no	NA	NA	3	yes
wTR1_1596	4	chr12:70601627-70604799	3173	I	NA	NA	cCREs104216;cCREs104217	chr12:70471495-70475109	3615	P	Arf6	11845	chr14:50492538-50496614	4077	NA	100506499	66	-	no	no	NA	NA	chr14:50358988-50361842	2855	ARF6	382	577	-	no	no	NA	NA	2	yes
wTR1_1604	2	chr12:73474900-73477451	2552	G	Rtn1	104001	cCREs105046;cCREs105047	chr12:73185101-73187257	2157	P	Jkamp;L3hypdh	104771;67217	chr14:60294130-60296898	2769	RTN1	6252	143	-	no	no	NA	NA	chr14:59949906-59951398	1493	JKAMP;L3HYPDH	51528;112849	321	-	no	no	NA;NA	NA;NA	2	no
wTR1_161	5	chr1:82279597-82281572	1976	G	Irs1	16367	cCREs15934	chr1:82286000-82289595	3596	P	Irs1	16367	chr2:227656013-227657900	1888	IRS1	3667	134	-	no	no	NA	NA	chr2:227662371-227665969	3599	IRS1	3667	578	-	no	no	NA	NA	2	no
wTR1_1610	4	chr12:76974348-76976876	2529	G	Syne2	319565	cCREs105828	chr12:76918124-76921653	3530	P	Syne2	319565	chr14:64399776-64402248	2473	SYNE2	23224	114	-	no	no	NA	NA	chr14:64318202-64321919	3718	SYNE2	23224	181	-	no	no	NA	NA	2	no
wTR1_1614	3	chr12:79197583-79201518	3936	I	NA	NA	cCREs106373;cCREs106374;cCREs106375	chr12:79326541-79328897	2357	P	Gphn	268566	chr14:66868847-66872610	3764	NA	NA	0,22	-	no	no	NA	NA	chr14:66973833-66976364	2532	GPHN	10243	321	-	no	no	NA	NA	1	no
wTR1_1623	2	chr12:80711341-80713996	2656	G	Rad51b	19363	cCREs106643	chr12:81216300-81219113	2814	P	Zfp36l1	12192	chr14:68712300-68715460	3161	RAD51B	5890	246	-	no	no	NA	NA	chr14:69262268-69265437	3170	ZFP36L1	677	0,1	-	no	no	NA	NA	2	no
wTR1_1624	2	chr12:80780127-80782311	2185	G	Rad51b	19363	cCREs106662;cCREs106663	chr12:81215187-81216966	1780	P	Zfp36l1	12192	chr14:68778889-68780707	1819	RAD51B	5890	415	-	no	no	NA	NA	chr14:69260958-69263058	2101	ZFP36L1	677	348	-	no	no	NA	NA	2	no
wTR1_1625	2	chr12:80780670-80782637	1968	G	Rad51b	19363	cCREs106662;cCREs106663	chr12:81212384-81213979	1596	P	Zfp36l1	12192	chr14:68779429-68780970	1542	RAD51B	5890	523	-	no	no	NA	NA	chr14:69258148-69259766	1619	ZFP36L1	677	0,34	-	no	no	NA	NA	2	yes
wTR1_1627	7	chr12:81069808-81073320	3513	I	NA	NA	cCREs106762;cCREs106763	chr12:81210891-81215894	5004	P	Zfp36l1	12192	chr14:69098247-69102244	3998	RAD51B	5890	182	-	no	no	NA	NA	chr14:69256565-69261730	5166	ZFP36L1	677	398	-	no	no	NA	NA	3	no
wTR1_1632	2	chr12:81091816-81093103	1288	I	NA	NA	cCREs106769	chr12:81213566-81215390	1825	P	Zfp36l1	12192	chr14:69123133-69124602	1470	RAD51B	5890	57	-	no	no	NA	NA	chr14:69259319-69261209	1891	ZFP36L1	677	359	-	no	no	NA	NA	2	no
wTR1_1634	7	chr12:81161801-81165976	4176	I	NA	NA	cCREs106792;cCREs106793;cCREs106794	chr12:81209974-81214595	4622	P	Zfp36l1	12192	chr14:69195913-69200965	5053	RAD51B	5890	206	-	no	no	NA	NA	chr14:69255608-69260292	4685	ZFP36L1	677	519	-	no	no	NA	NA	3	no
wTR1_1637	2	chr12:81444718-81446193	1476	G	Dcaf5	320808	cCREs106879;cCREs106880	chr12:81536266-81538933	2668	P	Dcaf5	320808	chr14:69526010-69526941	932	DCAF5	8816	229	-	no	no	NA	NA	chr14:69618602-69621380	2779	DCAF5	8816	0,32	-	no	no	NA	NA	1	no
wTR1_164	2	chr1:87948545-87951350	2806	G	2810459M11Rik	72792	cCREs16691	chr1:84834417-84836353	1937	P	Trip12;Fbxo36	14897;66153	chr2:231911089-231913619	2531	C2orf72	257407	67	-	no	no	NA	NA	chr2:230785179-230787136	1958	FBXO36;TRIP12	130888;9320	0,39	-	no	no	NA;NA	NA;NA	3	no
wTR1_1640	2	chr12:81698345-81700481	2137	G	Galnt16	108760	cCREs106943	chr12:81619563-81621209	1647	P	Galnt16	108760	chr14:69814036-69816133	2098	GALNT16	57452	69	-	no	no	NA	NA	chr14:69726432-69728044	1613	GALNT16	57452	427	-	no	no	NA	NA	3	no
wTR1_1642	2	chr12:82156077-82157901	1825	G	Smoc1	64075	cCREs107055	chr12:82126654-82128450	1797	P	Smoc1	64075	chr14:70377412-70378539	1128	SMOC1	64093	275	-	no	no	definitive	definitive	chr14:70344923-70346849	1927	SMOC1	64093	157	-	no	no	definitive	definitive	1	no
wTR1_1646	2	chr12:85520849-85523789	2941	G	Mideas	238317	cCREs107804;cCREs107805	chr12:85534339-85536118	1780	P	NA	NA	chr14:74212353-74214967	2615	MIDEAS	91748	36	-	no	no	NA	NA	chr14:74226331-74228218	1888	MIR4505;MIDEAS	100616158;91748	449	-	no	no	NA;NA	NA;NA	3	no
wTR1_1649	3	chr12:85724952-85725947	996	G	Entpd5	12499	cCREs107843	chr12:85748206-85751414	3209	P	Entpd5;Bbof1	12499;72873	chr14:74440393-74441446	1054	ENTPD5	957	0,14	-	no	no	NA	NA	chr14:74483417-74488011	4595	BBOF1;ENTPD5	80127;957	78	-	no	no	NA;NA	NA;NA	2	no
wTR1_1653	4	chr12:86687307-86688423	1117	G	Tmed10	68581	cCREs108059	chr12:86813518-86817326	3809	P	Fos	14281	chr14:75608704-75610338	1635	TMED10	10972	43	-	no	no	NA	NA	chr14:75744203-75748045	3843	FOS	2353	428	-	no	no	NA	NA	2	no
wTR1_1657	6	chr12:86794561-86798280	3720	I	NA	NA	cCREs108077	chr12:86690574-86694250	3677	P	NA	NA	chr14:75723138-75727676	4539	NA	NA	284	positive	no	no	NA	NA	chr14:75612674-75617062	4389	TMED10	10972	143	-	no	no	NA	NA	3	yes
wTR1_1658	2	chr12:86827249-86827560	312	I	NA	NA	cCREs108083	chr12:86690631-86693249	2619	P	NA	NA	chr14:75761263-75761579	317	LINC01220	731223	223	-	no	no	NA	NA	chr14:75612732-75616305	3574	TMED10	10972	164	-	no	no	NA	NA	3	no
wTR1_1660	8	chr12:86705855-86709393	3539	G	Tmed10	68581	cCREs108065	chr12:86813046-86818280	5235	P	Fos	14281	chr14:75631681-75635126	3446	TMED10	10972	184	-	no	no	NA	NA	chr14:75743722-75748990	5269	FOS	2353	516	-	no	no	NA	NA	2	no
wTR1_1662	3	chr12:86796594-86798280	1687	I	NA	NA	cCREs108077	chr12:86714176-86717205	3030	P	Tmed10	68581	chr14:75726120-75727676	1557	NA	NA	382	positive	no	no	NA	NA	chr14:75641366-75644330	2965	TMED10	10972	162	-	no	no	NA	NA	3	no
wTR1_1665	2	chr12:86777109-86779856	2748	I	NA	NA	cCREs108074	chr12:86816832-86819252	2421	P	Fos	14281	chr14:75704184-75707176	2993	NA	NA	207	positive	no	no	NA	NA	chr14:75747551-75749468	1918	FOS	2353	654	-	no	no	NA	NA	3	no
wTR1_1666	3	chr12:86777994-86779826	1833	I	NA	NA	cCREs108074	chr12:86812989-86816250	3262	P	Fos	14281	chr14:75705253-75707147	1895	NA	NA	0,04	-	no	no	NA	NA	chr14:75743666-75746959	3294	FOS	2353	0,39	-	no	no	NA	NA	3	no
wTR1_1668	18	chr12:86794561-86798280	3720	I	NA	NA	cCREs108077	chr12:86811780-86817436	5657	P	Fos	14281	chr14:75723138-75727676	4539	NA	NA	284	positive	no	no	NA	NA	chr14:75742221-75748155	5935	FOS	2353	397	-	no	no	NA	NA	3	no
wTR1_1672	11	chr12:86827249-86829537	2289	I	NA	NA	cCREs108083;cCREs108084	chr12:86812868-86817809	4942	P	Fos	14281	chr14:75761263-75763256	1994	LINC01220	731223	0,14	-	no	no	NA	NA	chr14:75743550-75748517	4968	FOS	2353	487	-	no	no	NA	NA	3	no
wTR1_1673	2	chr12:86911328-86913153	1826	I	NA	NA	cCREs108106	chr12:86815316-86816816	1501	P	Fos	14281	chr14:75866336-75868161	1826	NA	NA	68	-	no	no	NA	NA	chr14:75746014-75747535	1522	FOS	2353	454	-	no	no	NA	NA	3	no
wTR1_1675	2	chr12:86911776-86914693	2918	I	NA	NA	cCREs108106	chr12:86937304-86940196	2893	P	Jdp2	81703	chr14:75866437-75869154	2718	NA	NA	84	-	no	no	NA	NA	chr14:75892179-75894571	2393	JDP2	122953	141	-	no	no	NA	NA	3	no
wTR1_1678	2	chr12:87987817-87989856	2040	I	NA	NA	cCREs108384	chr12:88019683-88021804	2122	P	Vash1	238328	chr14:77181600-77183002	1403	NA	NA	212	-	no	no	NA	NA	chr14:77227834-77230075	2242	VASH1	22846	276	-	no	no	NA	NA	2	no
wTR1_168	2	chr1:87950967-87953236	2270	G	2810459M11Rik	72792	cCREs16691;cCREs16692	chr1:87941934-87943754	1821	P	2810459M11Rik	72792	chr2:231913451-231915446	1996	C2orf72	257407	43	-	no	no	NA	NA	chr2:231902158-231903618	1461	C2orf72	257407	259	-	no	no	NA	NA	2	no
wTR1_1681	2	chr12:88140699-88142317	1619	I	NA	NA	cCREs108434	chr12:88287178-88288773	1596	P	Cipc	217732	chr14:77384377-77385385	1009	NA	NA	0,35	positive	no	no	NA	NA	chr14:77563360-77564967	1608	CIPC	85457	108	-	no	no	NA	NA	3	no
wTR1_1683	2	chr12:88141100-88143787	2688	I	NA	NA	cCREs108434	chr12:88224292-88225835	1544	P	Irf2bpl	238330	chr14:77384377-77386902	2526	NA	NA	345	positive	no	no	NA	NA	chr14:77493520-77495136	1617	IRF2BPL	64207	0,79	-	no	no	strong	NA	3	yes
wTR1_1684	2	chr12:88144347-88145933	1587	I	NA	NA	cCREs108435	chr12:88224415-88226240	1826	P	Irf2bpl	238330	chr14:77387502-77389552	2051	NA	NA	172	positive	no	no	NA	NA	chr14:77493643-77495497	1855	IRF2BPL	64207	761	-	no	no	strong	NA	1	no
wTR1_1686	2	chr12:88165410-88167634	2225	I	NA	NA	cCREs108443	chr12:88286374-88288352	1979	P	Cipc	217732	chr14:77414150-77417306	3157	NA	NA	106	-	no	no	NA	NA	chr14:77561315-77564609	3295	CIPC	85457	65	-	no	no	NA	NA	2	no
wTR1_1687	2	chr12:88165665-88167441	1777	I	NA	NA	cCREs108443	chr12:88224341-88226412	2072	P	Irf2bpl	238330	chr14:77414420-77417101	2682	NA	NA	97	-	no	no	NA	NA	chr14:77493569-77495678	2110	IRF2BPL	64207	728	-	no	no	strong	NA	2	no
wTR1_1690	4	chr12:88235205-88239045	3841	I	NA	NA	cCREs108465;cCREs108466;cCREs108467	chr12:88222957-88225732	2776	P	Irf2bpl	238330	chr14:77506450-77510564	4115	NA	NA	468	positive	no	no	NA	NA	chr14:77492182-77495033	2852	IRF2BPL	64207	784	-	no	no	strong	NA	3	yes
wTR1_1693	3	chr12:88477873-88480992	3120	G	Pomt2	217734	cCREs108546	chr12:88487895-88489779	1885	P	Gstz1;Pomt2	14874;217734	chr14:77771631-77778514	6884	POMT2	29954	97	-	no	no	definitive	definitive	chr14:77786571-77788685	2115	POMT2;GSTZ1	29954;2954	167	-	no	no	definitive;NA	definitive;NA	3	yes
wTR1_170	2	chr1:88400154-88402446	2293	I	NA	NA	cCREs16802;cCREs16803	chr1:88254850-88257128	2279	P	Ncl;C130036L24Rik;Snord82	17975;319336;80828	chr2:232545257-232548375	3119	NA	NA	56	-	no	no	NA	NA	chr2:232328109-232329978	1870	NCL	4691	183	-	no	no	NA	NA	3	no
wTR1_172	8	chr1:88329514-88333706	4193	I	NA	NA	cCREs16787	chr1:88421357-88426084	4728	P	Ptma	19231	chr2:232468071-232473265	5195	NA	NA	63	-	no	no	NA	NA	chr2:232571116-232576650	5535	PTMA;MIR1244-2	5757;100422885	222	-	no	no	NA;NA	NA;NA	3	no
wTR1_1737	2	chr12:112400009-112401713	1705	I	NA	NA	cCREs113622	chr12:112276670-112278883	2214	P	Rcor1	217864	chr14:103236704-103239934	3231	NA	NA	19	-	no	no	NA	NA	chr14:103058019-103060307	2289	RCOR1	23186	0,39	-	no	no	NA	NA	1	no
wTR1_1743.1	35	chr12:112932812-112934984	2173	I	NA	NA	cCREs113774;cCREs113775	chr12:112904646-112913799	9154	P	Ckb	12709	chr14:104010106-104013565	3460	NA	NA	19	-	no	no	NA	NA	chr14:103983162-103992540	9379	CKB	1152	182	-	no	no	NA	NA	3	no
wTR1_175	10	chr1:88334411-88340470	6060	I	NA	NA	cCREs16788;cCREs16789;cCREs16790	chr1:88421537-88429099	7563	P	Ptma	19231	chr2:232474375-232480393	6019	NA	NA	64	-	no	no	NA	NA	chr2:232571337-232580094	8758	PTMA;MIR1244-2	5757;100422885	235	-	no	no	NA;NA	NA;NA	3	yes
wTR1_1750	2	chr12:112932812-112934148	1337	I	NA	NA	cCREs113774;cCREs113775	chr12:112949233-112951932	2700	P	Coa8;Bag5	68020;70369	chr14:104010106-104011228	1123	NA	NA	41	-	no	no	NA	NA	chr14:104027136-104029967	2832	COA8;KLC1;BAG5	84334;3831;9529	178	-	no	no	definitive;NA;NA	definitive;NA;NA	2	yes
wTR1_1763	2	chr12:118408357-118409541	1185	G	Ptprn2	19276	cCREs114528	chr12:118391047-118393533	2487	P	Gm10421	100038689	chr7:157466458-157467262	805	PTPRN2	5799	6	-	no	no	NA	NA	chr7:157482486-157484988	2503	NA	NA	223	-	no	no	NA	NA	1	no
wTR1_1766	2	chr12:120443926-120446572	2647	G	Itgb8	320910	cCREs114974;cCREs114975	chr12:120472990-120475699	2710	P	Itgb8	320910	chr7:20403693-20405590	1898	ITGB8	3696	52	-	no	no	NA	NA	chr7:20372048-20374452	2405	ITGB8	3696	246	-	no	no	NA	NA	1	no
wTR1_1769	4	chr13:4770707-4772707	2001	I	NA	NA	cCREs115275;cCREs115276	chr13:5860051-5863007	2957	P	Klf6	23849	chr10:4703422-4705675	2254	MANCR;LINC00705	100216001;338588	41	-	no	no	NA;NA	NA;NA	chr10:3825271-3828015	2745	KLF6	1316	491	-	no	no	NA	NA	3	no
wTR1_1771	2	chr13:6555845-6557832	1988	G	Pitrm1	69617	cCREs115660	chr13:5858821-5860742	1922	P	Klf6	23849	chr10:3201800-3206019	4220	PITRM1	10531	83	-	no	no	NA	NA	chr10:3827443-3829254	1812	KLF6	1316	159	-	no	no	NA	NA	1	no
wTR1_1772	8	chr13:5867863-5871627	3765	G	Klf6	23849	cCREs115474	chr13:5859306-5862246	2941	P	Klf6	23849	chr10:3816827-3820430	3604	KLF6	1316	481	-	no	no	NA	NA	chr10:3826042-3828760	2719	KLF6	1316	368	-	no	no	NA	NA	2	yes
wTR1_181	15	chr1:88397062-88403154	6093	I	NA	NA	cCREs16801;cCREs16802;cCREs16803;cCREs16804	chr1:88421365-88429174	7810	P	Ptma	19231	chr2:232540162-232549219	9058	NA	NA	54	-	no	no	NA	NA	chr2:232571124-232580176	9053	PTMA;MIR1244-2	5757;100422885	231	-	no	no	NA;NA	NA;NA	3	no
wTR1_185	3	chr1:91296995-91298668	1674	I	NA	NA	cCREs17496;cCREs17497	chr1:91349978-91352711	2734	P	Agap1	347722	chr2:236293073-236294089	1017	NA	NA	104	-	no	no	NA	NA	chr2:236401105-236404057	2953	AGAP1	116987	183	-	no	no	NA	NA	3	no
wTR1_1854.1	2	chr13:23677745-23678670	926	G	H2bc6	319179	cCREs118794	chr13:23830306-23832162	1857	P	H1f2	50708	chr6:26183480-26184103	624	H2BC6	8344	141	-	no	no	NA	NA	chr6:26055578-26057074	1497	H1-2	3006	0,4	-	no	no	NA	NA	2	no
wTR1_187	2	chr1:91412713-91415437	2725	G	Agap1	347722	cCREs17523	chr1:91351437-91354098	2662	P	Agap1	347722	chr2:236483798-236486846	3049	AGAP1	116987	0,03	-	no	no	NA	NA	chr2:236402759-236405491	2733	AGAP1	116987	151	-	no	no	NA	NA	3	yes
wTR1_1872	3	chr13:24360935-24364700	3766	G	Carmil1	68732	cCREs118984;cCREs118985;cCREs118986	chr13:24371461-24374328	2868	P	Carmil1	68732	chr6:25288630-25292365	3736	CARMIL1	55604	15	-	no	no	NA	NA	chr6:25278568-25281101	2534	CARMIL1	55604	171	-	no	no	NA	NA	2	no
wTR1_1878	2	chr13:29701167-29703733	2567	G	Cdkal1	68916	cCREs120038;cCREs120039	chr13:29043119-29045628	2510	P	Sox4	20677	chr6:20867069-20870337	3269	CDKAL1	54901	288	positive	no	no	NA	NA	chr6:21593911-21596581	2671	SOX4	6659	708	-	no	no	strong	NA	2	no
wTR1_1886	6	chr13:34186711-34189939	3229	I	NA	NA	cCREs120948;cCREs120949	chr13:34168403-34171330	2928	P	Tubb2a	22151	chr6:3193303-3196472	3170	LINC02525	100507194	38	-	no	no	NA	NA	chr6:3156263-3159818	3556	TUBB2A	7280	101	-	no	no	definitive	NA	3	no
wTR1_1888	8	chr13:34186635-34190007	3373	I	NA	NA	cCREs120948;cCREs120949	chr13:34220747-34225772	5026	P	Tubb2b	73710	chr6:3193246-3196472	3227	LINC02525	100507194	37	-	no	no	NA	NA	chr6:3226399-3231739	5341	TUBB2B	347733	104	-	no	no	definitive	definitive	3	no
wTR1_1899	2	chr13:37870058-37872471	2414	I	NA	NA	cCREs121867	chr13:37916911-37919322	2412	P	Rreb1	68750	chr6:7051900-7054179	2280	NA	NA	236	-	no	no	NA	NA	chr6:7106980-7109429	2450	RREB1	6239	0,53	-	no	no	NA	NA	2	no
wTR1_1901	2	chr13:41431408-41432486	1079	G	Nedd9	18003	cCREs122513	chr13:41452547-41454392	1846	P	NA	NA	chr6:11211351-11212437	1087	NEDD9	4739	209	-	no	no	NA	NA	chr6:11230927-11232925	1999	NEDD9	4739	107	-	no	no	NA	NA	2	no
wTR1_1901.1	2	chr13:41433287-41433591	305	G	Nedd9	18003	NA	chr13:41452547-41454392	1846	P	NA	NA	chr6:11212950-11213273	324	NEDD9	4739	43	-	no	no	NA	NA	chr6:11230927-11232925	1999	NEDD9	4739	107	-	no	no	NA	NA	3	no
wTR1_1906	2	chr13:41901642-41903384	1743	G	Adtrp	109254	cCREs122636	chr13:42145148-42147432	2285	P	Hivep1	110521	chr6:11761786-11763265	1480	ADTRP	84830	0,1	-	no	no	NA	NA	chr6:12009564-12012238	2675	HIVEP1	3096	264	-	no	no	NA	NA	1	no
wTR1_191	3	chr1:93103155-93106309	3155	G	Ramp1	51801	cCREs18022;cCREs18023;cCREs18024	chr1:93075349-93077942	2594	P	Ramp1	51801	chr2:238800701-238804636	3936	RAMP1	10267	16	positive	no	no	NA	NA	chr2:238766854-238769812	2959	RAMP1	10267	27	-	no	no	NA	NA	3	no
wTR1_1912	2	chr13:43624715-43627160	2446	I	NA	NA	cCREs123140	chr13:44825108-44826897	1790	P	Jarid2	16468	chr6:13765908-13768108	2201	NA	NA	124	-	no	no	NA	NA	chr6:15244691-15246465	1775	JARID2	3720	563	-	no	no	strong	NA	2	no
wTR1_1914	2	chr13:44962473-44964351	1879	G	Jarid2	16468	cCREs123484	chr13:44825973-44827600	1628	P	Jarid2	16468	chr6:15443154-15445390	2237	JARID2	3720	205	-	no	no	strong	NA	chr6:15245558-15247136	1579	JARID2	3720	846	-	no	no	strong	NA	1	no
wTR1_1915	2	chr13:46133563-46136088	2526	I	NA	NA	cCREs123865;cCREs123866;cCREs123867	chr13:46059124-46061656	2533	P	Atxn1	20238	chr6:16835751-16838115	2365	NA	NA	0,29	-	no	no	NA	NA	chr6:16760460-16763030	2571	ATXN1	6310	0,48	-	no	no	NA	NA	2	no
wTR1_1917	3	chr13:46968335-46969549	1215	G	Kif13a	16553	cCREs124079	chr13:47023523-47025879	2357	P	Kif13a	16553	chr6:17916733-17917887	1155	KIF13A	63971	7	-	no	no	NA	NA	chr6:17986175-17988594	2420	KIF13A	63971	287	-	no	no	NA	NA	3	no
wTR1_1922	3	chr13:47802110-47805236	3127	I	NA	NA	cCREs124281;cCREs124282	chr13:48357189-48359778	2590	P	Id4	15904	chr6:19034586-19037310	2725	NA	NA	272	-	no	no	NA	NA	chr6:19838308-19840817	2510	ID4	3400	626	-	no	no	NA	NA	2	no
wTR1_1923	2	chr13:48226289-48228529	2241	G	NA	NA	cCREs124362;cCREs124363	chr13:48358784-48360693	1910	P	Id4	15904	chr6:19691919-19693618	1700	NA	NA	263	-	no	no	NA	NA	chr6:19839859-19841734	1876	ID4	3400	797	-	no	no	NA	NA	2	no
wTR1_1924	5	chr13:48321828-48323902	2075	G	NA	NA	cCREs124377	chr13:48355713-48360574	4862	P	Id4	15904	chr6:19803922-19805841	1920	NA	NA	183	-	no	no	NA	NA	chr6:19836803-19841613	4811	ID4	3400	0,57	-	no	no	NA	NA	2	no
wTR1_1932	3	chr13:48686856-48689325	2470	G	Ptpdc1	218232	cCREs124440;cCREs124441	chr13:48719555-48722139	2585	P	Ptpdc1	218232	chr9:96846151-96848878	2728	PTPDC1	138639	221	-	no	no	NA	NA	chr9:96792449-96794741	2293	PTPDC1	138639	14	-	no	no	NA	NA	2	no
wTR1_1945	5	chr13:52014767-52018019	3253	I	NA	NA	cCREs125057	chr13:51940641-51943555	2915	P	Gadd45g	23882	chr9:92291693-92294088	2396	LOC100129066	100129066	217	positive	no	no	NA	NA	chr9:92218389-92221216	2828	GADD45G	10912	0,34	-	no	no	NA	NA	2	no
wTR1_1947	3	chr13:51997332-51999619	2288	I	NA	NA	cCREs125052	chr13:51941056-51943490	2435	P	Gadd45g	23882	chr9:92276197-92278163	1967	LOC100129066	100129066	34	-	no	no	NA	NA	chr9:92218852-92221152	2301	GADD45G	10912	396	-	no	no	NA	NA	1	no
wTR1_1959	2	chr13:54859979-54861481	1503	G	Sncb	104069	cCREs125827	chr13:54787796-54789507	1712	P	NA	NA	chr5:176046923-176048462	1540	SNCB	6620	304	-	no	yes	NA	NA	chr5:175962691-175964892	2202	RNF44	22838	329	-	no	yes	NA	NA	2	no
wTR1_1964	3	chr13:55571468-55574473	3006	G	Prr7	432763	cCREs125982;cCREs125983	chr13:55613231-55615927	2697	P	Pdlim7	67399	chr5:176880158-176883242	3085	PRR7	80758	416	-	no	yes	NA	NA	chr5:176922933-176925488	2556	PDLIM7	9260	135	-	no	yes	NA	NA	2	no
wTR1_1966	3	chr13:56699765-56702656	2892	I	NA	NA	cCREs126225;cCREs126226;cCREs126227	chr13:56803184-56805487	2304	P	Smad5	17129	chr5:135353237-135356250	3014	NA	NA	118	-	no	no	NA	NA	chr5:135467005-135469867	2863	SMAD5;SMAD5-AS1	4090;9597	238	-	no	no	NA;NA	NA;NA	1	no
wTR1_1973	2	chr13:58573093-58575046	1954	I	NA	NA	cCREs126720	chr13:58500868-58503497	2630	P	Hnrnpk;Rmi1	15387;74386	chr9:86755657-86756975	1319	NA	NA	0,22	-	no	no	NA	NA	chr9:86592330-86595136	2807	RMI1;HNRNPK	80010;3190	179	-	no	no	limited;definitive	NA;NA	1	no
wTR1_1977	2	chr13:59245636-59248291	2656	I	NA	NA	cCREs126887;cCREs126888	chr13:58909214-58911049	1836	P	Ntrk2	18212	chr9:87654205-87657074	2870	NA	NA	0,17	-	no	no	NA	NA	chr9:87284671-87286640	1970	NTRK2	4915	397	-	no	no	NA	NA	2	no
wTR1_1987	2	chr13:63649900-63651601	1702	G	Ptch1	19206	cCREs127587	chr13:63664010-63665569	1560	P	Ptch1	19206	chr9:98248665-98250529	1865	PTCH1;PTCH1	5727;5727	121	-	no	no	definitive;definitive	definitive;definitive	chr9:98267792-98269308	1517	PTCH1;PTCH1	5727;5727	421	-	no	no	definitive;definitive	definitive;definitive	2	no
wTR1_1988	17	chr13:63652178-63656322	4145	G	Ptch1	19206	cCREs127588;cCREs127589;cCREs127590	chr13:63662986-63670372	7387	P	Ptch1	19206	chr9:98250948-98258712	7765	PTCH1;PTCH1	5727;5727	189	positive	no	no	definitive;definitive	definitive;definitive	chr9:98266679-98274571	7893	PTCH1;PTCH1	5727;5727	427	positive	no	no	definitive;definitive	definitive;definitive	3	yes
wTR1_1988.1	17	chr13:63657043-63658033	991	G	Ptch1	19206	cCREs127591	chr13:63662986-63670372	7387	P	Ptch1	19206	chr9:98259406-98260425	1020	PTCH1;PTCH1	5727;5727	322	-	no	no	definitive;definitive	definitive;definitive	chr9:98266679-98274571	7893	PTCH1;PTCH1	5727;5727	427	positive	no	no	definitive;definitive	definitive;definitive	3	no
wTR1_1998	3	chr13:71644069-71646728	2660	G	NA	NA	cCREs128681	chr13:72097291-72100477	3187	P	Irx1	16371	chr5:4230304-4232610	2307	NA	NA	234	-	no	yes	NA	NA	chr5:3596661-3599780	3120	IRX1	79192	307	-	no	yes	NA	NA	1	no
wTR1_2	2	chr1:5012745-5014247	1503	G	Rgs20	58175	cCREs301	chr1:4847511-4849273	1763	P	Tcea1	21399	chr8:54789373-54790814	1442	RGS20	8601	186	-	no	no	NA	NA	chr8:54932416-54934947	2532	TCEA1	6917	99	-	no	no	NA	NA	1	no
wTR1_20	3	chr1:20896379-20899280	2902	G	Paqr8	74229	cCREs2946;cCREs2947;cCREs2948	chr1:20879345-20882121	2777	P	Paqr8	74229	chr6:52239562-52242153	2592	PAQR8	85315	123	-	no	no	NA	NA	chr6:52225350-52228554	3205	PAQR8	85315	71	-	no	no	NA	NA	2	no
wTR1_2026	30	chr13:84482532-84488028	5497	I	NA	NA	cCREs130854;cCREs130855;cCREs130856	chr13:83862009-83875319	13311	P	C130071C03Rik	320203	chr5:87437114-87442825	5712	NA	NA	181	-	no	no	NA	NA	chr5:87965864-87979615	13752	LINC00461	645323	386	-	yes	no	NA	NA	3	no
wTR1_2026.1	30	chr13:84488503-84491388	2886	I	NA	NA	cCREs130856;cCREs130857	chr13:83862009-83875319	13311	P	C130071C03Rik	320203	chr5:87432409-87436630	4222	NA	NA	34	-	no	no	NA	NA	chr5:87965864-87979615	13752	LINC00461	645323	386	-	yes	no	NA	NA	3	no
wTR1_2027	2	chr13:84587238-84589032	1795	I	NA	NA	cCREs130879	chr13:83864724-83867299	2576	P	C130071C03Rik	320203	chr5:87341796-87343208	1413	NA	NA	507	-	yes	no	NA	NA	chr5:87973911-87976473	2563	LINC00461	645323	331	-	no	no	NA	NA	3	no
wTR1_2028	2	chr13:84896055-84898963	2909	I	NA	NA	cCREs130932	chr13:83864933-83866742	1810	P	C130071C03Rik	320203	chr5:87076555-87079497	2943	NA	NA	236	-	no	no	NA	NA	chr5:87974495-87976266	1772	LINC00461	645323	211	-	no	no	NA	NA	3	no
wTR1_2029	2	chr13:84196790-84199665	2876	G	NA	NA	cCREs130813;cCREs130814	chr13:83865950-83867573	1624	P	C130071C03Rik	320203	chr5:87692719-87695663	2945	TMEM161B-AS1	100505894	491	positive	no	no	NA	NA	chr5:87973635-87975322	1688	LINC00461	645323	436	-	no	no	NA	NA	3	no
wTR1_2030	2	chr13:84710130-84711027	898	I	NA	NA	cCREs130894	chr13:83866543-83869395	2853	P	C130071C03Rik	320203	chr5:87240689-87241528	840	NA	NA	804	positive	yes	no	NA	NA	chr5:87971779-87974674	2896	LINC00461	645323	666	-	no	no	NA	NA	2	no
wTR1_2031	9	chr13:84895015-84898963	3949	I	NA	NA	cCREs130931;cCREs130932	chr13:83866813-83871303	4491	P	C130071C03Rik	320203	chr5:87076555-87080603	4049	NA	NA	187	-	no	no	NA	NA	chr5:87969888-87974424	4537	LINC00461	645323	0,52	-	no	no	NA	NA	3	yes
wTR1_2032	13	chr13:84891163-84892358	1196	I	NA	NA	cCREs130929	chr13:83867650-83873469	5820	P	C130071C03Rik	320203	chr5:87083333-87084545	1213	NA	NA	817	positive	no	no	NA	NA	chr5:87967696-87973558	5863	LINC00461	645323	486	-	yes	no	NA	NA	3	yes
wTR1_2033	5	chr13:84197034-84201411	4378	G	NA	NA	cCREs130813;cCREs130814;cCREs130815	chr13:83874033-83877319	3287	P	Mir9-2	723967	chr5:87690933-87695419	4487	TMEM161B-AS1	100505894	391	positive	no	no	NA	NA	chr5:87963836-87967124	3289	LINC00461;MIR9-2	645323;407047	328	-	no	no	NA;NA	NA;NA	3	no
wTR1_2034	4	chr13:84891955-84895291	3337	I	NA	NA	cCREs130929;cCREs130930;cCREs130931	chr13:83875676-83878392	2717	P	Mir9-2	723967	chr5:87080236-87083741	3506	NA	NA	357	positive	no	no	NA	NA	chr5:87962777-87965478	2702	MIR9-2	407047	511	-	no	no	NA	NA	3	yes
wTR1_2035	2	chr13:84897436-84898963	1528	I	NA	NA	cCREs130932	chr13:83876078-83877591	1514	P	Mir9-2	723967	chr5:87076555-87078069	1515	NA	NA	316	-	no	no	NA	NA	chr5:87963592-87965058	1467	MIR9-2	407047	372	-	no	no	NA	NA	3	yes
wTR1_2037	8	chr13:84484575-84488028	3454	I	NA	NA	cCREs130854;cCREs130855;cCREs130856	chr13:83876874-83879342	2469	P	Mir9-2	723967	chr5:87437114-87440511	3398	NA	NA	222	-	no	no	NA	NA	chr5:87961809-87964299	2491	MIR9-2	407047	731	-	yes	no	NA	NA	3	no
wTR1_2037.1	8	chr13:84488503-84490095	1593	I	NA	NA	cCREs130856;cCREs130857	chr13:83876874-83879342	2469	P	Mir9-2	723967	chr5:87434230-87436630	2401	NA	NA	38	-	no	no	NA	NA	chr5:87961809-87964299	2491	MIR9-2	407047	731	-	yes	no	NA	NA	3	no
wTR1_2038	5	chr13:84894932-84898760	3829	I	NA	NA	cCREs130931;cCREs130932	chr13:83878470-83881436	2967	P	Mir9-2	723967	chr5:87076746-87080757	4012	NA	NA	0,19	-	no	no	NA	NA	chr5:87959734-87962697	2964	MIR9-2	407047	666	-	yes	no	NA	NA	3	no
wTR1_2039	3	chr13:84711199-84712677	1479	I	NA	NA	cCREs130894	chr13:83879345-83882710	3366	P	Mir9-2	723967	chr5:87238988-87240517	1530	NA	NA	529	positive	yes	no	NA	NA	chr5:87958415-87961806	3392	MIR9-2	407047	0,67	-	yes	no	NA	NA	2	no
wTR1_2040	2	chr13:84196964-84199111	2148	G	NA	NA	cCREs130813;cCREs130814	chr13:83879542-83881226	1685	P	Mir9-2	723967	chr5:87693262-87695489	2228	TMEM161B-AS1	100505894	343	positive	no	no	NA	NA	chr5:87959945-87961610	1666	MIR9-2	407047	598	-	yes	no	NA	NA	3	no
wTR1_2041	11	chr13:84483539-84488028	4490	I	NA	NA	cCREs130854;cCREs130855;cCREs130856	chr13:83879625-83885936	6312	P	Mir9-2	723967	chr5:87437114-87441622	4509	NA	NA	221	-	no	no	NA	NA	chr5:87955621-87961527	5907	MIR9-2	407047	458	-	yes	no	NA	NA	3	yes
wTR1_2041.1	11	chr13:84488503-84489049	547	I	NA	NA	cCREs130856;cCREs130857	chr13:83879625-83885936	6312	P	Mir9-2	723967	chr5:87436067-87436630	564	NA	NA	0,07	-	no	no	NA	NA	chr5:87955621-87961527	5907	MIR9-2	407047	458	-	yes	no	NA	NA	3	no
wTR1_2052	2	chr13:90418163-90419761	1599	I	NA	NA	cCREs131615	chr13:89880221-89882107	1887	P	Vcan	13003	chr5:82168896-82170499	1604	NA	NA	47	-	no	no	NA	NA	chr5:82767413-82769301	1889	VCAN	1462	391	-	no	no	NA	definitive	1	no
wTR1_2053	2	chr13:93520400-93522391	1992	G	Thbs4	21828	cCREs132197	chr13:94073436-94075074	1639	P	Homer1	26556	chr5:79378285-79379988	1704	THBS4	7060	208	-	no	no	NA	NA	chr5:78808780-78810651	1872	HOMER1	9456	549	-	no	no	NA	NA	1	no
wTR1_2061	3	chr13:98544523-98546825	2303	I	NA	NA	cCREs133525;cCREs133526	chr13:98009561-98013131	3571	P	Enc1	13803	chr5:73401223-73404660	3438	NA	NA	43	-	no	no	NA	NA	chr5:73934360-73938084	3725	HEXB;ENC1	3074;8507	146	-	no	no	definitive;NA	NA;NA	2	no
wTR1_2062	2	chr13:98024929-98027391	2463	I	NA	NA	cCREs133355	chr13:98009842-98011540	1699	P	Enc1	13803	chr5:73918446-73921669	3224	NA	NA	181	-	no	no	NA	NA	chr5:73936075-73937785	1711	HEXB;ENC1	3074;8507	156	-	no	no	definitive;NA	NA;NA	1	no
wTR1_2071	2	chr13:103343540-103344875	1336	I	NA	NA	cCREs134714	chr13:102536652-102538173	1522	P	Pik3r1	18708	chr5:66604268-66611229	6962	NA	NA	153	-	no	no	NA	NA	chr5:67511545-67513105	1561	PIK3R1;PIK3R1	5295;5295	346	-	no	no	definitive;definitive	definitive;definitive	3	no
wTR1_2073	2	chr13:102579806-102581937	2132	I	NA	NA	cCREs134551;cCREs134552	chr13:102537455-102539328	1874	P	Pik3r1	18708	chr5:67467293-67469267	1975	NA	NA	94	-	no	no	NA	NA	chr5:67510317-67512305	1989	PIK3R1;PIK3R1	5295;5295	189	-	no	no	definitive;definitive	definitive;definitive	3	no
wTR1_2079	4	chr13:105307280-105310379	3100	I	NA	NA	cCREs135180;cCREs135181	chr13:105075589-105079211	3623	P	Adamts6	108154	chr5:64421409-64423300	1892	NA	NA	295	-	no	no	NA	NA	chr5:64775787-64779323	3537	ADAMTS6	11174	695	-	no	no	NA	NA	2	no
wTR1_208	4	chr1:106798807-106801708	2902	G	Cdh20	23836	cCREs20200;cCREs20201	chr1:106665278-106668111	2834	P	Cdh20	23836	chr18:59125286-59127700	2415	CDH20	28316	283	-	no	no	NA	NA	chr18:59000855-59003618	2764	CDH20	28316	238	-	no	no	NA	NA	2	no
wTR1_2080	2	chr13:106038966-106039920	955	G	Rnf180	71816	cCREs135390	chr13:105607072-105608644	1573	P	Cwc27;Srek1ip1	67285;67288	chr5:63510111-63511140	1030	RNF180	285671	181	-	no	no	NA	NA	chr5:64062934-64064711	1778	CWC27;SREK1IP1	10283;285672	43	-	no	no	definitive;NA	definitive;NA	1	no
wTR1_2081	2	chr13:107862165-107863284	1120	G	NA	NA	cCREs135758	chr13:107810859-107812799	1941	P	3830408C21Rik;Kif2a	100040322;16563	chr5:61552437-61553388	952	NA	NA	309	-	no	no	NA	NA	chr5:61601660-61604114	2455	KIF2A	3796	168	-	no	no	strong	NA	1	no
wTR1_2082	2	chr13:108432052-108433994	1943	I	NA	NA	cCREs135908	chr13:108678578-108680582	2005	P	Zswim6	67263	chr5:60923556-60928083	4528	NA	NA	168	-	no	no	NA	NA	chr5:60627758-60629974	2217	ZSWIM6	57688	0,51	-	no	no	NA	NA	1	no
wTR1_2083	2	chr13:108489629-108491951	2323	I	NA	NA	cCREs135921	chr13:108680121-108682847	2727	P	Zswim6	67263	chr5:60868850-60872325	3476	NA	NA	84	-	no	no	NA	NA	chr5:60625434-60628215	2782	ZSWIM6	57688	362	-	no	no	NA	NA	2	no
wTR1_2087	2	chr13:109088085-109089187	1103	I	NA	NA	cCREs136101	chr13:109002541-109004107	1567	P	Elovl7	74559	chr5:60013055-60020084	7030	NA	NA	123	-	no	no	NA	NA	chr5:60140685-60142134	1450	ELOVL7	79993	24	-	no	no	NA	NA	1	no
wTR1_2088	3	chr13:110611369-110613905	2537	G	Pde4d	238871	cCREs136514;cCREs136515	chr13:110692091-110694582	2492	P	Mir1904	100316683	chr5:58422703-58424842	2140	PDE4D	5144	221	-	no	no	NA	NA	chr5:58333984-58336561	2578	PDE4D	5144	233	-	no	no	NA	NA	3	yes
wTR1_2089	2	chr13:110614022-110616185	2164	G	Pde4d	238871	cCREs136515	chr13:110693368-110694993	1626	P	Mir1904	100316683	chr5:58419841-58422590	2750	PDE4D	5144	112	-	no	no	NA	NA	chr5:58333600-58335234	1635	PDE4D	5144	0,28	-	no	no	NA	NA	2	no
wTR1_2091	2	chr13:112514118-112516030	1913	I	NA	NA	cCREs137014	chr13:112475784-112477809	2026	P	Mier3	218613	chr5:56205362-56207492	2131	SETD9	133383	182	-	no	no	NA	NA	chr5:56246694-56248839	2146	MIER3	166968	204	-	no	no	NA	NA	2	no
wTR1_2092	10	chr13:112889200-112892791	3592	I	NA	NA	cCREs137114	chr13:112596342-112601743	5402	P	Map3k1	26401	chr5:55774508-55778781	4274	NA	NA	108	-	no	no	NA	NA	chr5:56108699-56114474	5776	MAP3K1	4214	209	-	no	no	NA	NA	2	yes
wTR1_2093	2	chr13:112734411-112735973	1563	I	NA	NA	cCREs137071	chr13:112597724-112600606	2883	P	Map3k1	26401	chr5:55954403-55955918	1516	NA	NA	168	-	no	no	NA	NA	chr5:56109736-56113184	3449	MAP3K1	4214	241	-	no	no	NA	NA	2	no
wTR1_2095	3	chr13:112733235-112735973	2739	I	NA	NA	cCREs137071	chr13:112656560-112659218	2659	P	NA	NA	chr5:55954403-55957105	2703	NA	NA	178	-	no	no	NA	NA	chr5:56031351-56033995	2645	NA	NA	213	-	no	no	NA	NA	2	no
wTR1_2098	2	chr13:115629204-115630853	1650	G	Itga2	16398	cCREs137796	chr13:115720803-115723293	2491	P	Itga2	16398	chr5:52381393-52383444	2052	ITGA2	3673	96	-	no	no	NA	NA	chr5:52284218-52286591	2374	ITGA2	3673	94	-	no	no	NA	NA	1	no
wTR1_2102	2	chr14:11544299-11545910	1612	G	Fhit	14198	cCREs139429;cCREs139430	chr14:12386169-12388676	2508	P	Ptprg	19270	chr3:60788727-60790373	1647	FHIT	2272	429	-	no	no	NA	NA	chr3:61547368-61549988	2621	PTPRG	5793	271	-	no	no	NA	NA	1	no
wTR1_211	8	chr1:108135981-108140728	4748	G	Phlpp1	98432	cCREs20527;cCREs20528	chr1:108066930-108071827	4898	P	Phlpp1	98432	chr18:60456654-60461302	4649	PHLPP1	23239	68	-	no	no	NA	NA	chr18:60381495-60386383	4889	PHLPP1	23239	231	-	no	no	NA	NA	2	yes
wTR1_2113	2	chr14:20804861-20806863	2003	I	NA	NA	cCREs141306;cCREs141307	chr14:20795068-20796991	1924	P	Gng2	14702	chr14:52313262-52315168	1907	GNG2	54331	173	-	no	no	NA	NA	chr14:52326674-52328691	2018	GNG2	54331	214	-	no	no	NA	NA	1	no
wTR1_2114	2	chr14:21460302-21460793	492	I	NA	NA	cCREs141448	chr14:21364363-21366445	2083	P	Ppp3cb;1810062O18Rik	19056;75602	chr10:75385864-75386359	496	NA	NA	39	-	no	no	NA	NA	chr10:75254435-75256288	1854	PPP3CB	5532	371	-	no	no	NA	NA	1	no
wTR1_2115	2	chr14:21460302-21460701	400	I	NA	NA	cCREs141448	chr14:21526373-21527954	1582	P	Zswim8	268721	chr10:75385864-75386299	436	NA	NA	0,03	-	no	no	NA	NA	chr10:75544909-75546501	1593	ZSWIM8	23053	455	-	no	no	NA	NA	1	no
wTR1_2121	3	chr14:21596267-21599547	3281	G	Camk2g	12325	cCREs141486;cCREs141487	chr14:21611727-21614096	2370	P	Camk2g	12325	chr10:75619104-75621115	2012	CAMK2G	818	346	-	no	no	definitive	NA	chr10:75632733-75634922	2190	CAMK2G	818	438	-	no	no	definitive	NA	1	no
wTR1_2122	3	chr14:21710108-21714042	3935	I	NA	NA	cCREs141522;cCREs141523	chr14:21749060-21750870	1811	P	Vcl	22330	chr10:75724310-75729226	4917	NA	NA	131	positive	no	no	NA	NA	chr10:75758291-75760637	2347	VCL	7414	269	-	no	no	NA	NA	2	no
wTR1_2124	2	chr14:22071740-22072882	1143	G	Adk	11534	cCREs141598;cCREs141599	chr14:22317472-22319296	1825	P	Kat6b	54169	chr10:76178285-76179436	1152	ADK	132	683	positive	no	no	limited	NA	chr10:76583682-76585546	1865	KAT6B;KAT6B;KAT6B;KAT6B	23522;23522;23522;23522	695	-	no	no	definitive;definitive;definitive;definitive	definitive;definitive;definitive;definitive	1	no
wTR1_2134	2	chr14:25927758-25929629	1872	I	NA	NA	cCREs142574	chr14:26277845-26280644	2800	P	Zmiz1	328365	chr10:80416045-80417308	1264	NA	NA	503	-	no	no	NA	NA	chr10:80827798-80830593	2796	ZMIZ1;ZMIZ1-AS1	57178;283050	349	-	no	no	strong;NA	NA;NA	2	no
wTR1_2137	2	chr14:26196073-26197756	1684	G	NA	NA	cCREs142660	chr14:26513440-26515120	1681	P	Ppif	105675	chr10:80731900-80733605	1706	ZMIZ1-AS1	283050	181	-	no	no	NA	NA	chr10:81107095-81109027	1933	PPIF	10105	112	-	no	no	NA	NA	2	no
wTR1_2137.1	2	chr14:26197976-26198863	888	G	NA	NA	cCREs142660	chr14:26513440-26515120	1681	P	Ppif	105675	chr10:80733909-80734865	957	ZMIZ1-AS1	283050	495	-	no	no	NA	NA	chr10:81107095-81109027	1933	PPIF	10105	112	-	no	no	NA	NA	2	no
wTR1_2138	2	chr14:26196394-26197756	1363	G	NA	NA	cCREs142660	chr14:26278387-26280124	1738	P	Zmiz1	328365	chr10:80732248-80733605	1358	ZMIZ1-AS1	283050	223	-	no	no	NA	NA	chr10:80828378-80830092	1715	ZMIZ1;ZMIZ1-AS1	57178;283050	426	-	no	no	strong;NA	NA;NA	2	no
wTR1_2140	3	chr14:26558212-26561135	2924	G	Zcchc24	71918	cCREs142792;cCREs142793;cCREs142794	chr14:26584807-26587519	2713	P	Zcchc24	71918	chr10:81167728-81170505	2778	ZCCHC24	219654	113	-	no	no	NA	NA	chr10:81201417-81204344	2928	ZCCHC24	219654	227	-	no	no	NA	NA	3	no
wTR1_2143	2	chr14:27991892-27992864	973	G	Arhgef3	71704	cCREs142981	chr14:27456805-27458676	1872	P	Arf4	11843	chr3:57035881-57038047	2167	ARHGEF3	50650	65	-	no	no	NA	NA	chr3:57582072-57583606	1535	ARF4	378	173	-	no	no	NA	NA	1	no
wTR1_2145	2	chr14:27978568-27981350	2783	G	Arhgef3	71704	cCREs142977	chr14:27927707-27929574	1868	P	Arhgef3	71704	chr3:57050028-57052747	2720	ARHGEF3	50650	128	-	no	no	NA	NA	chr3:57111372-57113679	2308	ARHGEF3	50650	63	-	no	no	NA	NA	1	no
wTR1_2152	4	chr14:32745537-32747855	2319	I	NA	NA	cCREs144224	chr14:32641872-32645330	3459	P	Ankrd28	105522	chr3:16023327-16025224	1898	GALNT15	117248	136	-	no	no	NA	NA	chr3:15899102-15902990	3889	ANKRD28	23243	251	-	no	no	NA	NA	1	no
wTR1_2153	2	chr14:34140679-34141516	838	G	Arhgap22	239027	cCREs144547	chr14:34131315-34132888	1574	P	NA	NA	chr10:49717849-49718467	619	NA;ARHGAP22	55747;58504	43	-	no	no	NA;NA	NA;NA	chr10:49732418-49734627	2210	NA	NA	129	-	no	no	NA	NA	1	no
wTR1_2155	6	chr14:35143358-35146639	3282	G	Glud1	14661	cCREs144780;cCREs144781	chr14:35122283-35125959	3677	P	Glud1;Shld2	14661;75698	chr10:88823367-88826525	3159	GLUD1	2746	45	-	no	no	NA	NA	chr10:88852662-88856687	4026	SHLD2;GLUD1	54537;2746	194	-	no	no	NA;NA	NA;NA	3	no
wTR1_2161	2	chr14:37732130-37733674	1545	G	Ccser2	72972	cCREs145310	chr14:37780017-37782615	2599	P	Ccser2	72972	chr10:86182985-86185090	2106	CCSER2	54462	174	-	no	no	NA	NA	chr10:86087250-86090221	2972	CCSER2	54462	89	-	no	no	NA	NA	2	no
wTR1_2163	5	chr14:41767943-41770621	2679	G	Tspan14	52588	cCREs145975;cCREs145976	chr14:41778646-41781158	2513	P	Tspan14	52588	chr10:82223481-82226369	2889	TSPAN14	81619	101	-	no	no	NA	NA	chr10:82213093-82215902	2810	TSPAN14	81619	62	-	no	no	NA	NA	3	no
wTR1_217	2	chr1:108481042-108483217	2176	G	Bcl2	12043	cCREs20618;cCREs20619	chr1:108610134-108612303	2170	P	Bcl2	12043	chr18:60847112-60849508	2397	BCL2	596	78	-	no	no	NA	NA	chr18:60986557-60988536	1980	BCL2	596	318	-	no	no	NA	NA	1	no
wTR1_2177	3	chr14:46262362-46265182	2821	G	Ddhd1	114874	cCREs146298;cCREs146299;cCREs146300	chr14:46276385-46279294	2910	P	Ddhd1	114874	chr14:53591950-53602431	10482	DDHD1	80821	86	-	no	no	definitive	NA	chr14:53618439-53621107	2669	DDHD1	80821	0,29	-	no	no	definitive	NA	3	yes
wTR1_2178	2	chr14:46267278-46269251	1974	G	Ddhd1	114874	cCREs146301;cCREs146302	chr14:46276669-46278805	2137	P	Ddhd1	114874	chr14:53607987-53610719	2733	DDHD1	80821	88	-	no	no	definitive	NA	chr14:53618717-53620977	2261	DDHD1	80821	322	-	no	no	definitive	NA	1	no
wTR1_2180	3	chr14:48670532-48672834	2303	I	NA	NA	cCREs146823	chr14:48739225-48741554	2330	P	Peli2	93834	chr14:56521204-56523071	1868	NA	NA	224	-	no	no	NA	NA	chr14:56583653-56586399	2747	PELI2	57161	242	-	no	no	NA	NA	2	yes
wTR1_2192	4	chr14:52547813-52550755	2943	I	NA	NA	cCREs147384;cCREs147385	chr14:52531991-52535537	3547	P	Ndrg2	29811	chr14:21506571-21508503	1933	NDRG2	57447	216	-	no	no	NA	NA	chr14:21492122-21495847	3726	TPPP2;NDRG2	122664;57447	286	-	no	no	NA;NA	NA;NA	3	no
wTR1_2198	6	chr14:52627827-52630614	2788	G	Zfp219	69890	cCREs147397;cCREs147398	chr14:52637579-52640943	3365	P	Tmem253;Zfp219	619301;69890	chr14:21559963-21562736	2774	ZNF219	51222	523	-	no	no	NA	NA	chr14:21570173-21573342	3170	ZNF219	51222	0,3	-	no	no	NA	NA	3	no
wTR1_2199	2	chr14:52876361-52877371	1011	I	NA	NA	cCREs147438	chr14:52897456-52899868	2413	P	Tox4;Rab2b	268741;76338	chr14:21923158-21924209	1052	NA	NA	271	-	no	no	NA	NA	chr14:21944286-21946049	1764	TOX4;RAB2B	9878;84932	324	-	no	no	NA;NA	NA;NA	2	no
wTR1_2224	3	chr14:55695259-55696935	1677	G	Thtpa;Zfhx2	105663;239102	cCREs147830;cCREs147831	chr14:55671491-55674645	3155	P	Thtpa	105663	chr14:24005495-24007399	1905	ZFHX2;THTPA	85446;79178	64	-	no	no	NA;NA	NA;NA	chr14:23981346-23984495	3150	THTPA	79178	578	-	no	no	NA	NA	3	no
wTR1_2231	2	chr14:56346756-56349417	2662	I	NA	NA	cCREs147979;cCREs147980	chr14:56289531-56291736	2206	P	Gmpr2;Nedd8	105446;18002	chr14:24746498-24748904	2407	NA	NA	63	-	no	no	NA	NA	chr14:24700480-24702635	2156	NEDD8-MDP1;NEDD8;GMPR2	100528064;4738;51292	181	-	no	no	NA;NA;NA	NA;NA;NA	2	no
wTR1_2248	2	chr14:62845644-62847265	1622	I	NA	NA	cCREs149297;cCREs149298	chr14:62300705-62302817	2113	P	Dleu2	668253	chr13:51321942-51322848	907	DLEU7	220107	491	-	no	no	NA	NA	chr13:50699175-50701304	2130	DLEU2	8847	292	-	no	no	NA	NA	3	no
wTR1_2251	2	chr14:63497007-63498646	1640	G	Wdfy2	268752	cCREs149448	chr14:63454660-63457324	2665	P	Wdfy2	268752	chr13:52217544-52218952	1409	WDFY2	115825	25	-	no	no	NA	NA	chr13:52157540-52159519	1980	WDFY2	115825	197	-	no	no	NA	NA	2	no
wTR1_2256	4	chr14:65961271-65964404	3134	I	NA	NA	cCREs150153;cCREs150154	chr14:65975588-65978959	3372	P	Zfp395	380912	chr8:28257827-28263029	5203	ZNF395	55893	102	-	no	no	NA	NA	chr8:28241928-28245661	3734	ZNF395	55893	199	-	no	no	NA	NA	1	no
wTR1_2260	2	chr14:67269293-67271225	1933	G	Adra1a	11549	cCREs150496	chr14:67485322-67487868	2547	P	Dpysl2;Gm5464	12934;432870	chr8:26702752-26705399	2648	ADRA1A	148	91	-	no	no	NA	NA	chr8:26435053-26437850	2798	DPYSL2	1808	379	-	no	no	NA	NA	1	no
wTR1_2266	2	chr14:67752979-67755210	2232	I	NA	NA	cCREs150636	chr14:67689784-67691369	1586	P	Ppp2r2a	71978	chr8:26061309-26062931	1623	PPP2R2A	5520	192	-	no	no	NA	NA	chr8:26148914-26150524	1611	PPP2R2A	5520	479	-	no	no	NA	NA	1	no
wTR1_2268	3	chr14:70260450-70262524	2075	G	Pebp4	73523	cCREs151121;cCREs151122	chr14:70474524-70476216	1693	P	Egr3	13655	chr8:22765231-22767604	2374	PEBP4	157310	12	-	no	no	NA	NA	chr8:22551480-22553179	1700	EGR3	1960	349	-	no	no	NA	NA	1	no
wTR1_2291	2	chr14:77282120-77283820	1701	I	NA	NA	cCREs152856	chr14:76903211-76905774	2564	P	NA	NA	chr13:44618593-44620425	1833	NA	NA	169	-	no	no	NA	NA	chr13:45009488-45012193	2706	TSC22D1	8848	313	-	no	no	NA	NA	1	no
wTR1_2292	4	chr14:77274469-77276035	1567	I	NA	NA	cCREs152851;cCREs152852	chr14:76904144-76905953	1810	P	NA	NA	chr13:44624749-44626785	2037	NA	NA	199	-	no	no	NA	NA	chr13:45009316-45011230	1915	TSC22D1	8848	403	-	no	no	NA	NA	3	yes
wTR1_2295	2	chr14:79689128-79690924	1797	G	Rgcc	66214	cCREs153556;cCREs153557	chr14:79599311-79601121	1811	P	NA	NA	chr13:42041826-42044409	2584	RGCC	28984	105	-	no	no	NA	NA	chr13:42142147-42144102	1956	MIR5006	100847026	296	-	no	no	NA	NA	1	no
wTR1_2296	7	chr14:79602029-79607379	5351	G	Vwa8	219189	cCREs153523;cCREs153524;cCREs153525	chr14:79696279-79702823	6545	P	Rgcc	66214	chr13:42136178-42141048	4871	VWA8	23078	106	-	no	no	NA	NA	chr13:42030872-42036696	5825	RGCC	28984	117	-	no	no	NA	NA	3	no
wTR1_2299	2	chr14:79712321-79714247	1927	I	NA	NA	cCREs153565;cCREs153566	chr14:79699083-79701510	2428	P	Rgcc	66214	chr13:41981755-41983246	1492	NA	NA	71	-	no	no	NA	NA	chr13:42031609-42033909	2301	RGCC	28984	143	-	no	no	NA	NA	2	no
wTR1_2307	2	chr14:100859334-100861633	2300	I	NA	NA	cCREs156783	chr14:100682188-100684248	2061	P	Klf12	16597	chr13:74862960-74865436	2477	NA	NA	264	-	no	no	NA	NA	chr13:74706591-74708586	1996	KLF12	11278	849	-	no	no	NA	NA	2	yes
wTR1_2315	4	chr14:104161335-104164876	3542	I	NA	NA	cCREs157573	chr14:104176048-104179633	3586	P	NA	NA	chr13:78404530-78408431	3902	NA	NA	137	positive	no	no	NA	NA	chr13:78427096-78432344	5249	NA	NA	118	-	no	no	NA	NA	2	no
wTR1_2317	2	chr14:104232738-104234815	2078	G	Ednrb	13618	NA	chr14:104241475-104244213	2739	P	Ednrb	13618	chr13:78482960-78485046	2087	EDNRB	1910	82	-	no	no	NA	NA	chr13:78491409-78494415	3007	OBI1-AS1;EDNRB	100874222;1910	0,15	-	no	no	NA;NA	NA;NA	1	no
wTR1_2318	2	chr14:104296580-104298396	1817	I	NA	NA	cCREs157596	chr14:104239831-104241868	2038	P	Ednrb	13618	chr13:78541871-78543436	1566	EDNRB;OBI1-AS1	1910;100874222	0,02	-	no	no	NA;NA	NA;NA	chr13:78489908-78491841	1934	OBI1-AS1;EDNRB	100874222;1910	65	-	no	no	NA;NA	NA;NA	1	no
wTR1_2319	2	chr14:105726618-105728340	1723	I	NA	NA	cCREs157826	chr14:106295155-106298028	2874	P	Spry2	24064	chr13:80163319-80164597	1279	NA	NA	241	-	no	no	NA	NA	chr13:80914062-80916943	2882	SPRY2	10253	423	-	no	no	NA	NA	2	no
wTR1_2320	2	chr14:105796528-105797973	1446	I	NA	NA	cCREs157845	chr14:106295950-106298004	2055	P	Spry2	24064	chr13:80253288-80254791	1504	NA	NA	68	-	no	no	NA	NA	chr13:80914901-80916919	2019	SPRY2	10253	465	-	no	no	NA	NA	1	no
wTR1_2322	3	chr14:105881232-105883861	2630	I	NA	NA	cCREs157855;cCREs157856	chr14:106294884-106298323	3440	P	Spry2	24064	chr13:80355817-80358259	2443	NA	NA	301	-	yes	no	NA	NA	chr13:80913809-80917235	3427	SPRY2	10253	411	-	no	no	NA	NA	3	no
wTR1_2324	3	chr14:105882312-105885150	2839	I	NA	NA	cCREs157855;cCREs157856	chr14:106292225-106294795	2571	P	Spry2	24064	chr13:80356750-80358828	2079	NA	NA	296	-	yes	no	NA	NA	chr13:80911098-80913682	2585	SPRY2	10253	373	-	no	no	NA	NA	3	no
wTR1_2326	2	chr14:106130088-106131544	1457	I	NA	NA	cCREs157927	chr14:105985808-105987668	1861	P	NA	NA	chr13:80705497-80707049	1553	NA	NA	289	-	no	no	NA	NA	chr13:80509139-80510582	1444	NA	NA	438	-	yes	no	NA	NA	3	no
wTR1_2327	2	chr14:106030095-106031827	1733	G	NA	NA	cCREs157900;cCREs157901	chr14:105985972-105987527	1556	P	NA	NA	chr13:80584394-80585802	1409	NA	NA	285	-	no	no	NA	NA	chr13:80509242-80510443	1202	NA	NA	408	-	yes	no	NA	NA	3	no
wTR1_2329	4	chr14:106288809-106292354	3546	G	Spry2	24064	cCREs157960;cCREs157961	chr14:105986989-105990289	3301	P	NA	NA	chr13:80906444-80911227	4784	SPRY2	10253	0,33	-	no	no	NA	NA	chr13:80509907-80512994	3088	NA	NA	501	-	yes	no	NA	NA	2	no
wTR1_2331	2	chr14:106132199-106133892	1694	I	NA	NA	cCREs157927	chr14:105987931-105990017	2087	P	NA	NA	chr13:80707733-80709393	1661	NA	NA	282	-	no	no	NA	NA	chr13:80510845-80512720	1876	NA	NA	413	-	yes	no	NA	NA	3	no
wTR1_2334	2	chr14:106291043-106293125	2083	G	Spry2	24064	cCREs157961	chr14:106043134-106045291	2158	P	NA	NA	chr13:80909995-80911994	2000	SPRY2	10253	854	-	no	no	NA	NA	chr13:80596955-80599600	2646	NA	NA	44	-	no	no	NA	NA	2	no
wTR1_2335	24	chr14:106129753-106131544	1792	I	NA	NA	cCREs157927	chr14:106288788-106298110	9323	P	Spry2	24064	chr13:80705497-80707049	1553	NA	NA	289	-	no	no	NA	NA	chr13:80906413-80917024	10612	SPRY2	10253	0,36	-	no	no	NA	NA	3	no
wTR1_2335.1	24	chr14:106132199-106134949	2751	I	NA	NA	cCREs157927	chr14:106288788-106298110	9323	P	Spry2	24064	chr13:80707733-80710649	2917	NA	NA	171	-	no	no	NA	NA	chr13:80906413-80917024	10612	SPRY2	10253	0,36	-	no	no	NA	NA	3	no
wTR1_2336	2	chr14:106250162-106251754	1593	I	NA	NA	cCREs157950	chr14:106295621-106297397	1777	P	Spry2	24064	chr13:80850153-80851243	1091	NA	NA	317	-	no	no	NA	NA	chr13:80914523-80916278	1756	SPRY2	10253	598	-	no	no	NA	NA	2	no
wTR1_2343	4	chr14:118820658-118823045	2388	I	NA	NA	cCREs159892	chr14:118632671-118636915	4245	P	Sox21	223227	chr13:95608019-95609652	1634	NA	NA	123	-	no	no	NA	NA	chr13:95362091-95366470	4380	SOX21	11166	408	-	no	no	NA	NA	3	no
wTR1_2344	2	chr14:118813693-118816473	2781	I	NA	NA	cCREs159890;cCREs159891	chr14:118633860-118636305	2446	P	Sox21	223227	chr13:95598439-95601353	2915	NA	NA	369	-	yes	no	NA	NA	chr13:95363292-95365780	2489	SOX21	11166	378	-	no	no	NA	NA	2	no
wTR1_235	2	chr1:130368472-130370410	1939	I	NA	NA	cCREs24146	chr1:130312014-130313916	1903	P	Dars	226414	chr2:136782498-136783803	1306	NA	NA	377	-	no	no	NA	NA	chr2:136741048-136743168	2121	DARS1	1615	191	-	no	no	definitive	NA	1	no
wTR1_2352	3	chr14:121230622-121232668	2047	I	NA	NA	cCREs160539	chr14:121308185-121311647	3463	P	Ipo5	70572	chr13:98500757-98508958	8202	NA	NA	51	-	no	no	NA	NA	chr13:98626492-98630362	3871	IPO5	3843	128	-	no	no	NA	NA	1	no
wTR1_2353	2	chr14:121596797-121599409	2613	G	Farp1	223254	cCREs160665;cCREs160666;cCREs160667	chr14:121434381-121436447	2067	P	Farp1	223254	chr13:98984852-98986486	1635	FARP1	10160	74	-	no	no	NA	NA	chr13:98794915-98797107	2193	FARP1	10160	196	-	no	no	NA	NA	2	no
wTR1_236	2	chr1:133274000-133275631	1632	G	Srgap2	14270	cCREs24787	chr1:133422096-133424174	2079	P	Fam72a;Srgap2	108900;14270	chr1:206553981-206554898	918	SRGAP2;SRGAP2C	23380;653464	299	-	no	no	NA;NA	NA;NA	chr1:143913546-143915774	2229	FAM72D	728833	0,43	-	no	no	NA	NA	1	no
wTR1_2368	2	chr15:7144201-7145945	1745	G	Lifr	16880	cCREs162184;cCREs162185	chr15:7079444-7081013	1570	P	Lifr	16880	chr5:38476712-38478623	1912	LIFR	3977	55	-	no	no	definitive	NA	chr5:38555131-38556869	1739	LIFR;MIR3650	3977;100500824	116	-	no	no	definitive;NA	NA;NA	1	no
wTR1_2372	5	chr15:8607546-8612156	4611	G	Slc1a3	20512	cCREs162447;cCREs162448	chr15:8657963-8662094	4132	P	Slc1a3	20512	chr5:36660720-36664044	3325	SLC1A3	6507	228	-	no	no	NA	NA	chr5:36605390-36609088	3699	SLC1A3	6507	235	-	no	no	NA	NA	3	no
wTR1_2374	4	chr15:8612546-8614291	1746	G	Slc1a3	20512	cCREs162449	chr15:8657849-8661641	3793	P	Slc1a3	20512	chr5:36657511-36660399	2889	SLC1A3	6507	126	-	no	no	NA	NA	chr5:36605819-36609210	3392	SLC1A3	6507	258	-	no	no	NA	NA	3	no
wTR1_2378	2	chr15:8815699-8817791	2093	I	NA	NA	cCREs162496;cCREs162497	chr15:8659232-8660846	1615	P	Slc1a3	20512	chr5:36439555-36441623	2069	NA	NA	0,18	-	no	no	NA	NA	chr5:36606319-36608015	1697	SLC1A3	6507	257	-	no	no	NA	NA	2	yes
wTR1_2390	4	chr15:25703294-25704077	784	G	Myo10	17909	cCREs165252	chr15:25681523-25684762	3240	P	NA	NA	chr5:16713425-16714183	759	MYO10	4651	0,27	-	no	no	NA	NA	chr5:16740213-16743368	3156	MYO10	4651	121	-	no	no	NA	NA	1	no
wTR1_2390.1	4	chr15:25705035-25705338	304	G	Myo10	17909	cCREs165252	chr15:25681523-25684762	3240	P	NA	NA	chr5:16712141-16712467	327	MYO10	4651	23	-	no	no	NA	NA	chr5:16740213-16743368	3156	MYO10	4651	121	-	no	no	NA	NA	2	no
wTR1_2401	2	chr15:27979864-27982404	2541	I	NA	NA	cCREs165947	chr15:27954153-27955844	1692	P	Trio	223435	chr5:14118146-14120275	2130	NA	NA	95	-	no	no	NA	NA	chr5:14143216-14145054	1839	TRIO	7204	265	-	no	no	strong	NA	2	no
wTR1_2402	2	chr15:30215256-30217663	2408	G	Ctnnd2	18163	cCREs166275	chr15:30101847-30103783	1937	P	Ctnnd2	18163	chr5:11790805-11792406	1602	CTNND2	1501	143	-	no	yes	strong	NA	chr5:11903055-11905127	2073	CTNND2	1501	0,41	-	no	yes	strong	NA	1	no
wTR1_2418	9	chr15:36896149-36899522	3374	I	NA	NA	cCREs167798	chr15:36721543-36724746	3204	P	Ywhaz	22631	chr8:102166668-102169984	3317	NA	NA	73	-	no	no	NA	NA	chr8:101961872-101966168	4297	YWHAZ	7534	181	-	no	no	NA	NA	3	yes
wTR1_2423	20	chr15:38398031-38403495	5465	I	NA	NA	cCREs168172;cCREs168173;cCREs168174;cCREs168175	chr15:38225696-38232193	6498	P	Klf10	21847	chr8:103816760-103823053	6294	NA	NA	141	-	no	no	NA	NA	chr8:103662396-103669740	7345	KLF10	7071	277	-	no	no	NA	NA	3	yes
wTR1_2428	2	chr15:38467910-38469704	1795	I	NA	NA	cCREs168185;cCREs168186	chr15:38447545-38449058	1514	P	Azin1	54375	chr8:103906713-103908682	1970	NA	NA	69	-	no	no	NA	NA	chr8:103874708-103876429	1722	AZIN1	51582	0,32	-	no	no	NA	NA	2	no
wTR1_2438	2	chr15:57677849-57679893	2045	I	NA	NA	cCREs171614;cCREs171615	chr15:57525360-57527089	1730	P	Zhx2	387609	chr8:123996832-123998463	1632	NA	NA	42	-	no	no	NA	NA	chr8:123793053-123794699	1647	ZHX2	22882	569	-	no	no	NA	NA	1	no
wTR1_2439	2	chr15:57694265-57696077	1813	I	NA	NA	cCREs171620;cCREs171621	chr15:57525890-57528630	2741	P	Zhx2	387609	chr8:124020459-124022238	1780	NA	NA	21	-	no	no	NA	NA	chr8:123793571-123796326	2756	ZHX2	22882	459	-	no	no	NA	NA	2	no
wTR1_2448	3	chr15:63501395-63503036	1642	I	NA	NA	cCREs172976	chr15:61815714-61818440	2727	P	Myc	17869	chr8:130639949-130641213	1265	NA	NA	0,32	-	no	no	NA	NA	chr8:128747094-128749833	2740	MYC	4609	237	-	no	no	NA	NA	2	no
wTR1_2452	2	chr15:66070772-66072885	2114	G	Kcnq3	110862	cCREs173596	chr15:66407953-66409823	1871	P	Phf20l1	239510	chr8:133425921-133427994	2074	KCNQ3	3786	134	positive	no	no	NA	NA	chr8:133786267-133788357	2091	PHF20L1	51105	224	-	no	no	NA	NA	1	no
wTR1_2453	7	chr15:68191820-68194239	2420	I	NA	NA	cCREs174167	chr15:68088489-68093000	4512	P	Zfat	380993	chr8:135841151-135843882	2732	NA	NA	0,14	-	no	no	NA	NA	chr8:135721733-135728178	6446	ZFAT	57623	103	-	no	no	NA	NA	2	no
wTR1_2453.1	7	chr15:68194445-68196595	2151	I	NA	NA	cCREs174167	chr15:68088489-68093000	4512	P	Zfat	380993	chr8:135844206-135846340	2135	NA	NA	182	-	no	no	NA	NA	chr8:135721733-135728178	6446	ZFAT	57623	103	-	no	no	NA	NA	1	no
wTR1_2459	3	chr15:74365097-74367935	2839	G	Adgrb1	107831	cCREs175560	chr15:74348811-74350467	1657	P	Adgrb1	107831	chr8:143552374-143555213	2840	ADGRB1	575	112	-	no	no	NA	NA	chr8:143532953-143534605	1653	NA	NA	73	-	no	no	NA	NA	3	no
wTR1_246	18	chr1:135956386-135959777	3392	I	NA	NA	cCREs25527;cCREs25528;cCREs25529	chr1:135969794-135977385	7592	P	Btg2	12227	chr1:203294355-203297486	3132	NA	NA	91	-	no	no	NA	NA	chr1:203272746-203281214	8469	BTG2;LINC01136	7832;730227	192	-	no	no	NA;NA	NA;NA	3	no
wTR1_246.1	18	chr1:135960372-135961663	1292	I	NA	NA	cCREs25529	chr1:135969794-135977385	7592	P	Btg2	12227	chr1:203292290-203293745	1456	NA	NA	0,05	-	no	no	NA	NA	chr1:203272746-203281214	8469	BTG2;LINC01136	7832;730227	192	-	no	no	NA;NA	NA;NA	3	no
wTR1_2482	2	chr15:77646964-77648726	1763	G	Myh9	17886	cCREs176242;cCREs176243	chr15:77668460-77670676	2217	P	Myh9	17886	chr22:36751684-36753600	1917	MYH9	4627	8	-	no	no	NA	definitive	chr22:36779537-36782412	2876	MYH9	4627	0,27	-	no	no	NA	definitive	2	no
wTR1_2487	5	chr15:78213012-78216387	3376	G	Tex33	73376	cCREs176407	chr15:78234564-78238263	3700	P	Tst;Mpst	22117;246221	chr22:37393616-37396641	3026	TEX33	339669	56	-	no	no	NA	NA	chr22:37412912-37417267	4356	MPST;TST	4357;7263	145	-	no	no	NA;NA	NA;NA	3	yes
wTR1_250	37	chr1:135989332-135997455	8124	I	NA	NA	cCREs25539;cCREs25540;cCREs25541	chr1:135969882-135978823	8942	P	Btg2	12227	chr1:203250991-203260275	9285	NA	NA	34	-	no	no	NA	NA	chr1:203270862-203281123	10262	BTG2;LINC01136	7832;730227	157	-	no	no	NA;NA	NA;NA	1	no
wTR1_2518	2	chr15:80535391-80537837	2447	I	NA	NA	cCREs177030;cCREs177031	chr15:79920356-79923315	2960	P	Syngr1	20972	chr22:40435425-40437204	1780	NA	NA	281	-	no	no	NA	NA	chr22:39745128-39747767	2640	SYNGR1;TAB1	9145;10454	128	-	no	no	NA;NA	NA;NA	1	no
wTR1_2524	3	chr15:80535728-80537316	1589	I	NA	NA	cCREs177030	chr15:80086220-80088341	2122	P	Atf4	11911	chr22:40435425-40436669	1245	NA	NA	211	-	no	no	NA	NA	chr22:39916888-39918720	1833	ATF4	468	502	-	no	no	NA	NA	1	no
wTR1_2526	2	chr15:80509201-80511970	2770	G	Fam83f	213956	cCREs177021;cCREs177022;cCREs177023	chr15:80451931-80454265	2335	P	NA	NA	chr22:40398403-40401762	3360	FAM83F	113828	77	-	no	no	NA	NA	chr22:40340861-40343209	2349	GRAP2	9402	222	-	no	no	NA	NA	1	no
wTR1_2533	2	chr15:81352360-81354422	2063	I	NA	NA	cCREs177219	chr15:81414897-81417076	2180	P	Ep300	328572	chr22:41417370-41419335	1966	NA	NA	27	-	no	no	NA	NA	chr22:41486765-41489026	2262	EP300;MIR1281	2033;100302237	511	-	no	no	definitive;NA	limited;NA	2	no
wTR1_2541	2	chr15:81748806-81751339	2534	G	Polr3h	78929	cCREs177290;cCREs177291	chr15:81686576-81688375	1800	P	Tob2	57259	chr22:41928289-41930370	2082	POLR3H	171568	65	-	no	no	NA	NA	chr22:41840446-41842392	1947	TOB2	10766	185	-	no	no	NA	NA	1	no
wTR1_2563	3	chr15:85483285-85484112	828	G	NA	NA	cCREs178207	chr15:85531821-85534790	2970	P	Mirlet7c-2	723966	chr22:46448951-46449823	873	PRR34-AS1;MIRLET7BHG;PRR34	150381;400931;55267	0,59	-	no	no	NA;NA;NA	NA;NA;NA	chr22:46501609-46505281	3673	NA	NA	51	-	no	no	NA	NA	1	no
wTR1_2563.1	3	chr15:85484565-85485411	847	G	NA	NA	cCREs178207	chr15:85531821-85534790	2970	P	Mirlet7c-2	723966	chr22:46450315-46451229	915	MIRLET7BHG;PRR34-AS1	400931;150381	0,03	-	no	no	NA;NA	NA;NA	chr22:46501609-46505281	3673	NA	NA	51	-	no	no	NA	NA	1	no
wTR1_2580	3	chr15:88679900-88682403	2504	I	NA	NA	cCREs178991;cCREs178992	chr15:88693432-88695496	2065	P	Pim3	223775	chr22:50341996-50345168	3173	NA	NA	17	-	no	no	NA	NA	chr22:50354943-50357066	2124	PIM3	415116	408	-	no	no	NA	NA	2	no
wTR1_2593	2	chr15:95469565-95471298	1734	G	Dbx2	223843	cCREs180595	chr15:95483318-95485112	1795	P	Dbx2	223843	chr12:45428166-45430006	1841	DBX2	440097	624	-	yes	no	NA	NA	chr12:45443090-45444973	1884	DBX2	440097	241	-	no	no	NA	NA	1	no
wTR1_2594	3	chr15:95520924-95523464	2541	I	NA	NA	cCREs180602	chr15:95482822-95485208	2387	P	Dbx2	223843	chr12:45482492-45484605	2114	NA	NA	389	-	no	no	NA	NA	chr12:45442587-45445100	2514	DBX2	440097	218	-	no	no	NA	NA	1	no
wTR1_2599	2	chr15:96376895-96379606	2712	I	NA	NA	cCREs180815	chr15:96471591-96473817	2227	P	Slc38a1	105727	chr12:46553754-46555815	2062	NA	NA	66	-	no	no	NA	NA	chr12:46661116-46663898	2783	SLC38A1	81539	157	-	no	no	NA	NA	3	no
wTR1_260	5	chr1:136425793-136428132	2340	I	NA	NA	cCREs25644;cCREs25645	chr1:136456084-136458038	1955	P	Kdm5b	75605	chr1:202811868-202815144	3277	NA	NA	68	-	no	no	NA	NA	chr1:202776302-202778434	2133	KDM5B;KDM5B;PCAT6	10765;10765;100506696	236	-	no	no	strong;strong;NA	NA;NA;NA	1	no
wTR1_2602	4	chr15:96539649-96541649	2001	I	NA	NA	cCREs180861	chr15:96528472-96531717	3246	P	Slc38a2	67760	chr12:46776514-46778726	2213	NA	NA	107	-	no	no	NA	NA	chr12:46764414-46768209	3796	SLC38A2	54407	255	-	no	no	NA	NA	3	no
wTR1_2604	2	chr15:97580370-97582045	1676	G	Rapgef3	223864	cCREs181082	chr15:97595195-97597312	2118	P	Rapgef3	223864	chr12:48134399-48136049	1651	RAPGEF3	10411	204	-	no	no	NA	NA	chr12:48148753-48151768	3016	RAPGEF3	10411	115	-	no	no	NA	NA	3	no
wTR1_2609	2	chr15:97963685-97965739	2055	G	Asb8	78541	cCREs181185;cCREs181186	chr15:97974727-97976357	1631	P	NA	NA	chr12:48540214-48542318	2105	ASB8	140461	78	-	no	no	NA	NA	chr12:48550440-48551585	1146	ASB8	140461	83	-	no	no	NA	NA	3	no
wTR1_261	7	chr1:137054066-137055844	1779	G	Gpr37l1	171469	cCREs25808;cCREs25809	chr1:137041784-137045482	3699	P	Arl8a	68724	chr1:202099734-202101430	1697	NA	NA	98	-	no	no	NA	NA	chr1:202111792-202116266	4475	ARL8A	127829	111	-	no	no	NA	NA	3	no
wTR1_261.1	7	chr1:137056184-137059074	2891	G	Gpr37l1	171469	cCREs25809;cCREs25810	chr1:137041784-137045482	3699	P	Arl8a	68724	chr1:202096079-202099371	3293	GPR37L1	9283	0,21	-	no	no	NA	NA	chr1:202111792-202116266	4475	ARL8A	127829	111	-	no	no	NA	NA	2	no
wTR1_262	2	chr1:137054819-137055844	1026	G	Gpr37l1	171469	cCREs25809	chr1:137269963-137271735	1773	P	Shisa4	77552	chr1:202099734-202100618	885	NA	NA	186	-	no	no	NA	NA	chr1:201857921-201859479	1559	SHISA4	149345	179	-	no	no	NA	NA	3	yes
wTR1_262.1	2	chr1:137056184-137057007	824	G	Gpr37l1	171469	cCREs25809	chr1:137269963-137271735	1773	P	Shisa4	77552	chr1:202098122-202099371	1250	GPR37L1	9283	63	-	no	no	NA	NA	chr1:201857921-201859479	1559	SHISA4	149345	179	-	no	no	NA	NA	2	no
wTR1_2625	2	chr15:98822654-98823487	834	I	NA	NA	cCREs181352	chr15:98764386-98766468	2083	P	Tuba1b	22143	chr12:49627352-49628201	850	TUBA1C	84790	199	-	no	no	NA	NA	chr12:49524614-49526272	1659	TUBA1B	10376	152	-	no	no	NA	NA	3	no
wTR1_2628	24	chr15:98821083-98823487	2405	I	NA	NA	cCREs181351;cCREs181352	chr15:98780037-98787503	7467	P	Tuba1a	22142	chr12:49626576-49628201	1626	TUBA1C	84790	163	-	no	no	NA	NA	chr12:49578530-49585350	6821	TUBA1A;TUBA1A	7846;7846	386	-	no	no	definitive;definitive	NA;NA	3	no
wTR1_2632	2	chr15:98808167-98810353	2187	I	NA	NA	cCREs181347;cCREs181348	chr15:98784124-98786357	2234	P	Tuba1a	22142	chr12:49608853-49613365	4513	NA	NA	121	-	no	no	NA	NA	chr12:49583004-49584766	1763	TUBA1A;TUBA1A	7846;7846	256	-	no	no	definitive;definitive	NA;NA	3	no
wTR1_2639	2	chr15:99637602-99638653	1052	G	Lima1	65970	cCREs181544	chr15:99547095-99549235	2141	P	Gpd1	14555	chr12:50599348-50600413	1066	LIMA1	51474	104	negative	no	no	NA	NA	chr12:50497156-50498964	1809	GPD1	2819	0,21	-	no	no	NA	NA	2	no
wTR1_2641	3	chr15:99637602-99639637	2036	G	Lima1	65970	cCREs181544	chr15:99649700-99653714	4015	P	NA	NA	chr12:50599348-50601213	1866	LIMA1	51474	73	negative	no	no	NA	NA	chr12:50615570-50618520	2951	LIMA1	51474	264	-	no	no	NA	NA	2	yes
wTR1_2645	2	chr15:99972328-99972652	325	G	Dip2b	239667	cCREs181617	chr15:99868510-99870809	2300	P	Dip2b	239667	chr12:51053834-51054190	357	DIP2B	57609	469	-	no	no	limited	NA	chr12:50897676-50900722	3047	DIP2B	57609	282	-	no	no	limited	NA	1	no
wTR1_2645.1	2	chr15:99973353-99973924	572	G	Dip2b	239667	cCREs181618	chr15:99868510-99870809	2300	P	Dip2b	239667	chr12:51055096-51055442	347	DIP2B	57609	563	-	no	no	limited	NA	chr12:50897676-50900722	3047	DIP2B	57609	282	-	no	no	limited	NA	3	no
wTR1_265	2	chr1:137264584-137265256	673	G	Lmod1	93689	cCREs25858	chr1:137179871-137181885	2015	P	Rnpep	215615	chr1:201864956-201865464	509	NA	NA	0,03	-	no	no	NA	NA	chr1:201950967-201952520	1554	RNPEP	6051	197	-	no	no	NA	NA	2	no
wTR1_2654	3	chr15:101020740-101022671	1932	G	Acvr1b	11479	cCREs181875;cCREs181876	chr15:101003112-101006128	3017	P	Acvr1b	11479	chr12:52365171-52367318	2148	ACVR1B	91	163	-	no	no	NA	NA	chr12:52344151-52347068	2918	ACVR1B	91	343	-	no	no	NA	NA	2	no
wTR1_2657	2	chr15:101106056-101108221	2166	I	NA	NA	cCREs181908	chr15:101050830-101053779	2950	P	Tamalin	56149	chr12:52453657-52455879	2223	NA	NA	136	-	no	no	NA	NA	chr12:52396298-52399807	3510	TAMALIN	160622	99	-	no	no	NA	NA	2	no
wTR1_2663	6	chr15:101076613-101078607	1995	I	NA	NA	cCREs181899	chr15:101095325-101098784	3460	P	Nr4a1	15370	chr12:52426586-52428496	1911	NR4A1	3164	0,1	-	no	no	NA	NA	chr12:52442478-52446843	4366	NR4A1	3164	199	-	no	no	NA	NA	2	no
wTR1_2666	2	chr15:101076855-101078613	1759	I	NA	NA	cCREs181899	chr15:101113294-101116164	2871	P	Atg101	68118	chr12:52426815-52428502	1688	NR4A1	3164	101	-	no	no	NA	NA	chr12:52461023-52466166	5144	ATG101	60673	59	-	no	no	NA	NA	2	no
wTR1_2667	7	chr15:101084179-101086205	2027	I	NA	NA	cCREs181901	chr15:101095681-101098855	3175	P	Nr4a1	15370	chr12:52430520-52433265	2746	NR4A1	3164	203	-	no	no	NA	NA	chr12:52442878-52446895	4018	NR4A1	3164	212	-	no	no	NA	NA	3	no
wTR1_267	2	chr1:137412243-137412956	714	G	Nav1	215690	cCREs25902	chr1:137585104-137587097	1994	P	NA	NA	chr1:201701762-201703922	2161	NAV1	89796	68	-	no	no	NA	NA	chr1:201505542-201507867	2326	NA	NA	58	-	no	no	NA	NA	1	no
wTR1_2670	3	chr15:101084179-101085766	1588	I	NA	NA	cCREs181901	chr15:101112854-101115659	2806	P	Atg101	68118	chr12:52430520-52432977	2458	NR4A1	3164	225	-	no	no	NA	NA	chr12:52460125-52465648	5524	ATG101	60673	57	-	no	no	NA	NA	3	no
wTR1_2671	8	chr15:101106056-101110102	4047	I	NA	NA	cCREs181908;cCREs181909;cCREs181910	chr15:101095102-101098825	3724	P	Nr4a1	15370	chr12:52453657-52458008	4352	NA	NA	126	-	no	no	NA	NA	chr12:52441557-52446870	5314	NR4A1	3164	0,17	-	no	no	NA	NA	2	no
wTR1_2677	2	chr15:103134662-103137261	2600	I	NA	NA	cCREs182311	chr15:103044218-103046078	1861	P	NA	NA	chr12:54751083-54754521	3439	NA	NA	209	-	no	no	NA	NA	chr12:54651862-54653673	1812	CBX5	23468	0,63	-	no	no	NA	NA	3	no
wTR1_2685	2	chr15:103134213-103135842	1630	I	NA	NA	cCREs182311	chr15:103102004-103104833	2830	P	Copz1	56447	chr12:54750601-54753121	2521	NA	NA	321	-	no	no	NA	NA	chr12:54718357-54721615	3259	COPZ1	22818	0,11	-	no	no	NA	NA	3	no
wTR1_2686	4	chr15:103134060-103136251	2192	I	NA	NA	cCREs182311	chr15:103114834-103118012	3179	P	Mir148b	724064	chr12:54750417-54753665	3249	NA	NA	0,29	-	no	no	NA	NA	chr12:54729903-54732553	2651	MIR148B	442892	239	-	no	no	NA	NA	3	yes
wTR1_2707	2	chr16:12901385-12903546	2162	I	NA	NA	cCREs184567	chr16:8636960-8639627	2668	P	Pmm2;Tmem186	54128;66690	chr16:13875077-13877480	2404	NA	NA	104	-	no	no	NA	NA	chr16:8890847-8892784	1938	PMM2;TMEM186	5373;25880	0,07	-	no	no	definitive;NA	definitive;NA	1	no
wTR1_2711	3	chr16:11085368-11087622	2255	G	Txndc11	106200	cCREs184143;cCREs184144	chr16:11064706-11067849	3144	P	NA	NA	chr16:11782488-11784921	2434	TXNDC11	51061	38	-	no	no	NA	NA	chr16:11759856-11763990	4135	SNN	8303	94	-	no	no	NA	NA	3	yes
wTR1_272	8	chr1:138350779-138355208	4430	I	NA	NA	cCREs26208	chr1:138240395-138244452	4058	P	Camsap2	67886	chr1:200592259-200597255	4997	NA	NA	0,08	-	no	no	NA	NA	chr1:200704954-200710840	5887	CAMSAP2	23271	123	-	no	no	NA	NA	3	yes
wTR1_2741	2	chr16:21310215-21311752	1538	I	NA	NA	cCREs185845	chr16:21203757-21206682	2926	P	Ephb3	13845	chr3:184395953-184397953	2001	NA	NA	164	-	no	no	NA	NA	chr3:184278482-184281608	3127	EPHB3	2049	278	-	no	no	NA	NA	1	no
wTR1_2742	2	chr16:21333125-21333990	866	I	NA	NA	cCREs185851	chr16:21209834-21212578	2745	P	NA	NA	chr3:184429291-184430643	1353	MAGEF1	64110	97	-	no	no	NA	NA	chr3:184285472-184288413	2942	NA	NA	209	-	no	no	NA	NA	1	no
wTR1_2743	2	chr16:21246151-21247677	1527	G	NA	NA	cCREs185832	chr16:21210780-21212532	1753	P	NA	NA	chr3:184319484-184321142	1659	NA	NA	317	-	no	no	NA	NA	chr3:184286477-184288362	1886	NA	NA	246	-	no	no	NA	NA	1	no
wTR1_2745	5	chr16:22427708-22431851	4144	G	Etv5	104156	cCREs186077;cCREs186078	chr16:22437693-22442087	4395	P	Etv5	104156	chr3:185814250-185818589	4340	ETV5	2119	241	-	no	no	NA	NA	chr3:185824651-185829304	4654	ETV5	2119	339	-	no	no	NA	NA	3	no
wTR1_2748	4	chr16:22516145-22519408	3264	G	Dgkg	110197	cCREs186108	chr16:22437962-22440557	2596	P	Etv5	104156	chr3:185926255-185929374	3120	DGKG	1608	134	-	no	no	NA	NA	chr3:185824949-185827841	2893	ETV5	2119	462	-	no	no	NA	NA	3	no
wTR1_2750	2	chr16:22503887-22505236	1350	G	Dgkg	110197	cCREs186104	chr16:22439455-22441825	2371	P	Etv5	104156	chr3:185909714-185911690	1977	DGKG	1608	66	-	no	no	NA	NA	chr3:185826506-185829121	2616	ETV5	2119	325	-	no	no	NA	NA	1	no
wTR1_2758	2	chr16:23981489-23983577	2089	G	Bcl6	12053	cCREs186454	chr16:23990816-23993663	2848	P	Bcl6	12053	chr3:187455657-187457899	2243	BCL6	604	316	-	no	no	NA	NA	chr3:187465417-187468025	2609	BCL6	604	265	-	no	no	NA	NA	1	no
wTR1_2759	2	chr16:23982312-23984374	2063	G	Bcl6	12053	cCREs186454;cCREs186455	chr16:25059462-25062050	2589	P	NA	NA	chr3:187456507-187458724	2218	BCL6	604	257	-	no	no	NA	NA	chr3:188665889-188668976	3088	TPRG1	285386	195	-	no	no	NA	NA	1	no
wTR1_2763	4	chr16:25015267-25018029	2763	I	NA	NA	cCREs186733;cCREs186734	chr16:23986526-23991477	4952	P	Bcl6	12053	chr3:188623417-188625659	2243	NA	NA	202	-	no	no	NA	NA	chr3:187460850-187466019	5170	BCL6	604	573	-	no	no	NA	NA	2	no
wTR1_2764	3	chr16:24282439-24284234	1796	I	NA	NA	cCREs186527	chr16:23986623-23990041	3419	P	Bcl6	12053	chr3:187770114-187772104	1991	NA	NA	141	-	no	no	NA	NA	chr3:187460943-187464556	3614	BCL6	604	611	-	no	no	NA	NA	3	no
wTR1_2765	2	chr16:24913182-24915343	2162	G	Lpp	210126	cCREs186700	chr16:23987593-23989694	2102	P	Bcl6	12053	chr3:188513367-188515529	2163	LPP	4026	123	-	no	no	NA	NA	chr3:187462009-187464212	2204	BCL6	604	0,71	-	no	no	NA	NA	3	yes
wTR1_2766	2	chr16:24433781-24434909	1129	G	Lpp	210126	cCREs186562;cCREs186563	chr16:25057416-25059506	2091	P	NA	NA	chr3:187914170-187915465	1296	LPP	4026	121	-	no	no	NA	NA	chr3:188663682-188665933	2252	TPRG1	285386	149	-	no	no	NA	NA	2	no
wTR1_2770	3	chr16:29893270-29895196	1927	I	NA	NA	cCREs187770	chr16:30062643-30066802	4160	P	Hes1	15205	chr3:193677608-193679446	1839	LINC02026	647323	329	positive	no	no	NA	NA	chr3:193850959-193855299	4341	HES1	3280	454	-	no	no	NA	NA	2	no
wTR1_2776	10	chr16:30184991-30190204	5214	I	NA	NA	cCREs187846;cCREs187847;cCREs187848;cCREs187849;cCREs187850	chr16:30063429-30067574	4146	P	Hes1	15205	chr3:193983288-193990268	6981	NA	NA	83	-	no	no	NA	NA	chr3:193851825-193856082	4258	HES1	3280	557	-	no	no	NA	NA	1	no
wTR1_278	2	chr1:141242049-141244494	2446	G	Crb1	170788	cCREs26859	chr1:141318949-141321011	2063	P	Zbtb41	226470	chr1:197289459-197291720	2262	CRB1;CRB1;CRB1	23418;23418;23418	107	-	no	no	definitive;definitive;definitive	limited;definitive;definitive	chr1:197168316-197170403	2088	CRB1;CRB1;CRB1;ZBTB41	23418;23418;23418;360023	543	-	no	no	definitive;definitive;definitive;NA	definitive;limited;definitive;NA	1	no
wTR1_2792	7	chr16:32659494-32661223	1730	G	Tnk2	51789	cCREs188396;cCREs188397	chr16:32642541-32645795	3255	P	Tnk2	51789	chr3:195619746-195621885	2140	TNK2	10188	185	-	no	no	NA	NA	chr3:195634733-195637866	3134	TNK2	10188	175	-	no	no	NA	NA	1	no
wTR1_2793	2	chr16:32657673-32659445	1773	G	Tnk2	51789	cCREs188395;cCREs188396	chr16:32643136-32645775	2640	P	Tnk2	51789	chr3:195621934-195623505	1572	TNK2	10188	74	-	no	no	NA	NA	chr3:195634754-195636709	1956	TNK2	10188	271	-	no	no	NA	NA	1	no
wTR1_2801	2	chr16:35612680-35615375	2696	G	Sema5b	20357	cCREs189210;cCREs189211	chr16:35539910-35542298	2389	P	Sema5b	20357	chr3:122675805-122678743	2939	SEMA5B	54437	149	-	no	no	NA	NA	chr3:122745694-122748171	2478	SEMA5B	54437	154	-	no	no	NA	NA	3	yes
wTR1_2802	2	chr16:35596955-35597813	859	G	Sema5b	20357	cCREs189202	chr16:35540445-35542029	1585	P	Sema5b	20357	chr3:122696287-122697139	853	SEMA5B	54437	156	-	no	no	NA	NA	chr3:122745949-122747607	1659	SEMA5B	54437	169	-	no	no	NA	NA	2	no
wTR1_2802.1	2	chr16:35598077-35599041	965	G	Sema5b	20357	cCREs189203	chr16:35540445-35542029	1585	P	Sema5b	20357	chr3:122694847-122696137	1291	SEMA5B	54437	89	negative	no	no	NA	NA	chr3:122745949-122747607	1659	SEMA5B	54437	169	-	no	no	NA	NA	1	no
wTR1_2804	2	chr16:35602205-35603868	1664	G	Sema5b	20357	cCREs189205;cCREs189206	chr16:35540899-35542498	1600	P	Sema5b	20357	chr3:122689212-122691006	1795	SEMA5B	54437	109	negative	no	no	NA	NA	chr3:122745500-122747134	1635	SEMA5B	54437	208	-	no	no	NA	NA	1	no
wTR1_2806	2	chr16:36771164-36772701	1538	G	Slc15a2	57738	cCREs189390	chr16:36783391-36785217	1827	P	Slc15a2	57738	chr3:121633943-121635172	1230	SLC15A2	6565	181	-	no	no	NA	NA	chr3:121612990-121614605	1616	SLC15A2	6565	236	-	no	no	NA	NA	1	no
wTR1_2808	9	chr16:37682824-37686688	3865	I	NA	NA	cCREs189595;cCREs189596	chr16:37866921-37870389	3469	P	Lrrc58	320184	chr3:120276130-120280307	4178	NA	NA	59	-	no	no	NA	NA	chr3:120065943-120069528	3586	LRRC58	116064	NA	-	no	no	NA	NA	3	no
wTR1_2809	3	chr16:37814116-37815976	1861	G	Fstl1	14314	cCREs189641	chr16:37867844-37869764	1921	P	Lrrc58	320184	chr3:120134751-120136692	1942	FSTL1	11167	169	-	no	no	NA	NA	chr3:120066939-120068583	1645	LRRC58	116064	323	-	no	no	NA	NA	3	yes
wTR1_2811	4	chr16:37972713-37975784	3072	G	Gpr156	239845	cCREs189682;cCREs189683	chr16:38087387-38090660	3274	P	BC031361;Gsk3b	414072;56637	chr3:119916912-119922070	5159	GPR156	165829	136	-	no	no	NA	NA	chr3:119812232-119815373	3142	GSK3B	2932	499	-	no	no	NA	NA	3	yes
wTR1_2814	3	chr16:38668288-38671142	2855	G	Arhgap31	12549	cCREs189846;cCREs189847	chr16:38711414-38714300	2887	P	Arhgap31	12549	chr3:119051662-119053712	2051	ARHGAP31	57514	136	-	no	no	NA	NA	chr3:119012039-119015171	3133	ARHGAP31	57514	0,4	-	no	no	NA	NA	1	no
wTR1_2815	3	chr16:38723667-38724383	717	I	NA	NA	cCREs189865	chr16:38711899-38714243	2345	P	Arhgap31	12549	chr3:118999073-118999577	505	NA	NA	0,06	-	no	no	NA	NA	chr3:119012103-119014685	2583	ARHGAP31	57514	361	-	no	no	NA	NA	1	no
wTR1_2817	2	chr16:38940098-38941796	1699	G	Igsf11	207683	cCREs189923	chr16:38901103-38902624	1522	P	Igsf11	207683	chr3:118710643-118714027	3385	IGSF11	152404	139	-	no	no	NA	NA	chr3:118753425-118754969	1545	IGSF11	152404	116	-	no	no	NA	NA	1	no
wTR1_2818	2	chr16:38985579-38987928	2350	G	Igsf11	207683	cCREs189943;cCREs189944	chr16:38902294-38904221	1928	P	Igsf11	207683	chr3:118660797-118662859	2063	IGSF11-AS1;IGSF11	100506765;152404	141	-	no	no	NA;NA	NA;NA	chr3:118751677-118753886	2210	IGSF11	152404	0,18	-	no	no	NA	NA	1	no
wTR1_2821	2	chr16:43502024-43503767	1744	G	Zbtb20	56490	cCREs190932	chr16:42875068-42877489	2422	P	Ndufs5-ps	170658	chr3:114173524-114175301	1778	ZBTB20	26137	639	-	no	no	definitive	NA	chr3:114864559-114867118	2560	ZBTB20	26137	386	-	no	no	definitive	NA	1	no
wTR1_2824	2	chr16:43964722-43967059	2338	I	NA	NA	cCREs191076;cCREs191077	chr16:43889738-43891695	1958	P	Ccdc191	212153	chr3:113679708-113682307	2600	ZDHHC23	254887	173	-	no	no	NA	NA	chr3:113773587-113775645	2059	CCDC191;QTRT2	57577;79691	194	-	no	no	NA;NA	NA;NA	1	no
wTR1_2829	2	chr16:50736518-50738035	1518	I	NA	NA	cCREs192452;cCREs192453	chr16:50430959-50432846	1888	P	Bbx	70508	chr3:106950735-106955524	4790	LINC00882	100302640	107	-	no	no	NA	NA	chr3:107241466-107243291	1826	BBX	56987	886	-	no	no	NA	NA	1	no
wTR1_283	3	chr1:153727069-153729703	2635	G	1700025G04Rik	69399	cCREs28787	chr1:153935918-153937983	2066	P	1700025G04Rik	69399	chr1:184601824-184604569	2746	NA	NA	18	-	no	no	NA	NA	chr1:184355763-184357697	1935	C1orf21	81563	561	-	no	no	NA	NA	1	no
wTR1_2831	2	chr16:55549917-55550842	926	I	NA	NA	cCREs193274	chr16:55820282-55822393	2112	P	NA	NA	chr3:101880683-101881444	762	ZPLD1	131368	19	-	no	no	NA	NA	chr3:101568202-101570417	2216	NFKBIZ	64332	0,24	-	no	no	NA	NA	1	no
wTR1_2848	3	chr16:67609418-67611708	2291	G	Cadm2	239857	cCREs195327;cCREs195328	chr16:67618896-67622107	3212	P	Cadm2	239857	chr3:85017086-85019301	2216	CADM2	253559	439	-	no	no	NA	NA	chr3:85007197-85010284	3088	CADM2	253559	529	-	no	no	NA	NA	1	no
wTR1_285	2	chr1:154011835-154013648	1814	I	NA	NA	cCREs28888	chr1:153935873-153937395	1523	P	1700025G04Rik	69399	chr1:184267356-184268836	1481	NA	NA	358	-	no	no	NA	NA	chr1:184356176-184357746	1571	C1orf21	81563	635	-	no	no	NA	NA	2	yes
wTR1_2853	5	chr16:77420820-77423978	3159	G	Mir99ahg	77994	cCREs197071;cCREs197072	chr16:77329005-77331590	2586	P	NA	NA	chr21:17680824-17683899	3076	MIR99AHG	388815	354	positive	no	no	NA	NA	chr21:17566014-17568592	2579	MIR99AHG	388815	449	-	no	no	NA	NA	3	no
wTR1_2854	2	chr16:77417238-77418796	1559	G	Mir99ahg	77994	cCREs197069	chr16:77330699-77333463	2765	P	NA	NA	chr21:17677459-17678815	1357	MIR99AHG	388815	338	-	no	no	NA	NA	chr21:17567704-17570670	2967	MIR99AHG	388815	64	-	no	no	NA	NA	3	yes
wTR1_2875	19	chr16:91190193-91194671	4479	I	NA	NA	cCREs199698;cCREs199699	chr16:91220162-91231522	11361	P	Olig2	50913	chr21:34348069-34351969	3901	NA	NA	349	-	no	no	NA	NA	chr21:34394504-34404353	9850	OLIG2	10215	157	-	no	no	NA	NA	3	yes
wTR1_2876	3	chr16:91192118-91194745	2628	I	NA	NA	cCREs199698;cCREs199699	chr16:91269724-91272997	3274	P	Olig1	50914	chr21:34349620-34351969	2350	NA	NA	0,47	-	no	no	NA	NA	chr21:34442146-34445203	3058	OLIG1	116448	203	-	no	no	NA	NA	3	no
wTR1_2877	25	chr16:91301109-91301611	503	I	NA	NA	NA	chr16:91220986-91229383	8398	P	Olig2	50913	chr21:34484927-34485406	480	NA	NA	447	-	no	no	NA	NA	chr21:34394504-34401940	7437	OLIG2	10215	208	-	no	no	NA	NA	3	no
wTR1_2877.1	25	chr16:91301923-91307257	5335	I	NA	NA	cCREs199716;cCREs199717	chr16:91220986-91229383	8398	P	Olig2	50913	chr21:34485708-34490542	4835	NA	NA	0,32	-	no	no	NA	NA	chr21:34394504-34401940	7437	OLIG2	10215	208	-	no	no	NA	NA	3	no
wTR1_2879	2	chr16:91233745-91235543	1799	I	NA	NA	cCREs199706	chr16:91223604-91225235	1632	P	Olig2	50913	chr21:34406881-34411483	4603	NA	NA	17	-	no	no	NA	NA	chr21:34395912-34397642	1731	OLIG2	10215	104	-	no	no	NA	NA	3	no
wTR1_2886	33	chr16:91299569-91301611	2043	I	NA	NA	NA	chr16:91268395-91276611	8217	P	Olig1	50914	chr21:34483465-34485406	1942	NA	NA	138	-	no	no	NA	NA	chr21:34441522-34447506	5985	OLIG1	116448	116	-	no	no	NA	NA	3	no
wTR1_2886.1	33	chr16:91301923-91307257	5335	I	NA	NA	cCREs199716;cCREs199717	chr16:91268395-91276611	8217	P	Olig1	50914	chr21:34485708-34490542	4835	NA	NA	0,32	-	no	no	NA	NA	chr21:34441522-34447506	5985	OLIG1	116448	116	-	no	no	NA	NA	3	no
wTR1_2899	3	chr16:94694479-94696303	1825	I	NA	NA	cCREs200481;cCREs200482	chr16:94747261-94750205	2945	P	Vps26c	13185	chr21:38580729-38582272	1544	DSCR9	257203	6	-	no	no	NA	NA	chr21:38638024-38642347	4324	VPS26C	10311	52	-	no	no	NA	NA	2	no
wTR1_2903	14	chr17:4906512-4907768	1257	I	NA	NA	cCREs201728;cCREs201729	chr17:4992911-4997333	4423	P	Arid1b	239985	chr6:157006874-157008034	1161	NA	NA	531	-	no	no	NA	NA	chr6:157097015-157101578	4564	ARID1B;MIR4466	57492;100616154	562	-	no	no	definitive;NA	NA;NA	2	no
wTR1_2908	2	chr17:5603697-5605984	2288	G	Zdhhc14	224454	cCREs201944;cCREs201945	chr17:5491576-5493879	2304	P	Zdhhc14	224454	chr6:157920037-157922467	2431	ZDHHC14	79683	73	-	no	no	NA	NA	chr6:157801191-157803528	2338	ZDHHC14	79683	207	-	no	no	NA	NA	1	no
wTR1_2911	4	chr17:7063907-7067771	3865	I	NA	NA	cCREs202185;cCREs202186	chr17:6985621-6988581	2961	P	Ezr	22350	chr6:159331090-159335249	4160	LINC02901	100130967	62	-	no	no	NA	NA	chr6:159237213-159241637	4425	EZR-AS1;EZR	101409257;7430	52	-	no	no	NA;NA	NA;NA	2	no
wTR1_2919	13	chr17:8698178-8702910	4733	I	NA	21460	cCREs202453;cCREs202454;cCREs202455	chr17:8715249-8720673	5425	P	Pde10a	23984	chr6:166417859-166422900	5042	NA	NA	43	-	no	no	NA	NA	chr6:166398826-166402782	3957	LINC00602;LINC00473	441177;90632	241	-	no	no	NA;NA	NA;NA	2	yes
wTR1_2922	2	chr17:9954454-9956177	1724	G	NA	21460	cCREs202754	chr17:9967793-9969595	1803	P	NA	NA	chr6:164523986-164525607	1622	NA	NA	159	-	no	no	NA	NA	chr6:164506181-164507886	1706	NA	NA	246	-	no	no	NA	NA	2	no
wTR1_2933	2	chr17:10936065-10938139	2075	G	Pacrg	21460;69310	cCREs202993	chr17:10509205-10511654	2450	P	Cahm;Qk	100526796;19317	chr6:163278086-163280260	2175	PACRG	135138	302	positive	no	no	NA	NA	chr6:163836309-163839211	2903	QKI;CAHM	9444;100526820	0,18	-	no	no	limited;NA	NA;NA	1	no
wTR1_2934	13	chr17:10526321-10528505	2185	I	NA	21460	cCREs202885	chr17:10509486-10515655	6170	P	Cahm;Qk	100526796;19317	chr6:163817605-163820212	2608	NA	NA	158	-	no	no	NA	NA	chr6:163831346-163838924	7579	QKI;CAHM	9444;100526820	132	-	no	no	limited;NA	NA;NA	3	no
wTR1_2934.1	13	chr17:10528609-10530668	2060	I	NA	21460	cCREs202885	chr17:10509486-10515655	6170	P	Cahm;Qk	100526796;19317	chr6:163814490-163817381	2892	NA	NA	27	-	no	no	NA	NA	chr6:163831346-163838924	7579	QKI;CAHM	9444;100526820	132	-	no	no	limited;NA	NA;NA	3	no
wTR1_2935	3	chr17:10682028-10684827	2800	G	Pacrg	21460;69310	cCREs202928;cCREs202929	chr17:10510695-10512896	2202	P	Cahm;Qk	100526796;19317	chr6:163603951-163606820	2870	PACRG	135138	0,1	-	no	no	NA	NA	chr6:163834850-163837493	2644	QKI;CAHM	9444;100526820	0,25	-	no	no	limited;NA	NA;NA	3	yes
wTR1_2936	7	chr17:10587767-10592836	5070	I	NA	21460	cCREs202904;cCREs202905;cCREs202906;cCREs202907	chr17:10511021-10514829	3809	P	Cahm;Qk	100526796;19317	chr6:163744519-163751514	6996	PACRG-AS1	285796	NA	-	no	no	NA	NA	chr6:163832296-163837162	4867	QKI;CAHM	9444;100526820	138	-	no	no	limited;NA	NA;NA	3	no
wTR1_2937	3	chr17:10676619-10677824	1206	G	Pacrg	21460;69310	cCREs202927	chr17:10511220-10514085	2866	P	Cahm;Qk	100526796;19317	chr6:163612501-163613737	1237	PACRG	135138	343	-	no	no	NA	NA	chr6:163833542-163836979	3438	QKI;CAHM	9444;100526820	175	-	no	no	limited;NA	NA;NA	3	no
wTR1_2938	2	chr17:10633285-10635544	2260	G	Pacrg	21460;69310	cCREs202917	chr17:10511272-10513313	2042	P	Cahm;Qk	100526796;19317	chr6:163680402-163683589	3188	PACRG	135138	102	-	no	no	NA	NA	chr6:163834256-163836920	2665	QKI;CAHM	9444;100526820	216	-	no	no	limited;NA	NA;NA	2	no
wTR1_2939	2	chr17:10698579-10700824	2246	G	Pacrg	21460;69310	cCREs202933	chr17:10511363-10513814	2452	P	Cahm;Qk	100526796;19317	chr6:163586955-163588836	1882	PACRG	135138	262	-	no	no	NA	NA	chr6:163833788-163836786	2999	QKI;CAHM	9444;100526820	196	-	no	no	limited;NA	NA;NA	2	no
wTR1_2942	2	chr17:12395415-12397884	2470	G	Agpat4	21460;68262	cCREs203355;cCREs203356	chr17:12313206-12315766	2561	P	Agpat4	68262	chr6:161582498-161585272	2775	AGPAT4;AGPAT4-IT1	56895;79992	15	-	no	no	NA;NA	NA;NA	chr6:161690203-161693970	3768	AGPAT4	56895	9	-	no	no	NA	NA	1	no
wTR1_298	3	chr1:157274101-157276186	2086	I	NA	NA	cCREs29849	chr1:157262890-157264744	1855	P	Xpr1	19775	chr1:180590744-180593006	2263	NA	NA	74	-	no	no	NA	NA	chr1:180600957-180602784	1828	XPR1	9213	512	-	no	no	NA	NA	2	yes
wTR1_2980	3	chr17:25644928-25647419	2492	I	NA	NA	cCREs204629;cCREs204630	chr17:25703313-25705842	2530	P	Sox8	20681	chr16:1103585-1105878	2294	NA	NA	24	-	no	no	NA	NA	chr16:1033890-1036530	2641	SOX8	30812	0,28	-	no	no	NA	NA	3	yes
wTR1_2983	4	chr17:25653828-25656973	3146	I	NA	NA	cCREs204631;cCREs204632;cCREs204633	chr17:25702733-25706039	3307	P	Sox8	20681	chr16:1094690-1098141	3452	NA	NA	21	-	no	no	NA	NA	chr16:1033694-1037091	3398	SOX8;LMF1	30812;64788	338	-	no	no	NA;NA	NA;NA	3	no
wTR1_2985	7	chr17:25697362-25700772	3411	I	NA	NA	cCREs204642	chr17:25705291-25709231	3941	P	Sox8	20681	chr16:1039068-1042481	3414	NA	NA	89	-	no	no	NA	NA	chr16:1030619-1034432	3814	SOX8;LMF1	30812;64788	169	-	no	no	NA;NA	NA;NA	3	no
wTR1_3006.1	6	chr17:26181886-26182551	666	G	Rab11fip3	215445	cCREs204768	chr17:26204828-26208011	3184	P	Rab11fip3	215445	chr16:507248-507645	398	RAB11FIP3	9727	0	-	no	yes	NA	NA	chr16:473983-476455	2473	RAB11FIP3	9727	0,04	-	no	yes	NA	NA	1	no
wTR1_301	2	chr1:158358674-158360103	1430	G	Soat1	20652	cCREs30032	chr1:158487978-158489481	1504	P	Abl2	11352	chr1:179323684-179325169	1486	SOAT1	6646	69	-	no	no	NA	NA	chr1:179198239-179199714	1476	ABL2	27	346	-	no	no	NA	NA	1	no
wTR1_302	2	chr1:158544608-158547412	2805	G	Abl2	11352	cCREs30078;cCREs30079;cCREs30080	chr1:158487542-158489938	2397	P	Abl2	11352	chr1:179110987-179113912	2926	ABL2	27	137	-	no	no	NA	NA	chr1:179197730-179200082	2353	ABL2	27	267	-	no	no	NA	NA	1	no
wTR1_303	2	chr1:160419025-160421281	2257	G	Astn1	11899	cCREs30587	chr1:160286923-160288776	1854	P	Brinp2	240843	chr1:177012574-177014315	1742	ASTN1	460	153	-	no	no	NA	NA	chr1:177137588-177139597	2010	BRINP2	57795	103	-	no	no	NA	NA	3	no
wTR1_3030	3	chr17:29186062-29187718	1657	I	NA	NA	cCREs205467;cCREs205468	chr17:29168113-29171587	3475	P	Srsf3	20383	chr6:36591082-36592458	1377	NA	NA	82	-	no	no	NA	NA	chr6:36561411-36563616	2206	SRSF3	6428	0,09	-	no	no	NA	NA	2	no
wTR1_3052	3	chr17:32316154-32318242	2089	I	NA	NA	cCREs206260	chr17:32301129-32304246	3118	P	Notch3	18131	chr19:15333771-15336531	2761	NA	NA	115	-	no	no	NA	NA	chr19:15308332-15312235	3904	NOTCH3	4854	0,2	-	no	no	NA	NA	1	no
wTR1_3057	2	chr17:32499597-32501084	1488	G	Wiz	22404	cCREs206294	chr17:32485984-32487782	1799	P	Akap8l	54194	chr19:15541643-15543202	1560	WIZ	58525	188	-	no	no	NA	NA	chr19:15528232-15530101	1870	AKAP8L	26993	61	-	no	no	NA	NA	3	yes
wTR1_31	4	chr1:34720815-34723615	2801	I	NA	NA	cCREs5530;cCREs5531;cCREs5532	chr1:34732019-34736467	4449	P	NA	NA	chr2:131581057-131583667	2611	NA	NA	49	-	no	no	NA	NA	chr2:131592071-131596448	4378	NA	NA	25	-	no	no	NA	NA	3	no
wTR1_3134	3	chr17:45720373-45723019	2647	G	Slc29a1	63959	cCREs207843	chr17:45708099-45711046	2948	P	Hsp90ab1	15516	chr6:44200766-44202720	1955	SLC29A1	2030	155	-	no	no	NA	NA	chr6:44214070-44217438	3369	HSP90AB1	3326	206	-	no	no	NA	NA	3	yes
wTR1_3181	4	chr17:66049810-66052056	2247	G	Rab31	106572	cCREs211421;cCREs211422	chr17:65961097-65964722	3626	P	Vapa	30960	chr18:9808227-9810466	2240	RAB31	11031	102	-	no	no	NA	NA	chr18:9912812-9915849	3038	VAPA	9218	131	-	no	no	NA	NA	2	no
wTR1_3196	2	chr17:70982895-70984543	1649	G	Dlgap1	224997	cCREs212659	chr17:71200281-71202166	1886	P	Tgif1	21815	chr18:3770372-3771643	1272	DLGAP1	9229	122	-	no	no	NA	NA	chr18:3448489-3450433	1945	TGIF1	7050	374	-	no	no	definitive	NA	1	no
wTR1_3201	2	chr17:73274801-73275326	526	G	Lbh	77889	cCREs213188	chr17:73185342-73187035	1694	P	Ypel5	383295	chr2:30461584-30462773	1190	LBH	81606	0,06	-	no	no	NA	NA	chr2:30369134-30370945	1812	YPEL5	51646	253	-	no	no	NA	NA	3	no
wTR1_3201.1	2	chr17:73275345-73276684	1340	G	Lbh	77889	cCREs213188;cCREs213189	chr17:73185342-73187035	1694	P	Ypel5	383295	chr2:30462794-30464669	1876	LBH	81606	129	-	no	no	NA	NA	chr2:30369134-30370945	1812	YPEL5	51646	253	-	no	no	NA	NA	2	no
wTR1_3205	2	chr17:73274849-73275326	478	G	Lbh	77889	cCREs213188	chr17:73266639-73268939	2301	P	Lbh	77889	chr2:30461633-30462773	1141	LBH	81606	63	-	no	no	NA	NA	chr2:30453388-30455638	2251	LBH	81606	244	-	no	no	NA	NA	3	no
wTR1_3205.1	2	chr17:73275345-73276933	1589	G	Lbh	77889	cCREs213188;cCREs213189	chr17:73266639-73268939	2301	P	Lbh	77889	chr2:30462794-30464858	2065	LBH	81606	118	-	no	no	NA	NA	chr2:30453388-30455638	2251	LBH	81606	244	-	no	no	NA	NA	2	no
wTR1_3207	2	chr17:73273093-73275324	2232	G	Lbh	77889	cCREs213186;cCREs213187;cCREs213188	chr17:73455768-73458625	2858	P	Lclat1	225010	chr2:30460197-30462771	2575	LBH	81606	42	-	no	no	NA	NA	chr2:30668908-30671180	2273	LCLAT1	253558	111	-	no	no	NA	NA	3	no
wTR1_3213	2	chr17:80317697-80319481	1785	I	NA	NA	cCREs214547;cCREs214548	chr17:80293456-80296075	2620	P	Atl2	56298	chr2:38634299-38636476	2178	NA	NA	0,06	-	no	no	NA	NA	chr2:38602642-38605260	2619	ATL2	64225	209	-	no	no	NA	NA	3	no
wTR1_3216	2	chr17:80566869-80569057	2189	G	Galm	319625	cCREs214621	chr17:80459789-80461738	1950	P	Hnrnpll	72692	chr2:38936079-38937423	1345	GALM	130589	206	-	no	no	NA	NA	chr2:38828456-38830235	1780	HNRNPLL	92906	218	-	no	no	NA	NA	3	no
wTR1_3221	2	chr17:81109019-81110770	1752	G	Map4k3	225028	cCREs214747	chr17:81126410-81128662	2253	P	Map4k3	225028	chr2:39646527-39648462	1936	MAP4K3	8491	97	-	no	no	NA	NA	chr2:39663291-39666035	2745	MAP4K3-DT;MAP4K3	728730;8491	178	-	no	no	NA;NA	NA;NA	1	no
wTR1_3224	5	chr17:84286830-84289831	3002	I	NA	NA	cCREs215475;cCREs215476	chr17:84585783-84589245	3463	P	Zfp36l2	12193	chr2:43069352-43072853	3502	NA	NA	177	-	no	no	NA	NA	chr2:43452190-43455750	3561	LINC01126;ZFP36L2	100129726;678	376	-	no	no	NA;NA	NA;NA	2	no
wTR1_3225	2	chr17:84409060-84411339	2280	G	NA	NA	cCREs215523;cCREs215524	chr17:84585002-84586545	1544	P	Zfp36l2	12193	chr2:43228099-43230017	1919	NA	NA	26	-	no	no	NA	NA	chr2:43451323-43452942	1620	LINC01126;ZFP36L2	100129726;678	703	-	no	no	NA;NA	NA;NA	2	no
wTR1_3226	3	chr17:84457327-84460228	2902	I	NA	NA	cCREs215542	chr17:84585973-84588972	3000	P	Zfp36l2	12193	chr2:43282508-43286078	3571	NA	NA	39	-	no	no	NA	NA	chr2:43452374-43455415	3042	LINC01126;ZFP36L2	100129726;678	388	-	no	no	NA;NA	NA;NA	3	no
wTR1_323	2	chr1:173192050-173193606	1557	I	NA	NA	cCREs33774	chr1:173151115-173152792	1678	P	Apoa2;Tomm40l	11807;641376	chr1:161155233-161156274	1042	NA	NA	124	-	no	no	NA	NA	chr1:161195602-161197350	1749	TOMM40L;MIR5187;APOA2	84134;100847090;336	402	-	no	no	NA;NA;NA	NA;NA;NA	3	no
wTR1_3231	9	chr17:84494510-84497473	2964	I	NA	NA	cCREs215553;cCREs215554;cCREs215555	chr17:84582980-84587964	4985	P	Zfp36l2	12193	chr2:43326946-43329544	2599	NA	NA	241	-	no	no	NA	NA	chr2:43449218-43454461	5244	LINC01126;ZFP36L2	100129726;678	635	-	no	no	NA;NA	NA;NA	3	no
wTR1_3235	2	chr17:86651954-86653657	1704	G	Prkce	18754	cCREs216065	chr17:86565358-86567689	2332	P	Prkce	18754	chr2:45966692-45968621	1930	PRKCE	5581	61	-	no	no	NA	NA	chr2:45876523-45878984	2462	PRKCE	5581	307	-	no	no	NA	NA	1	no
wTR1_3238	2	chr17:87308538-87310081	1544	I	NA	NA	cCREs216269	chr17:87362469-87364099	1631	P	Rhoq	104215	chr2:46691137-46692658	1522	NA	NA	17	-	no	no	NA	NA	chr2:46769717-46771354	1638	RHOQ	23433	411	-	no	no	NA	NA	1	no
wTR1_3239	5	chr17:87321818-87325571	3754	I	NA	NA	cCREs216274	chr17:87360174-87364570	4397	P	Rhoq	104215	chr2:46711731-46714962	3232	NA	NA	25	-	no	no	NA	NA	chr2:46767009-46771839	4831	RHOQ	23433	254	-	no	no	NA	NA	2	no
wTR1_3240	3	chr17:87335450-87337356	1907	I	NA	NA	cCREs216279	chr17:87362501-87365409	2909	P	Rhoq	104215	chr2:46726190-46727485	1296	NA	NA	143	-	no	no	NA	NA	chr2:46769752-46772519	2768	RHOQ	23433	345	-	no	no	NA	NA	3	no
wTR1_3242	2	chr17:87337081-87337450	370	I	NA	NA	cCREs216279	chr17:87359771-87361775	2005	P	Rhoq	104215	chr2:46727224-46727559	336	NA	NA	304	-	no	no	NA	NA	chr2:46766319-46769017	2699	RHOQ	23433	73	-	no	no	NA	NA	3	no
wTR1_3247	5	chr17:88654347-88657524	3178	I	NA	NA	cCREs216559	chr17:88462840-88466502	3663	P	Fbxo11	225055	chr2:48337637-48341252	3616	NA	NA	162	-	no	no	NA	NA	chr2:48131015-48134760	3746	FBXO11	80204	594	-	no	no	definitive	NA	2	no
wTR1_3248	2	chr17:88654000-88655808	1809	I	NA	NA	cCREs216559	chr17:88839393-88842033	2641	P	Foxn2	14236	chr2:48337534-48339077	1544	NA	NA	318	-	no	no	NA	NA	chr2:48541118-48543967	2850	FOXN2	3344	211	-	no	no	NA	NA	2	no
wTR1_3249	2	chr17:88892656-88894342	1687	I	NA	NA	cCREs216602	chr17:88839117-88841682	2566	P	Foxn2	14236	chr2:48624224-48626022	1799	NA	NA	336	-	no	no	NA	NA	chr2:48540877-48543501	2625	FOXN2	3344	199	-	no	no	NA	NA	2	no
wTR1_325	3	chr1:173192300-173193606	1307	I	NA	NA	cCREs33774	chr1:173175916-173178735	2820	P	Ndufs2;Adamts4	226646;240913	chr1:161155233-161156274	1042	NA	NA	124	-	no	no	NA	NA	chr1:161170587-161173359	2773	NDUFS2;NDUFS2;ADAMTS4	4720;4720;9507	222	-	no	no	NA;NA;NA	strong;definitive;NA	3	no
wTR1_3253	2	chr18:5132948-5133510	563	I	NA	NA	cCREs217897	chr18:6134091-6136357	2267	P	Arhgap12	75415	chr10:31022832-31024048	1217	NA	NA	23	-	no	no	NA	NA	chr10:32215583-32217950	2368	ARHGAP12	94134	111	-	no	no	NA	NA	2	no
wTR1_3254	4	chr18:5162036-5163860	1825	I	NA	NA	cCREs217909	chr18:5590629-5594798	4170	P	Zeb1;Gm10125	21417;791318	chr10:31072854-31074706	1853	NA	NA	219	-	no	no	NA	NA	chr10:31606706-31611380	4675	ZEB1;ZEB1-AS1	6935;220930	488	-	no	no	limited;NA	definitive;NA	3	no
wTR1_3256	2	chr18:5427907-5429666	1760	I	NA	NA	cCREs217969	chr18:5593124-5595368	2245	P	Zeb1;Gm10125	21417;791318	chr10:31422803-31424389	1587	NA	NA	377	-	no	no	NA	NA	chr10:31609613-31611997	2385	ZEB1;ZEB1-AS1	6935;220930	565	-	no	no	limited;NA	definitive;NA	2	no
wTR1_3274	3	chr18:15004132-15005954	1823	G	Taf4b	72504	cCREs219783;cCREs219784	chr18:14940251-14943167	2917	P	Taf4b	72504	chr18:23916313-23919715	3403	TAF4B	6875	127	-	yes	no	NA	NA	chr18:23805842-23808035	2194	TAF4B	6875	0,21	-	no	no	NA	NA	2	no
wTR1_3277	2	chr18:15578963-15580785	1823	G	NA	NA	cCREs219928	chr18:15564152-15566384	2233	P	NA	NA	chr18:24473127-24474738	1612	AQP4-AS1	147429	253	-	no	no	NA	NA	chr18:24448006-24450253	2248	AQP4	361	189	-	no	no	NA	NA	3	no
wTR1_3278	4	chr18:16871515-16873515	2001	G	Cdh2	12558	cCREs220204	chr18:16964805-16967933	3129	P	Cdh2	12558	chr18:25666166-25668060	1895	CDH2	1000	391	positive	no	no	strong	NA	chr18:25754863-25758074	3212	CDH2	1000	352	-	no	no	strong	NA	2	yes
wTR1_3281	2	chr18:23143966-23145257	1292	G	Nol4	319211	cCREs221255	chr18:23196185-23198728	2544	P	Nol4	319211	chr18:31739309-31740589	1281	NOL4	8715	35	-	no	no	NA	NA	chr18:31800807-31803398	2592	NOL4	8715	392	-	no	no	NA	NA	3	no
wTR1_3287	4	chr18:24269683-24272382	2700	G	Ino80c	225280	cCREs221540	chr18:24362876-24365881	3006	P	Galnt1	14423	chr18:33057725-33060218	2494	INO80C	125476	214	-	no	no	NA	NA	chr18:33160057-33163272	3216	GALNT1	2589	244	-	no	no	NA	NA	2	yes
wTR1_3289	2	chr18:24289898-24291142	1245	I	NA	NA	cCREs221544	chr18:24363238-24365567	2330	P	Galnt1	14423	chr18:33087410-33088372	963	NA	NA	38	-	no	no	NA	NA	chr18:33160412-33162928	2517	GALNT1	2589	285	-	no	no	NA	NA	2	no
wTR1_3290	3	chr18:24291216-24293575	2360	I	NA	NA	cCREs221545	chr18:24362758-24364903	2146	P	Galnt1	14423	chr18:33088446-33090513	2068	NA	NA	46	-	no	no	NA	NA	chr18:33159920-33162164	2245	GALNT1	2589	262	-	no	no	NA	NA	2	no
wTR1_3301	2	chr18:34295824-34298043	2220	I	NA	NA	cCREs223745	chr18:34379271-34382010	2740	P	Apc	11789	chr5:111960847-111962100	1254	NA	NA	458	-	no	no	NA	NA	chr5:112041934-112044793	2860	APC	324	129	-	no	yes	NA	definitive	2	yes
wTR1_3317	3	chr18:35045485-35048858	3374	I	NA	NA	cCREs223910;cCREs223911;cCREs223912	chr18:35007872-35011371	3500	P	NA	NA	chr5:137826613-137829752	3140	NA	NA	157	-	no	no	NA	NA	chr5:137784394-137788015	3622	NA	NA	115	-	no	no	NA	NA	3	no
wTR1_3320	25	chr18:35043265-35048694	5430	I	NA	NA	cCREs223908;cCREs223909;cCREs223910;cCREs223911;cCREs223912	chr18:35017823-35026338	8516	P	Egr1	13653	chr5:137824091-137829590	5500	NA	NA	177	-	no	no	NA	NA	chr5:137797205-137807677	10473	EGR1	1958	361	-	no	no	NA	NA	3	no
wTR1_3327	2	chr18:35043954-35045770	1817	I	NA	NA	cCREs223909;cCREs223910;cCREs223911	chr18:35091122-35092629	1508	P	Etf1	225363	chr5:137825213-137826908	1696	NA	NA	0,42	-	no	no	NA	NA	chr5:137878420-137879892	1473	ETF1	2107	0,42	-	no	no	NA	NA	3	no
wTR1_3333	2	chr18:35996029-35998351	2323	G	Cxxc5	67393	cCREs224136;cCREs224137;cCREs224138	chr18:35987683-35990206	2524	P	Cxxc5	67393	chr5:139034591-139037447	2857	CXXC5	51523	294	-	no	no	NA	NA	chr5:139026186-139028755	2570	CXXC5	51523	0,42	-	no	no	NA	NA	1	no
wTR1_3336	2	chr18:36478657-36480321	1665	I	NA	NA	cCREs224271	chr18:36439129-36440884	1756	P	Pura	19290	chr5:139523916-139526185	2270	NA	NA	56	-	no	no	NA	NA	chr5:139485710-139487506	1797	MALINC1	100505636	385	-	no	no	NA	NA	1	no
wTR1_334	2	chr1:173945495-173948157	2663	G	Vangl2	93840	cCREs33914;cCREs33915	chr1:173956147-173958254	2108	P	Vangl2	93840	chr1:160379779-160382945	3167	VANGL2	57216	226	-	no	no	NA	NA	chr1:160369488-160371543	2056	VANGL2	57216	433	-	no	no	NA	NA	1	no
wTR1_3344	2	chr18:37376520-37377744	1225	G	Gm37013	100384868	cCREs224418	chr18:37302197-37304913	2717	P	Pcdhac2	353237	chr5:140419358-140420616	1259	NA	NA	177	positive	no	no	NA	NA	chr5:140344882-140347645	2764	PCDHAC2	56134	402	-	no	no	NA	NA	3	yes
wTR1_3348	9	chr18:38007082-38011883	4802	G	Diaph1	13367	cCREs224464;cCREs224465;cCREs224466;cCREs224467	chr18:37964987-37969099	4113	P	Pcdhgc3	93706	chr5:140897833-140904423	6591	DIAPH1	1729	124	-	no	no	NA	NA	chr5:140854510-140858567	4058	PCDHGC3	5098	424	-	no	no	NA	NA	3	no
wTR1_335	2	chr1:173978447-173979996	1550	I	NA	NA	cCREs33922;cCREs33923	chr1:174011520-174013661	2142	P	Copa;Ncstn	12847;59287	chr1:160344428-160345732	1305	NA	NA	163	-	no	no	NA	NA	chr1:160312185-160314438	2254	NCSTN;COPA	23385;1314	116	-	no	no	NA;NA	NA;NA	1	no
wTR1_3352	2	chr18:38008779-38010733	1955	G	Diaph1	13367	cCREs224465;cCREs224466	chr18:37984147-37986575	2429	P	NA	NA	chr5:140899785-140902486	2702	DIAPH1	1729	149	-	no	no	NA	NA	chr5:140873803-140876381	2579	NA	NA	161	-	no	no	NA	NA	3	no
wTR1_3353	3	chr18:38344260-38345767	1508	I	NA	NA	cCREs224563	chr18:38370870-38375169	4300	P	Pcdh1	75599	chr5:141228656-141230177	1522	NA	NA	237	-	no	no	NA	NA	chr5:141257193-141261548	4356	PCDH1	5097	422	-	no	no	NA	NA	3	no
wTR1_3355	2	chr18:38791438-38793226	1789	G	NA	NA	cCREs224683	chr18:38758927-38761588	2662	P	Spry4	24066	chr5:141736732-141738690	1959	NA	NA	107	-	no	no	NA	NA	chr5:141702345-141705163	2819	SPRY4	81848	528	-	no	no	NA	NA	1	no
wTR1_3356	3	chr18:38970806-38972994	2189	I	NA	NA	cCREs224731	chr18:38759645-38763362	3718	P	Spry4	24066	chr5:141939363-141942169	2807	NA	NA	187	-	no	no	NA	NA	chr5:141703204-141707144	3941	SPRY4	81848	411	-	no	no	NA	NA	1	no
wTR1_3360	2	chr18:45837264-45839597	2334	G	Kcnn2	140492	cCREs226326;cCREs226327	chr18:46054806-46057352	2547	P	NA	NA	chr5:113823397-113825778	2382	KCNN2	3781	53	-	no	no	NA	NA	chr5:114114221-114117163	2943	NA	NA	0,12	-	no	no	NA	NA	1	no
wTR1_3366	2	chr18:47806769-47808496	1728	G	Gm5095	328953	cCREs226862	chr18:47525651-47527942	2292	P	Sema6a	20358	chr5:116199691-116202086	2396	NA	NA	216	-	no	no	NA	NA	chr5:115907715-115909931	2217	SEMA6A	57556	0,16	-	no	no	NA	NA	1	no
wTR1_3373	2	chr18:55173875-55176830	2956	G	NA	NA	cCREs228391;cCREs228392;cCREs228393	chr18:55148273-55150776	2504	P	Zfp608	269023	chr5:124107787-124110535	2749	NA	NA	545	-	no	no	NA	NA	chr5:124080788-124083089	2302	ZNF608	57507	766	-	no	no	NA	NA	2	no
wTR1_3376	3	chr18:56971681-56975251	3571	G	Marchf3	320253	cCREs228836;cCREs228837;cCREs228838;cCREs228839	chr18:57083744-57086153	2410	P	Marchf3	320253	chr5:126253871-126257392	3522	MARCHF3	115123	216	-	no	no	NA	NA	chr5:126364706-126367204	2499	MARCHF3	115123	157	-	no	no	NA	NA	2	no
wTR1_3383	3	chr18:61792544-61795789	3246	I	NA	NA	cCREs230030;cCREs230031;cCREs230032	chr18:61714869-61716695	1827	P	Csnk1a1	93687	chr5:148827702-148831695	3994	NA	NA	29	-	no	no	NA	NA	chr5:148929176-148931052	1877	CSNK1A1	1452	372	-	no	no	NA	NA	1	no
wTR1_3386	3	chr18:65679077-65682041	2965	I	NA	NA	cCREs231040	chr18:65740279-65742024	1746	P	Zfp532	328977	chr18:56455371-56457861	2491	NA	NA	125	-	no	no	NA	NA	chr18:56530508-56532190	1683	ZNF532	55205	614	-	no	no	NA	NA	3	yes
wTR1_3396	2	chr18:69135090-69138017	2928	I	NA	NA	cCREs231914;cCREs231915	chr18:69752644-69754431	1788	P	NA	NA	chr18:53709790-53712100	2311	NA	NA	227	-	no	no	NA	NA	chr18:52987667-52989424	1758	TCF4	6925	689	-	no	no	definitive	strong	2	no
wTR1_3397	3	chr18:69175581-69178513	2933	I	NA	NA	cCREs231924;cCREs231925	chr18:69504502-69508063	3562	P	Tcf4	21413	chr18:53659234-53665669	6436	NA	NA	109	-	no	no	NA	NA	chr18:53253194-53256701	3508	TCF4	6925	653	-	no	no	definitive	strong	2	no
wTR1_3398	2	chr18:69658467-69659871	1405	G	Tcf4	21413	cCREs232074	chr18:69503657-69506529	2873	P	Tcf4	21413	chr18:53090178-53091434	1257	TCF4	6925	0,72	positive	yes	no	definitive	strong	chr18:53254761-53257678	2918	TCF4	6925	593	-	no	no	definitive	strong	1	no
wTR1_3398.1	2	chr18:69660832-69661338	507	G	Tcf4	21413	cCREs232074	chr18:69503657-69506529	2873	P	Tcf4	21413	chr18:53088703-53089237	535	TCF4	6925	279	-	no	no	definitive	strong	chr18:53254761-53257678	2918	TCF4	6925	593	-	no	no	definitive	strong	1	no
wTR1_3400	2	chr18:69677115-69678627	1513	G	Tcf4	21413	cCREs232082	chr18:69506510-69508252	1743	P	Tcf4	21413	chr18:53071729-53073311	1583	TCF4	6925	196	-	no	no	definitive	strong	chr18:53253071-53254782	1712	TCF4	6925	675	-	no	no	definitive	strong	1	no
wTR1_3401	2	chr18:69674718-69676861	2144	G	Tcf4	21413	cCREs232082	chr18:69506991-69509545	2555	P	NA	NA	chr18:53073571-53075695	2125	TCF4	6925	416	-	no	no	definitive	strong	chr18:53251737-53254308	2572	TCF4	6925	537	-	no	no	definitive	strong	1	no
wTR1_3403	2	chr18:69660832-69662190	1359	G	Tcf4	21413	cCREs232074;cCREs232075	chr18:69752066-69754448	2383	P	NA	NA	chr18:53087849-53089237	1389	TCF4	6925	371	-	no	no	definitive	strong	chr18:52987630-52990002	2373	TCF4	6925	673	-	no	no	definitive	strong	1	no
wTR1_3408	5	chr18:69720434-69721307	874	G	Tcf4	21413	cCREs232101;cCREs232102	chr18:69747897-69753921	6025	P	NA	NA	chr18:53020423-53021223	801	TCF4	6925	0,34	-	no	no	definitive	strong	chr18:52988187-52994276	6090	TCF4	6925	348	-	no	no	definitive	strong	1	no
wTR1_3409	2	chr18:69734266-69735188	923	G	Tcf4	21413	cCREs232108	chr18:69749624-69752516	2893	P	NA	NA	chr18:53006324-53007278	955	TCF4	6925	404	-	yes	no	definitive	strong	chr18:52989552-52992540	2989	TCF4	6925	349	-	no	no	definitive	strong	1	no
wTR1_3419	2	chr18:75115488-75117809	2322	G	Lipg	16891	cCREs233272;cCREs233273	chr18:75159680-75161630	1951	P	Snord58b;Rpl17	100217457;319195	chr18:47091253-47093226	1974	LIPG	9388	493	-	no	no	NA	NA	chr18:47016973-47019136	2164	SNORD58B;RPL17-C18orf32;RPL17;SNORD58C;SNORD58A	26790;100526842;6139;100124516;26791	0,22	-	no	no	NA;NA;NA;NA;NA	NA;NA;NA;NA;NA	1	no
wTR1_342	2	chr1:176466353-176468060	1708	G	Fmn2	54418	cCREs34355	chr1:176431461-176433284	1824	P	Fmn2	54418	chr1:240285096-240287909	2814	FMN2	56776	103	-	no	no	strong	NA	chr1:240254815-240256586	1772	FMN2	56776	442	-	no	no	strong	NA	2	yes
wTR1_3428	3	chr18:78651533-78653532	2000	G	Slc14a2	27411	cCREs234151;cCREs234152	chr18:79304162-79308288	4127	P	Setbp1	240427	chr18:42941492-42943885	2394	SLC14A2	8170	276	positive	no	no	NA	NA	chr18:42257878-42262001	4124	SETBP1;SETBP1	26040;26040	565	-	no	no	definitive;definitive	NA;NA	1	no
wTR1_3434	13	chr18:81246082-81251740	5659	I	NA	NA	cCREs234786;cCREs234787	chr18:81179182-81186315	7134	P	Sall3	20689	chr18:76627693-76632357	4665	NA	NA	189	-	no	no	NA	NA	chr18:76737215-76744039	6825	SALL3	27164	238	-	no	no	NA	NA	3	yes
wTR1_3435	4	chr18:81349008-81350380	1373	I	NA	NA	cCREs234800;cCREs234801	chr18:81183570-81186615	3046	P	Sall3	20689	chr18:76482651-76484517	1867	NA	NA	178	positive	no	no	NA	NA	chr18:76736906-76739992	3087	SALL3	27164	142	-	no	no	NA	NA	3	no
wTR1_3435.1	4	chr18:81350566-81352113	1548	I	NA	NA	cCREs234801	chr18:81183570-81186615	3046	P	Sall3	20689	chr18:76480256-76482465	2210	NA	NA	283	positive	no	no	NA	NA	chr18:76736906-76739992	3087	SALL3	27164	142	-	no	no	NA	NA	3	no
wTR1_3438	5	chr18:82980468-82984210	3743	I	NA	NA	cCREs235176	chr18:83078926-83082579	3654	P	Zfp516	329003	chr18:74330792-74334009	3218	NA	NA	101	-	no	no	NA	NA	chr18:74205020-74208605	3586	ZNF516-DT;ZNF516	400658;9658	453	-	no	no	NA;NA	NA;NA	3	no
wTR1_3448	3	chr19:3641990-3644728	2739	G	Lrp5	16973	cCREs236597;cCREs236598	chr19:3766590-3769209	2620	P	Kmt5b	225888	chr11:68140034-68141892	1859	LRP5;LRP5;LRP5;LRP5;LRP5;LRP5;LRP5;LRP5;LRP5;LRP5	4041;4041;4041;4041;4041;4041;4041;4041;4041;4041	169	-	no	no	definitive;definitive;definitive;definitive;definitive;definitive;definitive;definitive;definitive;definitive	definitive;definitive;definitive;definitive;definitive;definitive;definitive;definitive;definitive;definitive	chr11:67979752-67982808	3057	KMT5B	51111	158	-	no	no	definitive	NA	1	no
wTR1_345	5	chr1:179188387-179189275	889	I	NA	NA	cCREs35091	chr1:179370732-179373744	3013	P	Zbtb18	30928	chr1:244013460-244014494	1035	NA	NA	546	-	no	no	NA	NA	chr1:244210301-244213501	3201	ZBTB18	10472	371	-	no	no	NA	NA	2	no
wTR1_3455	2	chr19:4333696-4335510	1815	G	Kdm2a	225876	cCREs236735	chr19:4395558-4397643	2086	P	Kdm2a	225876	chr11:67006040-67007787	1748	KDM2A	22992	225	-	no	no	NA	NA	chr11:66886258-66888363	2106	KDM2A	22992	556	-	no	no	NA	NA	2	yes
wTR1_346	2	chr1:179267938-179270810	2873	I	NA	NA	cCREs35105	chr1:179374233-179376503	2271	P	Zbtb18	30928	chr1:244093026-244096524	3499	LINC02774	339529	61	-	no	no	NA	NA	chr1:244214027-244216294	2268	ZBTB18	10472	0,77	-	yes	no	NA	NA	1	no
wTR1_3501	6	chr19:5811492-5813001	1510	I	NA	NA	cCREs237002	chr19:5800772-5804673	3902	P	Malat1	72289	chr11:65254436-65256012	1577	NA	NA	101	positive	no	no	NA	NA	chr11:65263990-65268457	4468	MALAT1	378938	0,14	-	no	no	NA	NA	3	no
wTR1_3516	6	chr19:7026338-7027669	1332	G	Bad;Plcb3	12015;18797	cCREs237236;cCREs237237	chr19:7014451-7018082	3632	P	Gpr137;Bad	107173;12015	chr11:64035953-64037370	1418	PLCB3;BAD	5331;572	244	-	no	no	NA;NA	limited;NA	chr11:64051414-64054963	3550	BAD;GPR137	572;56834	312	-	no	no	NA;NA	NA;NA	3	yes
wTR1_3517	5	chr19:7026338-7027837	1500	G	Bad;Plcb3	12015;18797	cCREs237236;cCREs237237	chr19:7046895-7050931	4037	P	Ppp1r14b	18938	chr11:64035732-64037370	1639	PLCB3;BAD	5331;572	232	-	no	no	NA;NA	limited;NA	chr11:64012873-64016321	3449	PPP1R14B	26472	256	-	no	no	NA	NA	3	no
wTR1_3518	2	chr19:7026338-7026819	482	G	Bad;Plcb3	12015;18797	cCREs237236	chr19:7042278-7044585	2308	P	Plcb3	18797	chr11:64036901-64037370	470	PLCB3;BAD	5331;572	198	-	no	no	NA;NA	limited;NA	chr11:64018651-64021029	2379	PLCB3	5331	242	-	no	no	NA	limited	3	no
wTR1_3543	2	chr19:9099886-9102727	2842	G	Ahnak	66395	cCREs237529;cCREs237530;cCREs237531	chr19:8894270-8895837	1568	P	Hnrnpul2;Ttc9c	68693;70387	chr11:62271766-62274851	3086	AHNAK	79026	71	-	no	no	NA	NA	chr11:62493573-62495151	1579	HNRNPUL2;TTC9C;HNRNPUL2-BSCL2	221092;283237;100534595	0,43	-	no	no	NA;NA;NA	NA;NA;NA	1	no
wTR1_3570	5	chr19:12558781-12563175	4395	G	Dtx4	207521	cCREs238079;cCREs238080;cCREs238081;cCREs238082	chr19:12574400-12577369	2970	P	Dtx4	207521	chr11:58953464-58957818	4355	DTX4	23220	103	-	no	no	NA	NA	chr11:58937713-58941331	3619	DTX4	23220	132	-	no	no	NA	NA	3	no
wTR1_3571	2	chr19:12563302-12565140	1839	G	Dtx4	207521	cCREs238082	chr19:12574215-12576224	2010	P	Dtx4	207521	chr11:58951540-58953344	1805	DTX4	23220	0,14	-	no	no	NA	NA	chr11:58939458-58941494	2037	DTX4	23220	225	-	no	no	NA	NA	3	no
wTR1_3573	2	chr19:12834817-12836017	1201	I	NA	NA	NA	chr19:12869071-12870749	1679	P	Lpxn;Zfp91;Gm44505	107321;109910;664779	chr11:58394673-58395575	903	NA	NA	73	-	no	no	NA	NA	chr11:58345825-58347618	1794	ZFP91;ZFP91-CNTF;LPXN	80829;386607;9404	552	-	no	no	NA;NA;NA	NA;NA;NA	1	no
wTR1_3575	2	chr19:15741793-15743746	1954	I	NA	NA	cCREs238462	chr19:15998492-16000445	1954	P	Psat1	107272	chr9:81156409-81158588	2180	NA	NA	432	-	no	no	NA	NA	chr9:80911048-80913530	2483	PSAT1	29968	83	-	no	no	strong	NA	1	no
wTR1_3579	3	chr19:16123702-16126887	3186	I	NA	NA	cCREs238528	chr19:16206264-16208771	2508	P	Gnaq	14682	chr9:80741612-80744191	2580	NA	NA	135	-	no	no	NA	NA	chr9:80644971-80647977	3007	GNAQ;GNAQ	2776;2776	295	-	no	no	NA;NA	limited;strong	1	no
wTR1_3581	2	chr19:17566407-17567735	1329	G	Pcsk5	18552	cCREs238856	chr19:17911565-17913585	2021	P	Pcsk5	18552	chr9:78881119-78882533	1415	PCSK5	5125	325	-	no	no	NA	NA	chr9:78503433-78506168	2736	PCSK5	5125	235	-	no	no	NA	NA	1	no
wTR1_3589	2	chr19:21703362-21704265	904	G	1110059E24Rik	66206	cCREs239592	chr19:21726992-21729127	2136	P	Abhd17b;1110059E24Rik	226016;66206	chr9:74552200-74552854	655	C9orf85	138241	266	-	no	no	NA	NA	chr9:74524317-74526851	2535	C9orf85;ABHD17B	138241;51104	235	-	no	no	NA;NA	NA;NA	1	no
wTR1_359	7	chr1:180297826-180300644	2819	I	NA	NA	cCREs35279;cCREs35280;cCREs35281	chr1:180265193-180268644	3452	P	Hnrnpu	51810	chr1:245080429-245083244	2816	NA	NA	0,05	-	no	no	NA	NA	chr1:245024899-245028554	3656	HNRNPU	3192	456	-	no	no	definitive	NA	3	yes
wTR1_3590	2	chr19:21812922-21814265	1344	I	NA	NA	cCREs239619	chr19:21724907-21727837	2931	P	Abhd17b;1110059E24Rik	226016;66206	chr9:74429172-74429922	751	NA	NA	176	-	no	no	NA	NA	chr9:74525963-74528422	2460	C9orf85;ABHD17B	138241;51104	182	-	no	no	NA;NA	NA;NA	1	no
wTR1_3593	2	chr19:22978699-22980874	2176	G	Trpm3	226025	cCREs239908	chr19:23215291-23216835	1545	P	Klf9	16601	chr9:73229553-73231513	1961	TRPM3	80036	268	-	no	no	NA	NA	chr9:73027685-73029274	1590	KLF9	687	677	-	no	no	NA	NA	2	no
wTR1_3594	4	chr19:23013564-23016486	2923	G	Trpm3	226025	cCREs239922;cCREs239923	chr19:22989677-22992726	3050	P	NA	NA	chr9:73194424-73196501	2078	TRPM3	80036	93	-	no	no	NA	NA	chr9:73213984-73217700	3717	NA	NA	59	-	no	no	NA	NA	3	no
wTR1_3600	2	chr19:24530189-24532254	2066	G	Pip5k1b	18719	cCREs240359	chr19:24627025-24628824	1800	P	Pip5k1b	18719	chr9:71419228-71421699	2472	PIP5K1B	8395	12	-	no	no	NA	NA	chr9:71322185-71323682	1498	PIP5K1B	8395	55	-	no	no	NA	NA	1	no
wTR1_3602	2	chr19:28832791-28833667	877	I	Snora19	100217439	cCREs241355	chr19:28754045-28755570	1526	P	Glis3	226075	chr9:4366012-4366941	930	NA	NA	408	-	no	no	NA	NA	chr9:4299381-4300934	1554	GLIS3	169792	321	-	no	no	NA	NA	1	no
wTR1_3605	2	chr19:29067490-29070122	2633	G	Snora19;Cdc37l1	100217439;67072	cCREs241437	chr19:29037312-29040034	2723	P	Spata6l;Plpp6	381218;74411	chr9:4681926-4685260	3335	CDC37L1	55664	155	-	no	no	NA	NA	chr9:4661189-4664019	2831	PLPP6;SPATA6L	403313;55064	403	-	no	no	NA;NA	NA;NA	1	no
wTR1_3607	2	chr19:29097370-29098506	1137	G	Snora19;Ak3;Cdc37l1	100217439;56248;67072	cCREs241446	chr19:29121752-29123359	1608	P	Ak3;1700018L02Rik	56248;67329	chr9:4713030-4714671	1642	AK3	50808	64	-	no	no	NA	NA	chr9:4740461-4741870	1410	AK3	50808	112	-	no	no	NA	NA	2	yes
wTR1_3625	2	chr19:36607991-36609507	1517	I	Snora19	100217439	cCREs242933	chr19:36778871-36781811	2941	P	Hectd2os	668215	chr10:93139937-93141556	1620	HECTD2-AS1	100188947	74	-	no	no	NA	NA	chr10:93366262-93369325	3064	HECTD2-AS1	100188947	134	-	no	no	NA	NA	2	no
wTR1_3626	4	chr19:36608172-36611828	3657	I	Snora19	100217439	cCREs242933;cCREs242934	chr19:36626332-36630873	4542	P	Hectd2	226098	chr10:93140049-93145298	5250	HECTD2-AS1	100188947	116	-	no	no	NA	NA	chr10:93167214-93171765	4552	HECTD2	143279	276	-	no	no	NA	NA	3	no
wTR1_3629	7	chr19:36750116-36753867	3752	G	Snora19;Hectd2os	100217439;668215	cCREs242974	chr19:36808929-36812619	3691	P	Ppp1r3c	53412	chr10:93332138-93337503	5366	HECTD2-AS1	100188947	NA	-	no	no	NA	NA	chr10:93390703-93393928	3226	PPP1R3C	5507	81	-	no	no	NA	NA	3	yes
wTR1_3631	3	chr19:36751855-36753906	2052	G	Snora19;Hectd2os	100217439;668215	cCREs242974	chr19:36779116-36781445	2330	P	Hectd2os	668215	chr10:93334999-93337542	2544	HECTD2-AS1	100188947	86	-	no	no	NA	NA	chr10:93366353-93369325	2973	HECTD2-AS1	100188947	127	-	no	no	NA	NA	3	no
wTR1_3632	3	chr19:36770868-36771535	668	G	Snora19;Hectd2os	100217439;668215	cCREs242982	chr19:36808786-36811302	2517	P	Ppp1r3c	53412	chr10:93356847-93357537	691	HECTD2-AS1	100188947	0,37	-	no	no	NA	NA	chr10:93390565-93392985	2421	PPP1R3C	5507	122	-	no	no	NA	NA	3	no
wTR1_3633	2	chr19:36770868-36772132	1265	G	Snora19;Hectd2os	100217439;668215	cCREs242982	chr19:36779425-36781391	1967	P	Hectd2os	668215	chr10:93356847-93358124	1278	HECTD2-AS1	100188947	232	-	no	no	NA	NA	chr10:93367441-93369325	1885	HECTD2-AS1	100188947	141	-	no	no	NA	NA	3	yes
wTR1_3658	3	chr19:42390269-42393203	2935	G	Snora19;Crtac1	100217439;72832	cCREs244032;cCREs244033	chr19:42504795-42507836	3042	P	Crtac1	72832	chr10:99674258-99677365	3108	CRTAC1	55118	351	-	no	no	NA	NA	chr10:99788838-99792054	3217	CRTAC1	55118	371	-	no	no	NA	NA	2	no
wTR1_3666	17	chr19:44356940-44360374	3435	I	Snora19	100217439	cCREs244414;cCREs244415	chr19:44366735-44371916	5182	P	Scd2	20250	chr10:102130369-102134174	3806	OLMALINC	90271	64	-	no	no	NA	NA	chr10:102105327-102111131	5805	SCD	6319	75	-	no	no	NA	NA	3	no
wTR1_3668	8	chr19:44384788-44386942	2155	I	Snora19	100217439	cCREs244424	chr19:44368005-44373924	5920	P	Scd2	20250	chr10:102129559-102131447	1889	NA	NA	51	-	no	no	NA	NA	chr10:102106278-102114019	7742	SCD	6319	71	-	no	no	NA	NA	3	yes
wTR1_367	2	chr1:182698535-182700072	1538	I	NA	NA	cCREs35895	chr1:182570484-182572857	2374	P	Lin9	72568	chr1:226308243-226309604	1362	NA	NA	21	-	no	no	NA	NA	chr1:226495703-226497940	2238	LIN9	286826	219	-	no	no	NA	NA	3	no
wTR1_3676	3	chr19:45132625-45133174	550	I	Snora19	100217439	cCREs244555	chr19:45147648-45150531	2884	P	Kazald1	107250	chr10:102801906-102802862	957	NA	NA	26	-	no	no	NA	NA	chr10:102819597-102821688	2092	KAZALD1	81621	137	-	no	no	NA	NA	2	no
wTR1_3687	5	chr19:46596824-46599111	2288	I	Snora19	100217439	cCREs244868;cCREs244869;cCREs244870	chr19:46572995-46576492	3498	P	Trim8	93679	chr10:104427430-104429459	2030	NA	NA	196	-	no	no	NA	NA	chr10:104401230-104403927	2698	TRIM8	81603	431	-	no	no	definitive	NA	3	no
wTR1_3689	9	chr19:46602862-46606635	3774	G	Snora19;Arl3	100217439;56350	cCREs244872;cCREs244873;cCREs244874	chr19:46574286-46579796	5511	P	Trim8	93679	chr10:104433598-104437507	3910	ARL3	403	457	-	no	no	strong	limited	chr10:104401861-104407343	5483	TRIM8	81603	516	-	no	no	definitive	NA	3	no
wTR1_369	5	chr1:182707197-182708680	1484	I	NA	NA	cCREs35899	chr1:182740344-182744326	3983	P	H3f3a	15078	chr1:226297426-226299198	1773	NA	NA	45	-	no	no	NA	NA	chr1:226249723-226253413	3691	H3-3A;H3P6	3020;440926	365	-	no	no	definitive;NA	NA;NA	3	no
wTR1_3700	6	chr19:53433416-53437160	3745	G	Snora19;Mxi1	100217439;17859	cCREs246273	chr19:53384415-53388998	4584	P	Mxi1	17859	chr10:112028028-112030489	2462	MXI1	4601	337	-	no	no	NA	NA	chr10:111966803-111971257	4455	MXI1	4601	551	-	no	no	NA	NA	3	no
wTR1_3717	3	chr19:55194625-55197102	2478	G	Snora19;Gpam	100217439;14732	cCREs246677	chr19:55171762-55175428	3667	P	NA	NA	chr10:113967631-113969569	1939	NA	NA	167	-	no	no	NA	NA	chr10:113941197-113944010	2814	GPAM	57678	93	-	no	no	NA	NA	3	no
wTR1_3723	2	chr19:55830318-55832600	2283	G	Snora19;Tcf7l2	100217439;21416	cCREs246839	chr19:55816211-55817824	1614	P	Tcf7l2	21416	chr10:114725084-114727342	2259	TCF7L2	6934	257	-	no	no	NA	NA	chr10:114709910-114711555	1646	TCF7L2	6934	757	-	no	no	NA	NA	1	no
wTR1_3728	9	chr19:57649832-57652914	3083	I	Snora19	100217439	cCREs247344	chr19:57683181-57688474	5294	P	Atrnl1	226255	chr10:116821894-116824931	3038	NA	NA	211	-	no	no	NA	NA	chr10:116850458-116856522	6065	ATRNL1	26033	248	-	no	no	NA	NA	3	no
wTR1_3730	2	chr19:59536092-59538778	2687	G	Snora19;Emx2	100217439;13797	cCREs247833	chr19:59418007-59420264	2258	P	Pdzd8	107368	chr10:119305081-119307975	2895	EMX2	2018	336	-	no	no	limited	NA	chr10:119132146-119134922	2777	PDZD8	118987	336	-	no	no	NA	NA	2	no
wTR1_374	2	chr1:183305520-183306716	1197	G	Cnih3	72978	cCREs36039	chr1:183949953-183951514	1562	P	Enah	13800	chr1:224825785-224828213	2429	CNIH3	149111	59	-	no	no	NA	NA	chr1:225840710-225842861	2152	ENAH	55740	NA	-	no	no	NA	NA	1	no
wTR1_3740	2	chr2:6177198-6178639	1442	G	NA	NA	cCREs248898	chr2:6242928-6245909	2982	P	Usp6nl	98910	chr10:11725612-11727452	1841	NA	NA	68	-	no	no	NA	NA	chr10:11651904-11654599	2696	USP6NL	9712	263	-	no	no	NA	NA	1	no
wTR1_3744	4	chr2:11254057-11256087	2031	I	NA	NA	cCREs249936;cCREs249937	chr2:11421932-11424393	2462	P	NA	NA	chr10:6438602-6442867	4266	NA	NA	0,06	-	no	no	NA	NA	chr10:6244137-6246789	2653	PFKFB3	5209	128	-	no	no	NA	NA	2	no
wTR1_3747	2	chr2:13305949-13307935	1987	G	Cubn	65969	cCREs250377	chr2:13495969-13497769	1801	P	Vim	22352	chr10:17026557-17029560	3004	CUBN	8029	0,15	-	no	no	NA	NA	chr10:17271314-17273384	2071	VIM	7431	351	-	no	no	NA	definitive	2	no
wTR1_3748	2	chr2:13319884-13322234	2351	G	Cubn	65969	cCREs250383;cCREs250384	chr2:13494065-13495687	1623	P	Vim	22352	chr10:17047151-17051047	3897	CUBN	8029	92	-	no	no	NA	NA	chr10:17269249-17271026	1778	VIM	7431	122	-	no	no	NA	definitive	3	no
wTR1_3750	5	chr2:13330769-13332282	1514	G	Cubn	65969	cCREs250386	chr2:13494343-13498748	4406	P	Vim	22352	chr10:17067070-17068726	1657	CUBN	8029	39	-	no	no	NA	NA	chr10:17269519-17274458	4940	VIM	7431	244	-	no	no	NA	definitive	1	no
wTR1_3751	2	chr2:13335292-13336592	1301	G	Cubn	65969	cCREs250388;cCREs250389	chr2:13495179-13496713	1535	P	Vim	22352	chr10:17071687-17073175	1489	CUBN	8029	29	-	no	no	NA	NA	chr10:17270459-17272092	1634	VIM	7431	378	-	no	no	NA	definitive	1	no
wTR1_3756	2	chr2:14262727-14264248	1522	I	NA	NA	cCREs250563	chr2:13976905-13978515	1611	P	Hacd1	30963	chr10:17965572-17966488	917	MRC1;NA;TMEM236	4360;574446;653567	154	-	no	no	NA;NA;NA	NA;NA;NA	chr10:17658885-17661186	2302	HACD1	9200	128	-	no	no	NA	NA	1	no
wTR1_3776	3	chr2:18610776-18612920	2145	I	NA	NA	cCREs251367;cCREs251368	chr2:18597984-18600018	2035	P	Bmi1	12151	chr10:22623779-22626481	2703	NA	NA	124	-	no	no	NA	NA	chr10:22609392-22611672	2281	BMI1	648	696	-	no	no	NA	NA	3	no
wTR1_3781	4	chr2:21062360-21065222	2863	I	NA	NA	cCREs251931	chr2:20887535-20891125	3591	P	Gm13375;Arhgap21	433408;71435	chr10:25240373-25243114	2742	PRTFDC1	56952	57	-	no	no	NA	NA	chr10:25009212-25013477	4266	ARHGAP21	57584	268	-	no	no	NA	NA	2	no
wTR1_3783	4	chr2:20929990-20933057	3068	I	NA	NA	cCREs251898	chr2:20888892-20892665	3774	P	Gm13375;Arhgap21	433408;71435	chr10:25075814-25080522	4709	NA	NA	112	-	no	no	NA	NA	chr10:25010686-25014926	4241	ARHGAP21	57584	268	-	no	no	NA	NA	1	no
wTR1_3788	2	chr2:24981487-24983216	1730	I	NA	NA	cCREs252553;cCREs252554	chr2:25035652-25037870	2219	P	Nrarp	67122	chr9:140264024-140265813	1790	EXD3	54932	221	-	no	no	NA	NA	chr9:140195076-140197119	2044	NRARP	441478	309	-	no	no	NA	NA	3	yes
wTR1_379	2	chr1:185889579-185891211	1633	G	Dusp10	63953	cCREs36693	chr1:185856449-185859101	2653	P	Dusp10;1700056E22Rik	63953;73363	chr1:221881404-221883097	1694	DUSP10	11221	206	-	no	no	NA	NA	chr1:221914650-221918406	3757	DUSP10	11221	156	-	no	no	NA	NA	3	yes
wTR1_3791	2	chr2:25022680-25024232	1553	I	NA	NA	cCREs252563	chr2:25078748-25080878	2131	P	Tubb4b	227613	chr9:140210166-140211758	1593	EXD3	54932	55	-	no	no	NA	NA	chr9:140135329-140137087	1759	TUBB4B	10383	315	-	no	no	NA	NA	1	no
wTR1_3817	16	chr2:26338267-26345821	7555	G	Notch1	18128	cCREs252844;cCREs252845;cCREs252846;cCREs252847	chr2:26353333-26359488	6156	P	Notch1	18128	chr9:139415447-139424059	8613	NOTCH1	4851	91	-	no	no	NA	NA	chr9:139433523-139440622	7100	NOTCH1;MIR4674	4851;100616301	171	-	no	no	NA;NA	NA;NA	3	no
wTR1_3819	4	chr2:26347796-26350841	3046	G	Notch1	18128	cCREs252848;cCREs252849	chr2:26356463-26360647	4185	P	Notch1	18128	chr9:139426186-139428885	2700	NOTCH1	4851	15	-	no	no	NA	NA	chr9:139437142-139441948	4807	NOTCH1;MIR4674	4851;100616301	184	-	no	no	NA;NA	NA;NA	2	no
wTR1_3827	2	chr2:28379580-28381025	1446	G	Ralgds	19730	cCREs253355;cCREs253356	chr2:28389232-28391486	2255	P	NA	NA	chr9:136009197-136010636	1440	RALGDS	5900	74	-	no	no	limited	NA	chr9:135993717-135996379	2663	RALGDS	5900	127	-	no	no	limited	NA	2	yes
wTR1_3833	3	chr2:29526091-29527919	1829	G	Rapgef1	107746	cCREs253631;cCREs253632	chr2:29475212-29477590	2379	P	Rapgef1	107746	chr9:134533820-134535613	1794	RAPGEF1	2889	87	-	no	no	NA	NA	chr9:134612805-134615548	2744	RAPGEF1	2889	113	-	no	no	NA	NA	1	no
wTR1_3846	5	chr2:30295221-30298371	3151	G	Ptpa	110854	cCREs253790;cCREs253791	chr2:30324214-30327603	3390	P	Ier5l	72500	chr9:131899908-131903984	4077	PTPA	5524	178	-	no	no	NA	NA	chr9:131935037-131938395	3359	IER5L	389792	312	-	no	no	NA	NA	3	no
wTR1_3847	2	chr2:30295535-30298030	2496	G	Ptpa	110854	cCREs253791	chr2:30328259-30329877	1619	P	Ier5l	72500	chr9:131900233-131903131	2899	PTPA	5524	204	-	no	no	NA	NA	chr9:131939065-131940676	1612	IER5L	389792	864	-	no	no	NA	NA	3	no
wTR1_3852	5	chr2:30562407-30565105	2699	I	NA	NA	cCREs253856;cCREs253857	chr2:30326475-30329734	3260	P	Ier5l	72500	chr9:132244169-132246142	1974	LINC00963	100506190	0,22	-	no	no	NA	NA	chr9:131937353-131940533	3181	IER5L	389792	762	-	no	no	NA	NA	3	no
wTR1_3853	6	chr2:30650462-30652743	2282	G	1700001O22Rik	73598	cCREs253886;cCREs253887	chr2:30326761-30331354	4594	P	Ier5l	72500	chr9:132373467-132376535	3069	C9orf50	375759	81	-	no	no	NA	NA	chr9:131937594-131942359	4766	IER5L	389792	537	-	no	no	NA	NA	3	no
wTR1_3856	2	chr2:30547320-30549269	1950	I	NA	NA	cCREs253853	chr2:30327823-30329696	1874	P	Ier5l	72500	chr9:132221365-132223174	1810	NA	NA	183	-	no	no	NA	NA	chr9:131938609-131940495	1887	IER5L	389792	869	-	no	no	NA	NA	2	no
wTR1_3859	3	chr2:30513504-30515712	2209	I	NA	NA	cCREs253843	chr2:30328302-30329918	1617	P	Ier5l	72500	chr9:132175299-132178055	2757	NA	NA	229	-	no	no	NA	NA	chr9:131939108-131940717	1610	IER5L	389792	864	-	no	no	NA	NA	2	no
wTR1_3864	2	chr2:30567477-30568037	561	G	NA	NA	cCREs253858	chr2:30576237-30579114	2878	P	Mir3089	100526499	chr9:132250640-132251251	612	LINC00963	100506190	0,44	-	no	no	NA	NA	chr9:132260880-132263722	2843	LINC00963	100506190	87	-	no	no	NA	NA	1	no
wTR1_3871	2	chr2:30975195-30976107	913	G	Fnbp1	14269	cCREs253973	chr2:30996530-30998147	1618	P	Fnbp1	14269	chr9:132782787-132783296	510	FNBP1	23048	74	-	no	no	NA	NA	chr9:132804306-132806162	1857	FNBP1	23048	118	-	no	no	NA	NA	1	no
wTR1_3877	2	chr2:32413872-32416032	2161	G	Fam102a	98952	cCREs254349;cCREs254350	chr2:32389352-32392257	2906	P	Fam102a	98952	chr9:130712252-130715848	3597	FAM102A	399665	101	-	no	no	NA	NA	chr9:130741747-130745179	3433	FAM102A	399665	163	-	no	no	NA	NA	2	no
wTR1_3881	4	chr2:33731089-33733484	2396	G	Mvb12b	72543	cCREs254765	chr2:33741216-33744491	3276	P	Mvb12b	72543	chr9:129099388-129101731	2344	MVB12B	89853	371	-	no	no	NA	NA	chr9:129087483-129091400	3918	MVB12B	89853	179	-	no	no	NA	NA	3	yes
wTR1_3883	2	chr2:34848016-34850639	2624	G	Hc	15139	cCREs255011	chr2:34226170-34228662	2493	P	Pbx3	18516	chr9:123726906-123731489	4584	C5	727	0,11	-	no	no	NA	NA	chr9:128508537-128511067	2531	PBX3	5090	566	-	no	no	NA	NA	1	no
wTR1_3888	2	chr2:34847410-34850338	2929	G	Hc	15139	cCREs255010;cCREs255011	chr2:35054387-35057191	2805	P	Rab14	68365	chr9:123726121-123731223	5103	C5	727	95	-	no	no	NA	NA	chr9:123961750-123964893	3144	GSN;RAB14	2934;51552	173	-	no	no	NA;NA	definitive;NA	1	no
wTR1_3894	2	chr2:38806155-38807489	1335	G	Olfml2a	241327	cCREs255747	chr2:38781678-38784143	2466	P	Nr6a1	14536	chr9:127563059-127564459	1401	OLFML2A	169611	158	-	no	no	NA	NA	chr9:127533339-127535274	1936	NR6A1	2649	294	-	no	no	NA	NA	1	no
wTR1_3899	3	chr2:44879083-44881886	2804	G	Zeb2	24136	cCREs256800;cCREs256801	chr2:44962694-44965297	2604	P	Zeb2os	433424	chr2:145188059-145190658	2600	ZEB2	9839	756	positive	yes	no	definitive	definitive	chr2:145271989-145274586	2598	ZEB2	9839	574	-	no	no	definitive	definitive	1	no
wTR1_3900	2	chr2:44879083-44880885	1803	G	Zeb2	24136	cCREs256800	chr2:44971079-44972969	1891	P	Zeb2	24136	chr2:145188059-145189733	1675	ZEB2	9839	942	positive	yes	no	definitive	definitive	chr2:145280279-145282210	1932	ZEB2	9839	659	-	no	no	definitive	definitive	1	no
wTR1_3902	2	chr2:44915633-44917504	1872	G	Zeb2	24136	cCREs256815;cCREs256816	chr2:44964692-44966513	1822	P	Zeb2os	433424	chr2:145225289-145227175	1887	ZEB2	9839	262	-	no	no	definitive	definitive	chr2:145273956-145275833	1878	ZEB2;ZEB2-AS1	9839;100303491	634	-	no	no	definitive;NA	definitive;NA	1	no
wTR1_3906	2	chr2:45080809-45082658	1850	I	NA	NA	cCREs256870;cCREs256871	chr2:44971052-44973554	2503	P	Zeb2	24136	chr2:145406416-145408357	1942	NA	NA	444	-	yes	no	NA	NA	chr2:145280252-145282841	2590	ZEB2	9839	623	-	no	no	definitive	definitive	1	no
wTR1_391	2	chr1:193293171-193294686	1516	I	NA	NA	cCREs38421;cCREs38422	chr1:193219600-193222524	2925	P	Ppp2r5a	226849	chr1:212379377-212381372	1996	NA	NA	57	-	no	no	NA	NA	chr1:212457347-212460473	3127	PPP2R5A	5525	225	-	no	no	NA	NA	3	yes
wTR1_3932	2	chr2:71876547-71876969	423	G	Rapgef4	56508	cCREs262648	chr2:71891884-71894404	2521	P	NA	NA	chr2:173671461-173671823	363	RAPGEF4	11069	47	-	no	no	NA	NA	chr2:173685432-173688075	2644	RAPGEF4	11069	237	-	no	no	NA	NA	1	no
wTR1_3934	2	chr2:72840636-72842393	1758	I	NA	NA	cCREs262930;cCREs262931	chr2:72816433-72819415	2983	P	Sp3	20687	chr2:174853954-174855870	1917	NA	NA	249	-	no	no	NA	NA	chr2:174827932-174831094	3163	SP3	6670	577	-	no	no	NA	NA	3	no
wTR1_3952	2	chr2:79440748-79443073	2326	I	NA	NA	cCREs264504	chr2:79474655-79477172	2518	P	Itprid2	70599	chr2:182718242-182719860	1619	NA	NA	146	-	no	no	NA	NA	chr2:182755736-182758353	2618	ITPRID2	6744	276	-	no	no	NA	NA	1	no
wTR1_3959	3	chr2:84474643-84477660	3018	G	Ctnnd1	12388	cCREs265441;cCREs265442;cCREs265443	chr2:84488968-84491803	2836	P	Ctnnd1	12388	chr11:57544071-57547476	3406	CTNND1;TMX2-CTNND1	1500;100528016	283	-	no	no	strong;NA	NA;NA	chr11:57527723-57531027	3305	CTNND1	1500	381	-	no	no	strong	NA	3	yes
wTR1_3964	2	chr2:84671935-84673393	1459	I	NA	NA	cCREs265486	chr2:84678794-84680831	2038	P	Slc43a1	72401	chr11:57292669-57294846	2178	NA	NA	15	-	no	no	NA	NA	chr11:57281777-57283923	2147	SLC43A1	8501	139	-	no	no	NA	NA	2	no
wTR1_3975	2	chr2:91377063-91377955	893	G	Ckap5	75786	cCREs266181	chr2:91365413-91367662	2250	P	Ckap5	75786	chr11:46848405-46849396	992	CKAP5	9793	148	-	no	no	NA	NA	chr11:46867098-46868491	1394	CKAP5;LRP4-AS1	9793;100507401	243	-	no	no	NA;NA	NA;NA	2	no
wTR1_3977	3	chr2:92227196-92229335	2140	G	Mapk8ip1	19099	cCREs266385;cCREs266386	chr2:92273916-92276414	2499	P	Cry2	12953	chr11:45921787-45924266	2480	MAPK8IP1	9479	261	-	no	yes	NA	NA	chr11:45867318-45869335	2018	CRY2	1408	147	-	no	yes	NA	NA	1	no
wTR1_3978	3	chr2:92263394-92265041	1648	G	Cry2	12953	cCREs266397;cCREs266398;cCREs266399	chr2:92228034-92231081	3048	P	NA	NA	chr11:45880078-45882226	2149	CRY2	1408	198	-	no	yes	NA	NA	chr11:45919881-45923241	3361	MAPK8IP1	9479	164	-	no	yes	NA	NA	3	no
wTR1_3979	2	chr2:92265229-92267176	1948	G	Cry2	12953	cCREs266399;cCREs266400	chr2:92228442-92231036	2595	P	NA	NA	chr11:45877523-45879878	2356	CRY2	1408	0,13	-	no	yes	NA	NA	chr11:45919924-45922803	2880	MAPK8IP1	9479	185	-	no	yes	NA	NA	2	no
wTR1_398	3	chr10:7891932-7894606	2675	I	NA	NA	cCREs40497;cCREs40498	chr10:7674592-7677538	2947	P	Tab2	68652	chr6:149431001-149435876	4876	NA	NA	195	-	no	no	NA	NA	chr6:149637073-149640172	3100	TAB2	23118	365	-	no	no	NA	NA	1	no
wTR1_3984	2	chr2:93014334-93016114	1781	I	NA	NA	cCREs266646;cCREs266647	chr2:93027608-93029266	1659	P	Trp53i11	277414	chr11:44983580-44985157	1578	NA	NA	0,04	-	no	yes	NA	NA	chr11:44970694-44972586	1893	TP53I11	9537	202	-	no	yes	NA	NA	1	no
wTR1_3985	7	chr2:93730126-93733011	2886	I	NA	NA	cCREs266865;cCREs266866	chr2:93794222-93798573	4352	P	Gm13889	620695	chr11:44025919-44029392	3474	NA	NA	108	-	no	yes	NA	NA	chr11:43962758-43967585	4828	C11orf96	387763	223	-	no	no	NA	NA	3	yes
wTR1_3986	4	chr2:93815469-93818457	2989	I	NA	NA	cCREs266894	chr2:93795076-93797395	2320	P	Gm13889	620695	chr11:43944035-43947855	3821	NA	NA	66	-	no	no	NA	NA	chr11:43963992-43966423	2432	C11orf96	387763	401	-	no	no	NA	NA	2	no
wTR1_3989	3	chr2:94086472-94088632	2161	I	NA	NA	cCREs266954	chr2:94104977-94107803	2827	P	Mir670	735259	chr11:43595638-43597894	2257	NA	NA	532	-	no	no	NA	NA	chr11:43575229-43578204	2976	NA	NA	445	-	no	no	NA	NA	3	no
wTR1_399	2	chr10:7753888-7756484	2597	I	NA	NA	cCREs40467	chr10:7674699-7677612	2914	P	Tab2	68652	chr6:149551200-149552699	1500	TAB2	23118	153	-	no	no	NA	NA	chr6:149637009-149640078	3070	TAB2	23118	361	-	no	no	NA	NA	1	no
wTR1_3990	3	chr2:94127461-94130545	3085	I	NA	NA	cCREs266967;cCREs266968;cCREs266969	chr2:94102896-94105085	2190	P	Mir670	735259	chr11:43537144-43541433	4290	NA	NA	74	-	no	no	NA	NA	chr11:43578047-43580169	2123	MIR670	100313777	528	-	no	no	NA	NA	2	no
wTR1_3995	2	chr2:101504970-101507043	2074	I	NA	NA	cCREs267993	chr2:101517952-101519576	1625	P	Traf6	22034	chr11:36560342-36564035	3694	RAG1	5896	72	-	no	no	NA	NA	chr11:36530798-36533216	2419	TRAF6	7189	95	-	no	no	NA	NA	1	no
wTR1_4000	6	chr2:102459859-102461876	2018	G	Pamr1	210622	cCREs268305	chr2:102496915-102500883	3969	P	Slc1a2	20511	chr11:35484179-35485551	1373	PAMR1	25891	249	-	no	no	NA	NA	chr11:35438990-35442810	3821	SLC1A2	6506	0,18	-	no	no	NA	NA	3	yes
wTR1_4001	2	chr2:102475433-102477536	2104	G	Pamr1	210622	cCREs268312	chr2:102499421-102501413	1993	P	Slc1a2	20511	chr11:35460030-35462171	2142	PAMR1	25891	226	-	no	no	NA	NA	chr11:35438390-35440533	2144	SLC1A2	6506	81	-	no	no	NA	NA	2	yes
wTR1_4019	2	chr2:109582436-109584619	2184	I	NA	NA	cCREs269880;cCREs269881	chr2:109731406-109733273	1868	P	Lin7c	22343	chr11:27647542-27650545	3004	LINC00678;BDNF-AS	101410541;497258	66	-	no	no	NA;NA	NA;NA	chr11:27524888-27527903	3016	BDNF-AS;LIN7C	497258;55327	47	-	no	no	NA;NA	NA;NA	1	no
wTR1_4026	33	chr2:115682270-115687597	5328	G	Meis2	17536	cCREs271071;cCREs271072;cCREs271073;cCREs271074;cCREs271075	chr2:115885889-115903284	17396	P	Meis2;2810405F15Rik	17536;69974	chr15:37176618-37182002	5385	LOC145845	145845	562	-	no	no	NA	NA	chr15:37387222-37404108	16887	MEIS2	4212	455	-	no	no	NA	NA	2	no
wTR1_4027	2	chr2:115763386-115765414	2029	G	Meis2	17536	cCREs271100;cCREs271101	chr2:115886919-115889034	2116	P	Meis2	17536	chr15:37257587-37259410	1824	MEIS2	4212	298	-	no	no	NA	NA	chr15:37388232-37390278	2047	MEIS2	4212	526	-	no	no	NA	NA	2	no
wTR1_4034	11	chr2:116799560-116803461	3902	I	NA	NA	cCREs271340	chr2:116944889-116950622	5734	P	Spred1	114715	chr15:38363071-38367392	4322	NA	NA	215	-	no	no	NA	NA	chr15:38542698-38548532	5835	SPRED1	161742	335	-	no	no	NA	NA	3	yes
wTR1_4041	2	chr2:118801706-118803067	1362	I	NA	NA	cCREs271864	chr2:118726972-118728546	1575	P	Bahd1	228536	chr15:40803349-40804772	1424	NA	NA	0,06	-	no	no	NA	NA	chr15:40732946-40734530	1585	BAHD1	22893	813	-	no	no	NA	NA	1	no
wTR1_4053	2	chr2:122173205-122174717	1513	G	Shf;Duox1	435684;99439	cCREs272506	chr2:122059718-122062405	2688	P	Sord	20322	chr15:45457168-45459511	2344	DUOX1;SHF	53905;90525	103	-	no	no	NA;NA	NA;NA	chr15:45314089-45319165	5077	SORD	6652	58	-	no	no	NA	NA	2	no
wTR1_4054	2	chr2:122173639-122176204	2566	G	Shf;Duox1	435684;99439	cCREs272506	chr2:122193330-122194963	1634	P	Shf	435684	chr15:45457705-45460709	3005	DUOX1;SHF	53905;90525	174	-	no	no	NA;NA	NA;NA	chr15:45478574-45480257	1684	SHF	90525	0,38	-	no	no	NA	NA	3	no
wTR1_407	2	chr10:13636776-13637623	848	I	NA	NA	cCREs42007	chr10:13685288-13687447	2160	P	Hivep2	15273	chr6:143321540-143322393	854	LINC01277	100507489	338	-	no	no	NA	NA	chr6:143265703-143267849	2147	HIVEP2	3097	718	-	no	no	definitive	NA	2	no
wTR1_4074	2	chr2:128564079-128566240	2162	G	Mertk	17289	cCREs273920	chr2:128641962-128644533	2572	P	Tmem87b	72477	chr2:112705118-112707158	2041	MERTK;RGPD5	10461;84220	37	-	no	no	NA;NA	definitive;NA	chr2:112805912-112813603	7692	TMEM87B	84910	74	-	no	no	NA	NA	3	no
wTR1_408	2	chr10:13912647-13914647	2001	I	NA	NA	cCREs42102	chr10:13683086-13684797	1712	P	Hivep2	15273	chr6:143018634-143020604	1971	NA	NA	139	-	no	no	NA	NA	chr6:143268366-143269931	1566	HIVEP2	3097	359	-	no	no	definitive	NA	1	no
wTR1_4098	3	chr2:131332527-131335186	2660	G	Smox	228608	cCREs274578;cCREs274579	chr2:131316912-131320432	3521	P	Smox	228608	chr20:4148637-4152623	3987	SMOX	54498	86	-	no	no	NA	NA	chr20:4129333-4132805	3473	SMOX	54498	113	-	no	no	NA	NA	2	no
wTR1_4101	2	chr2:136310833-136312833	2001	I	NA	NA	cCREs275816	chr2:136717229-136718916	1688	P	Mkks;Slx4ip	59030;74243	chr20:9958347-9961037	2691	NA	NA	49	-	no	no	NA	NA	chr20:10415203-10417991	2789	MKKS;SLX4IP	8195;128710	0,06	-	no	no	definitive;NA	definitive;NA	1	no
wTR1_4103	3	chr2:144072584-144074419	1836	I	NA	NA	cCREs277677;cCREs277678	chr2:144095177-144097695	2519	P	Snx5;Mgme1	69178;74528	chr20:17916190-17917943	1754	NA	NA	21	-	no	no	NA	NA	chr20:17948084-17950488	2405	MGME1;SNX5	92667;27131	157	-	no	no	NA;NA	NA;NA	1	no
wTR1_4104	2	chr2:145687365-145688928	1564	G	Rin2	74030	cCREs278110;cCREs278111	chr2:145524687-145526265	1579	P	NA	NA	chr20:19956951-19958516	1566	RIN2	54453	173	-	no	no	strong	NA	chr20:19765046-19766865	1820	NA	NA	0,03	-	no	no	NA	NA	1	no
wTR1_4106	2	chr2:146453299-146454445	1147	I	NA	NA	cCREs278321	chr2:146681294-146683512	2219	P	Kiz	228730	chr20:20828586-20829885	1300	NA	NA	94	-	no	no	NA	NA	chr20:21106281-21107946	1666	KIZ	55857	176	-	no	no	NA	strong	1	no
wTR1_4107	3	chr2:146611731-146614366	2636	I	NA	NA	cCREs278350	chr2:146680465-146683030	2566	P	Kiz	228730	chr20:21032843-21034842	2000	NA	NA	101	-	no	no	NA	NA	chr20:21105329-21107946	2618	KIZ	55857	126	-	no	no	NA	strong	2	no
wTR1_4109	3	chr2:147130784-147132256	1473	G	Nkx2-2os	100313531	cCREs278431	chr2:146680210-146683124	2915	P	Kiz	228730	chr20:21594224-21595373	1150	NA	NA	5	-	no	no	NA	NA	chr20:21105244-21107946	2703	KIZ	55857	122	-	no	no	NA	strong	1	no
wTR1_4109.1	3	chr2:147132462-147133015	554	G	Nkx2-2os	100313531	cCREs278432	chr2:146680210-146683124	2915	P	Kiz	228730	chr20:21595391-21595714	324	NA	NA	384	-	no	no	NA	NA	chr20:21105244-21107946	2703	KIZ	55857	122	-	no	no	NA	strong	1	no
wTR1_4112	2	chr2:147122745-147124672	1928	G	Nkx2-2os	100313531	cCREs278429	chr2:147008890-147011272	2383	P	Nkx2-2os;Nkx2-2	100313531;18088	chr20:21588028-21589430	1403	NA	NA	304	-	no	no	NA	NA	chr20:21491723-21493809	2087	NKX2-2	4821	539	-	no	no	NA	NA	1	no
wTR1_4117.1	9	chr2:148716001-148717552	1552	I	NA	NA	cCREs278796;cCREs278797	chr2:148696529-148702914	6386	P	Cst3	13010	chr20:23636215-23637753	1539	NA	NA	12	-	no	no	NA	NA	chr20:23614357-23620400	6044	CST3	1471	42	-	no	no	NA	NA	2	no
wTR1_4122	8	chr2:150467774-150469787	2014	G	Acss1	68738	cCREs279019	chr2:150491517-150495407	3891	P	Acss1	68738	chr20:25010862-25013416	2555	ACSS1	84532	113	-	no	no	NA	NA	chr20:25036309-25040315	4007	ACSS1	84532	55	-	no	no	NA	NA	2	no
wTR1_4124	2	chr2:150469333-150469787	455	G	Acss1	68738	cCREs279019	chr2:150612587-150614899	2313	P	Pygb	110078	chr20:25012945-25013416	472	ACSS1	84532	4	-	no	no	NA	NA	chr20:25228798-25230972	2175	PYGB	5834	156	-	no	no	NA	NA	2	no
wTR1_4124.1	2	chr2:150470029-150471432	1404	G	Acss1	68738	cCREs279019	chr2:150612587-150614899	2313	P	Pygb	110078	chr20:25013642-25018672	5031	ACSS1	84532	34	-	no	no	NA	NA	chr20:25228798-25230972	2175	PYGB	5834	156	-	no	no	NA	NA	1	no
wTR1_4130	4	chr2:150672171-150675579	3409	G	Abhd12	76192	cCREs279084;cCREs279085;cCREs279086	chr2:150728960-150731301	2342	P	Abhd12	76192	chr20:25301071-25305440	4370	ABHD12	26090	41	-	no	no	NA	definitive	chr20:25369936-25372175	2240	ABHD12	26090	93	-	no	no	NA	definitive	2	no
wTR1_4142	2	chr2:153249113-153252080	2968	G	Nol4l	329540	cCREs279604;cCREs279605	chr2:153169907-153172857	2951	P	Asxl1	228790	chr20:31046798-31051643	4846	NOL4L	140688	75	-	no	no	NA	NA	chr20:30944689-30947416	2728	ASXL1	171023	338	-	no	no	definitive	NA	3	no
wTR1_4143	2	chr2:153247900-153250436	2537	G	Nol4l	329540	cCREs279603;cCREs279604	chr2:153269241-153271049	1809	P	NA	NA	chr20:31045316-31049077	3762	NOL4L	140688	25	-	no	no	NA	NA	chr20:31070290-31072141	1852	NOL4L	140688	516	-	no	no	NA	NA	3	yes
wTR1_4144	2	chr2:153251373-153253756	2384	G	Nol4l	329540	cCREs279605	chr2:153268679-153271147	2469	P	NA	NA	chr20:31050875-31052686	1812	NOL4L	140688	192	-	no	no	NA	NA	chr20:31069693-31072236	2544	NOL4L	140688	563	-	no	no	NA	NA	3	no
wTR1_4145	4	chr2:153536587-153539794	3208	I	NA	NA	cCREs279678;cCREs279679	chr2:153565995-153568574	2580	P	Mapre1	13589	chr20:31378000-31381653	3654	DNMT3B	1789	106	-	no	no	definitive	NA	chr20:31407471-31409604	2134	MAPRE1	22919	161	-	no	no	NA	NA	2	no
wTR1_4149	2	chr2:154369473-154371516	2044	G	Necab3	56846	cCREs279827;cCREs279828	chr2:154262207-154264038	1832	P	Cbfa2t2	12396	chr20:32244168-32246003	1836	NECAB3	63941	148	-	no	no	NA	NA	chr20:32077895-32079141	1247	CBFA2T2	9139	281	-	no	no	NA	NA	3	no
wTR1_4159	2	chr2:155916596-155919186	2591	G	Cpne1	266692	cCREs280146	chr2:155936537-155938048	1512	P	Cpne1;Rbm12	266692;75710	chr20:34236220-34238374	2155	RBM12;CPNE1	10137;8904	572	-	no	no	NA;NA	NA;NA	chr20:34251532-34253150	1619	CPNE1;RBM12	8904;10137	222	-	no	no	NA;NA	NA;NA	1	no
wTR1_4165	2	chr2:156491029-156492900	1872	G	Dlgap4	228836	cCREs280300	chr2:156373181-156374737	1557	P	Aar2	68295	chr20:34996007-34998268	2262	DLGAP4	22839	125	-	no	no	NA	NA	chr20:34824242-34826302	2061	AAR2	25980	57	-	no	no	NA	NA	1	no
wTR1_4171	3	chr2:156873727-156876461	2735	G	Soga1	320706	cCREs280416;cCREs280417	chr2:156902823-156905607	2785	P	Soga1	320706	chr20:35450866-35454401	3536	SOGA1	140710	0,09	-	no	no	NA	NA	chr20:35489780-35492710	2931	SOGA1	140710	278	-	no	no	NA	NA	2	no
wTR1_4173	5	chr2:156894322-156896908	2587	G	Soga1	320706	cCREs280427	chr2:156903474-156906055	2582	P	Soga1	320706	chr20:35479654-35483147	3494	SOGA1	140710	73	-	no	no	NA	NA	chr20:35490508-35493497	2990	SOGA1	140710	249	-	no	no	NA	NA	3	no
wTR1_4180	5	chr2:157289074-157291876	2803	G	Src	20779	cCREs280527;cCREs280528;cCREs280529	chr2:157384311-157387566	3256	P	Nnat	18111	chr20:36022952-36026367	3416	SRC	6714	122	-	no	no	NA	NA	chr20:36148000-36151357	3358	NNAT;BLCAP	4826;10904	463	-	no	no	NA;NA	NA;NA	3	no
wTR1_4188	5	chr2:160445213-160449286	4074	I	NA	NA	cCREs281261;cCREs281262	chr2:160470974-160473778	2805	P	Top1	21969	chr20:39631575-39638310	6736	NA	NA	NA	-	no	no	NA	NA	chr20:39656839-39659434	2596	TOP1	7150	393	-	no	no	NA	NA	3	yes
wTR1_4198	3	chr2:163547072-163548148	1077	G	Pkig	18769	cCREs282012	chr2:163426954-163429500	2547	P	Ttpal	76080	chr20:43243376-43244629	1254	PKIG	11142	0,01	-	no	no	NA	NA	chr20:43103564-43105953	2390	TTPAL	79183	133	-	no	no	NA	NA	2	no
wTR1_4210	2	chr2:165854915-165856835	1921	G	Ncoa3	17979	cCREs282596;cCREs282597;cCREs282598	chr2:165816721-165819641	2921	P	Ncoa3	17979	chr20:46203828-46205631	1804	NCOA3	8202	303	-	no	no	NA	NA	chr20:46129598-46132069	2472	NCOA3	8202	223	-	no	no	NA	NA	2	no
wTR1_4214	2	chr2:166508767-166510050	1284	G	Prex1	277360	cCREs282806	chr2:166537868-166539871	2004	P	Prex1	277360	chr20:47414191-47416092	1902	PREX1	57580	0,04	-	no	no	NA	NA	chr20:47442244-47445189	2946	PREX1	57580	0,24	-	no	no	NA	NA	3	yes
wTR1_4224	6	chr2:167589467-167592326	2860	I	NA	NA	cCREs283102	chr2:167512490-167516145	3656	P	Cebpb;A530013C23Rik;Tmem189	12608;329562;407243	chr20:48907538-48911237	3700	LINC01270	284751	109	-	no	no	NA	NA	chr20:48804875-48809469	4595	CEBPB	1051	456	-	no	no	NA	NA	2	no
wTR1_4224.1	6	chr2:167592668-167594470	1803	I	NA	NA	cCREs283103	chr2:167512490-167516145	3656	P	Cebpb;A530013C23Rik;Tmem189	12608;329562;407243	chr20:48911625-48912688	1064	LINC01270	284751	0,21	-	no	no	NA	NA	chr20:48804875-48809469	4595	CEBPB	1051	456	-	no	no	NA	NA	1	no
wTR1_4228	2	chr2:170112034-170113262	1229	I	NA	NA	cCREs283716	chr2:169954893-169956826	1934	P	NA	NA	chr20:52481615-52482892	1278	NA	NA	215	-	no	no	NA	NA	chr20:52207856-52211007	3152	ZNF217	7764	356	-	no	no	NA	NA	2	no
wTR1_4228.1	2	chr2:170113333-170114745	1413	I	NA	NA	cCREs283716	chr2:169954893-169956826	1934	P	NA	NA	chr20:52482971-52484606	1636	NA	NA	127	-	no	no	NA	NA	chr20:52207856-52211007	3152	ZNF217	7764	356	-	no	no	NA	NA	1	no
wTR1_4238	2	chr2:174168772-174171396	2625	G	Gnas	14683	cCREs284585	chr2:174154872-174157060	2189	P	NA	NA	chr20:57480509-57485285	4777	GNAS;GNAS;GNAS;GNAS;GNAS;GNAS;GNAS;GNAS;GNAS	2778;2778;2778;2778;2778;2778;2778;2778;2778	227	-	no	no	definitive;definitive;definitive;definitive;definitive;definitive;definitive;definitive;definitive	definitive;definitive;definitive;definitive;definitive;definitive;definitive;definitive;definitive	chr20:57465778-57468150	2373	GNAS;GNAS;GNAS;GNAS;GNAS;GNAS;GNAS;GNAS;GNAS	2778;2778;2778;2778;2778;2778;2778;2778;2778	522	-	no	no	definitive;definitive;definitive;definitive;definitive;definitive;definitive;definitive;definitive	definitive;definitive;definitive;definitive;definitive;definitive;definitive;definitive;definitive	3	yes
wTR1_424	2	chr10:21503659-21504519	861	I	NA	NA	cCREs43727	chr10:21713044-21715845	2802	P	NA	NA	chr6:134745418-134746288	871	NA	NA	12	-	no	no	NA	NA	chr6:134494481-134497609	3129	SGK1	6446	309	-	no	no	NA	NA	1	no
wTR1_4260	2	chr2:181456678-181457422	745	G	Oprl1	18389	cCREs285646	chr2:181530058-181532006	1949	P	NA	NA	chr20:62733012-62733904	893	NA	NA	5	-	no	no	NA	NA	chr20:62836813-62839161	2349	MYT1	4661	192	-	no	no	limited	NA	3	no
wTR1_4261	2	chr2:181461399-181462616	1218	I	NA	NA	cCREs285648	chr2:181498288-181500115	1828	P	Myt1	17932	chr20:62740084-62741567	1484	NA	NA	3	-	no	no	NA	NA	chr20:62792121-62794051	1931	MYT1	4661	262	positive	no	no	limited	NA	3	yes
wTR1_4266	2	chr3:8824299-8825446	1148	G	Mrps28	66230	cCREs286246	chr3:8665528-8667233	1706	P	Hey1	15213	chr8:80847270-80849531	2262	TPD52;MRPS28	7163;28957	255	-	no	no	NA;NA	NA;NA	chr8:80678470-80680283	1814	HEY1	23462	285	-	no	no	NA	NA	3	no
wTR1_4276	5	chr3:21833783-21836948	3166	I	NA	NA	cCREs288349;cCREs288350	chr3:21975649-21978675	3027	P	Tbl1xr1	81004	chr3:177075704-177079164	3461	NA	NA	251	-	no	no	NA	NA	chr3:176911747-176915317	3571	TBL1XR1;TBL1XR1	79718;79718	307	-	no	no	definitive;definitive	NA;NA	1	no
wTR1_4278	2	chr3:28083364-28086026	2663	I	NA	NA	cCREs289526;cCREs289527;cCREs289528	chr3:28162410-28164304	1895	P	Tnik	665113	chr3:171265284-171267375	2092	NA	NA	92	-	no	no	NA	NA	chr3:171176098-171178004	1907	TNIK	23043	354	-	no	no	NA	NA	2	no
wTR1_4281	2	chr3:31066079-31066901	823	I	NA	NA	cCREs290219	chr3:31048641-31050204	1564	P	Cldn11	18417	chr3:170155711-170156610	900	CLDN11	5010	29	-	no	no	NA	NA	chr3:170136423-170137987	1565	CLDN11	5010	176	-	no	no	NA	NA	2	no
wTR1_4286	2	chr3:34340071-34340654	584	I	NA	NA	cCREs291014	chr3:34546874-34548852	1979	P	Sox2	20674	chr3:181172322-181172900	579	SOX2-OT	347689	681	-	no	no	NA	NA	chr3:181427553-181429647	2095	SOX2	6657	0,34	-	no	no	definitive	definitive	3	no
wTR1_4289	2	chr3:34342863-34344562	1700	I	NA	NA	cCREs291015;cCREs291016;cCREs291017	chr3:34546755-34549588	2834	P	Sox2	20674	chr3:181175200-181176993	1794	SOX2-OT	347689	739	-	yes	no	NA	NA	chr3:181427427-181430393	2967	SOX2	6657	507	-	no	no	definitive	definitive	3	no
wTR1_4292	3	chr3:34463763-34465819	2057	G	Sox2ot	320478	cCREs291049;cCREs291050	chr3:34550704-34553600	2897	P	Sox2	20674	chr3:181332540-181334433	1894	SOX2-OT	347689	132	-	no	no	NA	NA	chr3:181431531-181434576	3046	SOX2	6657	601	-	no	no	definitive	definitive	3	no
wTR1_4294	82	chr3:34556955-34563712	6758	G	Sox2ot	320478	cCREs291094;cCREs291095;cCREs291096;cCREs291097	chr3:34538032-34556008	17977	P	Mir1897;Sox2	100316679;20674	chr3:181438067-181445185	7119	SOX2-OT	347689	404	-	yes	no	NA	NA	chr3:181418090-181437068	18979	SOX2	6657	492	-	yes	no	definitive	definitive	3	no
wTR1_4294.1	82	chr3:34564710-34568561	3852	G	Sox2ot	320478	NA	chr3:34538032-34556008	17977	P	Mir1897;Sox2	100316679;20674	chr3:181446099-181449971	3873	SOX2-OT	347689	437	-	no	no	NA	NA	chr3:181418090-181437068	18979	SOX2	6657	492	-	yes	no	definitive	definitive	2	no
wTR1_4296	4	chr3:34986203-34989946	3744	I	NA	NA	cCREs291168;cCREs291169	chr3:34548091-34550455	2365	P	Sox2	20674	chr3:181958580-181962582	4003	NA	NA	429	positive	no	no	NA	NA	chr3:181428822-181431283	2462	SOX2	6657	684	-	no	no	definitive	definitive	3	yes
wTR1_4297	2	chr3:35041152-35042251	1100	I	NA	NA	cCREs291177	chr3:34548540-34550132	1593	P	Sox2	20674	chr3:182011221-182012145	925	NA	NA	69	-	no	no	NA	NA	chr3:181429323-181430937	1615	SOX2	6657	881	-	no	no	definitive	definitive	2	no
wTR1_430	2	chr10:24743681-24745248	1568	I	NA	NA	cCREs44374;cCREs44375	chr10:24919756-24921930	2175	P	NA	NA	chr6:131747673-131748889	1217	NA	NA	269	-	no	no	NA	NA	chr6:131569919-131571812	1894	AKAP7	9465	129	-	no	no	NA	NA	3	no
wTR1_4311	5	chr3:41212452-41214542	2091	I	NA	NA	cCREs292480	chr3:41366197-41370419	4223	P	NA	NA	chr4:129556426-129558344	1919	NA	NA	384	-	no	no	NA	NA	chr4:129729299-129734099	4801	JADE1	79960	489	-	no	no	NA	NA	1	no
wTR1_4314	2	chr3:45190561-45191662	1102	G	Pcdh10	18526	cCREs293027	chr3:45181826-45183479	1654	P	Pcdh10	18526	chr4:134078997-134080190	1194	PCDH10	57575	185	-	no	no	NA	NA	chr4:134069951-134071600	1650	PCDH10	57575	712	-	no	no	NA	NA	1	no
wTR1_4325	2	chr3:51356342-51358544	2203	G	Setd7	73251	cCREs294026;cCREs294027	chr3:51363421-51365495	2075	P	5031434O11Rik;Setd7	100039684;73251	chr4:140471536-140473678	2143	SETD7	80854	17	-	no	no	NA	NA	chr4:140476217-140478298	2082	SETD7	80854	379	-	no	no	NA	NA	1	no
wTR1_4328	7	chr3:55250113-55252425	2313	G	Dclk1	13175	cCREs295151	chr3:55264286-55269919	5634	P	NA	NA	chr13:36448424-36451117	2694	MIR548F5;DCLK1	100302239;9201	83	-	no	no	NA;NA	NA;NA	chr13:36425542-36430559	5018	DCLK1	9201	206	-	no	no	NA	NA	3	no
wTR1_4329	2	chr3:57715582-57716898	1317	I	NA	NA	cCREs295717	chr3:57650006-57652895	2890	P	Pfn2	18645	chr3:149733182-149734288	1107	NA	NA	52	-	no	no	NA	NA	chr3:149687131-149690168	3038	LOC646903;PFN2	646903;5217	264	-	no	no	NA;NA	NA;NA	1	no
wTR1_4346	2	chr3:62130968-62133480	2513	I	NA	NA	cCREs296580;cCREs296581	chr3:62141628-62144544	2917	P	Arhgef26	622434	chr3:153829019-153831042	2024	ARHGEF26-AS1	100507524	186	-	no	no	NA	NA	chr3:153837676-153840916	3241	ARHGEF26;ARHGEF26-AS1	26084;100507524	175	-	no	no	NA;NA	NA;NA	2	no
wTR1_4351	2	chr3:65244452-65246006	1555	I	NA	NA	cCREs297130;cCREs297131	chr3:65194416-65197218	2803	P	Ssr3	67437	chr3:156311030-156312423	1394	NA	NA	107	-	no	no	NA	NA	chr3:156270704-156273173	2470	SSR3	6747	0,15	-	no	no	NA	NA	3	no
wTR1_4352	3	chr3:65245246-65247350	2105	I	NA	NA	cCREs297131	chr3:65330849-65333301	2453	P	4931440P22Rik;Tiparp	71004;99929	chr3:156311579-156313932	2354	NA	NA	39	-	no	no	NA	NA	chr3:156390985-156393529	2545	TIPARP;TIPARP-AS1	25976;100287227	158	-	no	no	NA;NA	NA;NA	3	no
wTR1_4355	3	chr3:65462072-65464118	2047	I	NA	NA	cCREs297199	chr3:65330925-65333718	2794	P	4931440P22Rik;Tiparp	71004;99929	chr3:156532467-156535666	3200	LINC00886	730091	148	-	no	no	NA	NA	chr3:156391068-156393957	2890	TIPARP;TIPARP-AS1	25976;100287227	193	-	no	no	NA;NA	NA;NA	3	no
wTR1_4358	7	chr3:65777136-65779972	2837	I	NA	NA	cCREs297288;cCREs297289	chr3:65759948-65763546	3599	P	Ccnl1	56706	chr3:156890711-156893900	3190	NA	NA	34	-	no	no	NA	NA	chr3:156875734-156878713	2980	CCNL1	57018	374	-	no	no	NA	NA	3	no
wTR1_4363	5	chr3:68386409-68387863	1455	G	Iqschfp;Schip1	100505386;30953	cCREs297818	chr3:68375830-68379049	3220	P	NA	NA	chr3:159569213-159570763	1551	SCHIP1;IQCJ-SCHIP1	29970;100505385	125	-	no	no	NA;NA	NA;NA	chr3:159557228-159560406	3179	SCHIP1	29970	259	-	no	no	NA	NA	1	no
wTR1_4363.1	5	chr3:68388206-68389665	1460	G	Iqschfp;Schip1	100505386;30953	cCREs297818	chr3:68375830-68379049	3220	P	NA	NA	chr3:159571109-159572691	1583	SCHIP1;IQCJ-SCHIP1	29970;100505385	259	-	no	no	NA;NA	NA;NA	chr3:159557228-159560406	3179	SCHIP1	29970	259	-	no	no	NA	NA	1	no
wTR1_4374	2	chr3:87787592-87789432	1841	I	NA	NA	cCREs301645	chr3:87773929-87775670	1742	P	Nes	18008	chr1:156631932-156634192	2261	NA	NA	0,06	positive	no	no	NA	NA	chr1:156646513-156647745	1233	NES	10763	0,4	-	no	no	NA	NA	3	no
wTR1_4377	3	chr3:87784949-87787553	2605	I	NA	NA	cCREs301644	chr3:87774820-87776674	1855	P	Nes	18008	chr1:156634216-156637789	3574	NA	NA	98	positive	no	no	NA	NA	chr1:156645421-156647382	1962	NES	10763	399	-	no	no	NA	NA	3	no
wTR1_438	4	chr10:37531287-37533352	2066	I	NA	NA	cCREs46687	chr10:36853987-36857212	3226	P	Marcks	17118	chr6:113493169-113496358	3190	NA	NA	374	-	no	no	NA	NA	chr6:114180012-114183691	3680	MARCKS	4082	577	-	no	no	NA	NA	2	no
wTR1_4382	2	chr3:87954251-87956562	2312	G	Mef2d	17261	cCREs301684;cCREs301685	chr3:87942395-87944241	1847	P	Mef2d	17261	chr1:156456556-156460142	3587	MEF2D	4209	221	-	no	no	NA	NA	chr1:156473309-156475209	1901	NA	NA	226	-	no	no	NA	NA	3	no
wTR1_4390	2	chr3:88046231-88047912	1682	G	Rhbg	58176	cCREs301714;cCREs301715	chr3:88016972-88019138	2167	P	Mir3093;Mir9-1	100526540;387133	chr1:156353924-156356158	2235	RHBG	57127	59	-	no	no	NA	NA	chr1:156390664-156393047	2384	MIR9-1	407046	79	-	no	no	NA	NA	2	no
wTR1_4391	17	chr3:88042364-88048656	6293	G	Rhbg	58176	cCREs301712;cCREs301713;cCREs301714;cCREs301715	chr3:88020847-88030679	9833	P	Mir3093;Mir9-1	100526540;387133	chr1:156352419-156361172	8754	RHBG	57127	143	-	no	no	NA	NA	chr1:156377207-156388810	11604	MIR9-1	407046	136	-	no	no	NA	NA	3	no
wTR1_4396	3	chr3:88315045-88317223	2179	I	NA	NA	cCREs301789	chr3:88305809-88308530	2722	P	Lmna	16905	chr1:156073430-156075493	2064	LMNA	4000	125	positive	no	no	NA	NA	chr1:156083132-156086027	2896	LMNA	4000	308	-	no	no	NA	NA	1	no
wTR1_440	3	chr10:37097483-37099948	2466	I	NA	NA	cCREs46591;cCREs46592	chr10:36855068-36857812	2745	P	Marcks	17118	chr6:113906373-113909134	2762	NA	NA	311	-	no	no	NA	NA	chr6:114179430-114182543	3114	MARCKS	4082	492	-	no	no	NA	NA	3	yes
wTR1_4401	2	chr3:88787964-88789919	1956	G	Ash1l	192195	cCREs301885	chr3:88752635-88755438	2804	P	Ash1l;Dap3	192195;65111	chr1:155447501-155449427	1927	ASH1L	55870	855	-	no	no	strong	NA	chr1:155531413-155534003	2591	ASH1L;ASH1L-AS1	55870;645676	361	-	no	no	strong;NA	NA;NA	2	yes
wTR1_4403	5	chr3:88784453-88787183	2731	G	Ash1l	192195	cCREs301884	chr3:88753165-88756392	3228	P	Ash1l;Dap3	192195;65111	chr1:155450208-155452382	2175	ASH1L	55870	861	-	no	no	strong	NA	chr1:155530531-155533537	3007	ASH1L;ASH1L-AS1	55870;645676	315	-	no	no	strong;NA	NA;NA	1	no
wTR1_441	2	chr10:37531287-37532654	1368	I	NA	NA	cCREs46687	chr10:36857296-36860260	2965	P	Marcks	17118	chr6:113493753-113496358	2606	NA	NA	402	-	no	no	NA	NA	chr6:114177006-114179931	2926	MARCKS	4082	549	-	no	no	NA	NA	2	no
wTR1_4427	2	chr3:90249538-90250603	1066	I	NA	NA	cCREs302200	chr3:90235955-90238622	2668	P	Ints3	229543	chr1:153670825-153671519	695	NA	NA	229	-	no	no	NA	NA	chr1:153699381-153701918	2538	INTS3	65123	265	-	no	no	NA	NA	2	no
wTR1_4429	3	chr3:94268429-94270750	2322	G	Riiad1	66353	cCREs302571;cCREs302572	chr3:94246231-94248812	2582	P	Mrpl9	78523	chr1:151700159-151702603	2445	RIIAD1	284485	157	-	no	no	NA	NA	chr1:151734651-151736874	2224	OAZ3;MRPL9	51686;65005	149	-	no	no	NA;NA	NA;NA	2	no
wTR1_443	3	chr10:39108771-39110277	1507	G	Fyn	14360	cCREs46927	chr10:39087610-39091538	3929	P	Fyn	14360	chr6:112171327-112172550	1224	FYN	2534	0,3	-	no	no	NA	NA	chr6:112192514-112197782	5269	FYN	2534	374	-	no	no	NA	NA	2	no
wTR1_444	2	chr10:39379014-39381153	2140	G	NA	NA	cCREs47036	chr10:39450385-39452447	2063	P	Rev3l	19714	chr6:111871900-111874112	2213	TRAF3IP2-AS1	643749	394	positive	yes	no	NA	NA	chr6:111803922-111805995	2074	REV3L;TRAF3IP2-AS1	5980;643749	351	-	no	no	NA;NA	limited;NA	2	no
wTR1_4459	3	chr3:95776447-95778859	2413	I	NA	NA	cCREs302864	chr3:95798295-95800908	2614	P	Plekho1	67220	chr1:150153150-150155184	2035	NA	NA	138	-	no	no	NA	NA	chr1:150120273-150124806	4534	PLEKHO1	51177	161	-	no	no	NA	NA	2	yes
wTR1_446	4	chr10:39391379-39394201	2823	G	NA	NA	cCREs47039;cCREs47040	chr10:39452645-39455481	2837	P	Rev3l	19714	chr6:111860511-111863536	3026	TRAF3IP2-AS1	643749	226	-	no	no	NA	NA	chr6:111801019-111803726	2708	REV3L;TRAF3IP2-AS1	5980;643749	0,2	-	no	no	NA;NA	limited;NA	3	yes
wTR1_4460	2	chr3:95776447-95778859	2413	I	NA	NA	cCREs302864	chr3:95788704-95790746	2043	P	NA	NA	chr1:150153150-150155184	2035	NA	NA	138	-	no	no	NA	NA	chr1:150134079-150136119	2041	NA	NA	158	-	no	no	NA	NA	2	no
wTR1_4481	2	chr3:97866169-97868279	2111	G	Notch2	18129	cCREs303369	chr3:97815337-97818184	2848	P	Notch2	18129	chr1:120553707-120559104	5398	NOTCH2;NOTCH2	4853;4853	256	-	no	no	NA;NA	strong;definitive	chr1:120611112-120615115	4004	NOTCH2;NOTCH2	4853;4853	175	-	no	no	NA;NA	strong;definitive	1	no
wTR1_4486	2	chr3:101972224-101974861	2638	G	Vangl1	229658	cCREs304257	chr3:102007077-102009664	2588	P	Vangl1	229658	chr1:116219386-116222778	3393	VANGL1	81839	12	-	no	no	NA	NA	chr1:116183419-116186195	2777	VANGL1	81839	269	-	no	no	NA	NA	1	no
wTR1_4493	2	chr3:104245894-104247309	1416	I	NA	NA	cCREs304767	chr3:104314155-104315813	1659	P	Lrig2	269473	chr1:113682235-113683608	1374	NA	NA	76	-	no	no	NA	NA	chr1:113615827-113618256	2430	LRIG2	9860	177	-	no	no	NA	NA	1	no
wTR1_4495	2	chr3:104345498-104346914	1417	I	NA	NA	cCREs304783	chr3:104442374-104443987	1614	P	Slc16a1	20501	chr1:113584303-113585388	1086	NA	NA	325	-	no	no	NA	NA	chr1:113497623-113499058	1436	SLC16A1	6566	211	-	no	no	NA	NA	1	no
wTR1_4497	3	chr3:104796184-104798358	2175	I	NA	NA	cCREs304883;cCREs304884	chr3:104854561-104857602	3042	P	Cttnbp2nl	80281	chr1:113006752-113008547	1796	NA	NA	129	-	no	no	NA	NA	chr1:112937184-112940162	2979	CTTNBP2NL	55917	172	-	no	no	NA	NA	2	no
wTR1_4498	4	chr3:105332411-105334180	1770	G	Kcnd3	56543	cCREs305057;cCREs305058	chr3:105254122-105257409	3288	P	Kcnd3	56543	chr1:112451573-112453497	1925	KCND3	3752	216	-	no	no	NA	NA	chr1:112530329-112533732	3404	LINC01750;KCND3	643355;3752	353	-	no	no	NA;NA	NA;NA	2	no
wTR1_4501	4	chr3:106914463-106918101	3639	I	NA	NA	cCREs305331	chr3:106903941-106906713	2773	P	Kcna2	16490	chr1:111136003-111139762	3760	KCNA2;KCNA2	3737;3737	421	-	no	no	definitive;definitive	NA;NA	chr1:111147732-111150581	2850	KCNA2;KCNA2	3737;3737	255	-	no	no	definitive;definitive	NA;NA	3	no
wTR1_4506	2	chr3:107542222-107544546	2325	G	Csf1	12977	cCREs305527	chr3:107562284-107564691	2408	P	Csf1	12977	chr1:110473021-110477183	4163	CSF1	1435	126	-	no	no	NA	NA	chr1:110452135-110454344	2210	CSF1	1435	0,19	-	no	no	NA	NA	2	yes
wTR1_4525	2	chr3:108763651-108765710	2060	G	Henmt1	66715	cCREs305871	chr3:108713931-108715483	1553	P	Prpf38b	66921	chr1:109188319-109190886	2568	NA	NA	21	-	no	no	NA	NA	chr1:109234407-109235633	1227	PRPF38B	55119	0,43	-	no	no	NA	NA	1	no
wTR1_4529	3	chr3:115546329-115549462	3134	I	NA	NA	cCREs306855;cCREs306856	chr3:115416858-115419556	2699	P	S1pr1	13609	chr1:101546000-101549310	3311	NA	NA	153	-	no	no	NA	NA	chr1:101700603-101703460	2858	S1PR1	1901	122	-	no	no	NA	NA	3	no
wTR1_453	9	chr10:40241940-40244656	2717	I	NA	NA	cCREs47237;cCREs47238	chr10:40019310-40024231	4922	P	Amd1	11702	chr6:110849772-110855273	5502	NA	NA	128	-	no	no	NA	NA	chr6:111193719-111198405	4687	AMD1	262	297	-	no	no	NA	NA	1	no
wTR1_4535	8	chr3:121191293-121195004	3712	G	Slc44a3	213603	cCREs308107;cCREs308108;cCREs308109;cCREs308110	chr3:121127414-121131362	3949	P	Cnn3	71994	chr1:95329068-95332064	2997	SLC44A3	126969	212	-	no	no	NA	NA	chr1:95390677-95394719	4043	CNN3-DT;CNN3	729970;1266	166	-	no	no	NA;NA	NA;NA	2	yes
wTR1_4538	3	chr3:121388777-121391225	2449	I	NA	NA	cCREs308180	chr3:121425722-121428170	2449	P	F3	14066	chr1:95069370-95072444	3075	NA	NA	39	-	no	no	NA	NA	chr1:95005636-95008226	2591	F3	2152	106	-	no	no	NA	NA	2	yes
wTR1_4549	4	chr3:126396357-126398692	2336	G	Camk2d	108058	cCREs309264;cCREs309265	chr3:126299724-126302436	2713	P	Camk2d	108058	chr4:114564524-114566759	2236	CAMK2D	817	19	-	no	no	NA	NA	chr4:114680105-114683161	3057	CAMK2D	817	322	-	no	no	NA	NA	3	no
wTR1_4551	4	chr3:126720398-126723520	3123	G	Ank2	109676	cCREs309372;cCREs309373;cCREs309374	chr3:126699222-126703701	4480	P	NA	NA	chr4:114192160-114195376	3217	ANK2	287	27	-	no	no	limited	NA	chr4:114212212-114216132	3921	ANK2	287	167	-	no	no	limited	NA	2	no
wTR1_4565	2	chr3:138307684-138309582	1899	I	NA	NA	cCREs311929	chr3:138404024-138406770	2747	P	Tspan5	56224	chr4:99666763-99668778	2016	NA	NA	92	-	no	no	NA	NA	chr4:99578199-99581047	2849	TSPAN5	10098	293	negative	no	no	NA	NA	1	no
wTR1_4566	4	chr3:138463552-138466557	3006	G	Tspan5	56224	cCREs311975	chr3:138403937-138407543	3607	P	Tspan5	56224	chr4:99508467-99511935	3469	TSPAN5	10098	92	-	no	no	NA	NA	chr4:99577373-99581128	3756	TSPAN5	10098	275	negative	no	no	NA	NA	1	no
wTR1_4571	2	chr3:145365937-145367891	1955	I	NA	NA	cCREs313634	chr3:145311469-145313322	1854	P	Ccn1	16007	chr1:85992097-85993715	1619	DDAH1	23576	239	-	no	no	NA	NA	chr1:86045963-86047994	2032	CCN1;DDAH1	3491;23576	553	-	no	no	NA;NA	NA;NA	2	no
wTR1_4572	3	chr3:145551801-145554249	2449	G	Ddah1	69219	cCREs313688;cCREs313689	chr3:145311474-145314380	2907	P	Ccn1	16007	chr1:85787413-85790839	3427	LOC646626;DDAH1	646626;23576	111	-	no	no	NA;NA	NA;NA	chr1:86044888-86047989	3102	CCN1;DDAH1	3491;23576	472	-	no	no	NA;NA	NA;NA	3	no
wTR1_4573	2	chr3:145344358-145345815	1458	I	NA	NA	cCREs313630	chr3:145311836-145313377	1542	P	Ccn1	16007	chr1:86014590-86017167	2578	DDAH1	23576	165	-	no	no	NA	NA	chr1:86045881-86047615	1735	CCN1;DDAH1	3491;23576	498	-	no	no	NA;NA	NA;NA	3	no
wTR1_4575	2	chr3:145552342-145555278	2937	G	Ddah1	69219	cCREs313689	chr3:145421548-145423074	1527	P	Ddah1	69219	chr1:85786311-85790253	3943	LOC646626;DDAH1	646626;23576	144	-	no	no	NA;NA	NA;NA	chr1:85929431-85931051	1621	DDAH1	23576	372	-	no	no	NA	NA	3	no
wTR1_4590	2	chr3:159547731-159549810	2080	G	Wls	68151	cCREs316921	chr3:159501643-159503235	1593	P	Wls	68151	chr1:68638507-68640617	2111	GNG12-AS1;WLS	100289178;79971	197	-	no	no	NA;NA	NA;NA	chr1:68697647-68699240	1594	WLS	79971	426	-	no	no	NA	NA	3	yes
wTR1_4593	6	chr4:8574803-8576716	1914	I	NA	NA	cCREs317898	chr4:8615967-8620646	4680	P	Chd7	320790	chr8:61565083-61567188	2106	NA	NA	65	-	no	no	NA	NA	chr8:61589359-61594461	5103	CHD7	55636	0,42	-	no	no	definitive	definitive	2	no
wTR1_4594	3	chr4:8724899-8727740	2842	G	Chd7	320790	cCREs317936;cCREs317937;cCREs317938	chr4:8616153-8619030	2878	P	Chd7	320790	chr8:61703489-61706831	3343	CHD7	55636	233	-	yes	no	definitive	definitive	chr8:61589688-61592803	3116	CHD7	55636	0,36	-	no	no	definitive	definitive	3	no
wTR1_4595	2	chr4:9022585-9023817	1233	I	NA	NA	cCREs318021	chr4:8616760-8618727	1968	P	Chd7	320790	chr8:62007054-62008260	1207	NA	NA	125	-	no	no	NA	NA	chr8:61590399-61592490	2092	CHD7	55636	419	-	no	no	definitive	definitive	1	no
wTR1_4595.1	2	chr4:9023957-9025147	1191	I	NA	NA	cCREs318022	chr4:8616760-8618727	1968	P	Chd7	320790	chr8:62008425-62009973	1549	NA	NA	138	-	no	no	NA	NA	chr8:61590399-61592490	2092	CHD7	55636	419	-	no	no	definitive	definitive	1	no
wTR1_4606	19	chr4:22403083-22408560	5478	I	NA	NA	cCREs320452;cCREs320453;cCREs320454	chr4:22412555-22417721	5167	P	Pou3f2	18992	chr6:99289404-99295440	6037	NA	NA	284	-	yes	no	NA	NA	chr6:99280358-99285439	5082	POU3F2	5454	619	-	no	no	NA	NA	2	no
wTR1_4607	2	chr4:22419798-22422181	2384	I	NA	NA	cCREs320458	chr4:22409620-22411686	2067	P	NA	NA	chr6:99275896-99278485	2590	NA	NA	362	-	no	no	NA	NA	chr6:99286324-99288321	1998	NA	NA	564	-	no	no	NA	NA	2	no
wTR1_4608	2	chr4:22760284-22761932	1649	I	NA	NA	cCREs320480;cCREs320481	chr4:22410299-22412771	2473	P	NA	NA	chr6:99091358-99092694	1337	NA	NA	358	-	no	no	NA	NA	chr6:99285229-99287646	2418	NA	NA	683	-	no	no	NA	NA	1	no
wTR1_4609	6	chr4:22421060-22425410	4351	I	NA	NA	cCREs320458;cCREs320459	chr4:22411957-22415537	3581	P	Pou3f2	18992	chr6:99272392-99277103	4712	NA	NA	278	-	yes	no	NA	NA	chr6:99282521-99286025	3505	POU3F2	5454	824	-	no	no	NA	NA	3	yes
wTR1_461	2	chr10:41007659-41009393	1735	G	Fig4	103199	cCREs47458;cCREs47459	chr10:41022562-41024596	2035	P	Fig4	103199	chr6:110026382-110028895	2514	FIG4	9896	43	-	no	no	strong	NA	chr6:110010953-110012968	2016	FIG4;AK9	9896;221264	102	-	no	no	strong;NA	NA;NA	1	no
wTR1_4612	2	chr4:32389463-32392439	2977	G	Bach2	12014	cCREs321898;cCREs321899	chr4:32326099-32328745	2647	P	Bach2	12014	chr6:90926926-90929806	2881	BACH2	60468	476	-	no	no	NA	NA	chr6:91003253-91006155	2903	BACH2	60468	471	-	no	no	NA	NA	1	no
wTR1_4640	2	chr4:41416773-41418630	1858	G	Nudt2	66401	cCREs323583	chr4:41449727-41452671	2945	P	Myorg	329828	chr9:34333868-34335186	1319	NUDT2	318	0,4	-	no	no	definitive	NA	chr9:34376496-34379714	3219	MYORG;C9orf24	57462;84688	145	-	no	no	NA;NA	NA;NA	3	yes
wTR1_4648	2	chr4:43985143-43988033	2891	G	Glipr2	384009	cCREs323957;cCREs323958	chr4:43970371-43972089	1719	P	Glipr2	384009	chr9:36151972-36155165	3194	GLIPR2	152007	76	-	no	no	NA	NA	chr9:36136517-36137992	1476	GLIPR2	152007	96	-	no	no	NA	NA	2	no
wTR1_4652	3	chr4:44245248-44246150	903	I	NA	NA	cCREs324006	chr4:44178717-44180848	2132	P	Rnf38	73469	chr9:36486104-36487033	930	NA	NA	209	-	no	no	NA	NA	chr9:36398683-36400930	2248	RNF38	152006	188	-	no	no	NA	NA	1	no
wTR1_4652.1	3	chr4:44246795-44248389	1595	I	NA	NA	cCREs324006	chr4:44178717-44180848	2132	P	Rnf38	73469	chr9:36487667-36488928	1262	NA	NA	143	-	no	no	NA	NA	chr9:36398683-36400930	2248	RNF38	152006	188	-	no	no	NA	NA	1	no
wTR1_4659	3	chr4:46518775-46520774	2000	G	Trim14	74735	cCREs324470	chr4:46463633-46465596	1964	P	Anp32b	67628	chr9:100848787-100850348	1562	TRIM14	9830	241	-	no	no	NA	NA	chr9:100745251-100747712	2462	ANP32B	10541	402	-	no	no	NA	NA	1	no
wTR1_4663	2	chr4:47709969-47712412	2444	I	NA	NA	cCREs324855;cCREs324856	chr4:48058266-48060801	2536	P	Nr4a3	18124	chr9:102226190-102228652	2463	NA	NA	256	-	no	no	NA	NA	chr9:102584367-102586924	2558	NR4A3	8013	465	-	no	no	NA	NA	1	no
wTR1_4664	2	chr4:47710238-47711889	1652	I	NA	NA	cCREs324855;cCREs324856	chr4:48055313-48057494	2182	P	Nr4a3	18124	chr9:102226467-102228063	1597	NA	NA	275	-	no	no	NA	NA	chr9:102581353-102583635	2283	NR4A3	8013	479	-	no	no	NA	NA	1	no
wTR1_467	2	chr10:41653235-41655878	2644	G	Armc2	213402	cCREs47587	chr10:41606187-41608378	2192	P	NA	NA	chr6:109265856-109268520	2665	ARMC2	84071	172	-	no	no	NA	NA	chr6:109329455-109331683	2229	SESN1	27244	149	-	no	no	NA	NA	3	yes
wTR1_4671	5	chr4:53265730-53268442	2713	I	NA	NA	cCREs325919;cCREs325920	chr4:53170498-53175487	4990	P	Abca1	11303	chr9:107804421-107808953	4533	NA	NA	115	-	no	no	NA	NA	chr9:107687870-107694740	6871	ABCA1	19	0,09	-	no	no	NA	definitive	2	no
wTR1_4672	5	chr4:53208504-53211144	2641	I	NA	NA	cCREs325898;cCREs325899	chr4:53170634-53173751	3118	P	Abca1	11303	chr9:107729676-107733624	3949	NA	NA	99	-	no	no	NA	NA	chr9:107687996-107692540	4545	ABCA1	19	0,1	-	no	no	NA	definitive	3	yes
wTR1_4675	2	chr4:54545831-54547882	2052	I	NA	NA	cCREs326255	chr4:54960605-54962129	1525	P	Zfp462	242466	chr9:109248546-109250692	2147	NA	NA	199	-	no	no	NA	NA	chr9:109625148-109626618	1471	ZNF462	58499	903	-	no	no	strong	NA	1	no
wTR1_4677	2	chr4:54771070-54772233	1164	I	NA	NA	cCREs326294	chr4:54957462-54959997	2536	P	Zfp462	242466	chr9:109460165-109461312	1148	NA	NA	306	-	no	no	NA	NA	chr9:109621981-109624512	2532	ZNF462	58499	665	-	no	no	strong	NA	1	no
wTR1_4679	2	chr4:56125489-56127594	2106	I	NA	NA	cCREs326615	chr4:55543944-55546785	2842	P	Klf4	16600	chr9:110903649-110905788	2140	NA	NA	287	-	no	no	NA	NA	chr9:110250640-110253957	3318	KLF4	9314	298	-	no	no	NA	NA	1	no
wTR1_468	3	chr10:41654280-41656488	2209	G	Armc2	213402	cCREs47587	chr10:41995889-41998878	2990	P	Foxo3	56484	chr6:109265513-109267500	1988	ARMC2	84071	219	-	no	no	NA	NA	chr6:108878332-108881702	3371	FOXO3	2309	299	-	no	no	NA	NA	3	no
wTR1_4680	2	chr4:55662629-55665058	2430	I	NA	NA	cCREs326507	chr4:55544820-55546916	2097	P	Klf4	16600	chr9:110398733-110401440	2708	NA	NA	0,25	-	no	no	NA	NA	chr9:110251527-110254087	2561	KLF4	9314	324	-	no	no	NA	NA	2	no
wTR1_4683	2	chr4:59348286-59350154	1869	G	Susd1	634731	cCREs327405	chr4:59560914-59563773	2860	P	Ptbp3	230257	chr9:114828994-114832083	3090	MIR3134;SUSD1	100422990;64420	13	-	no	no	NA;NA	NA;NA	chr9:115094598-115097317	2720	PTBP3	9991	233	-	no	no	NA	NA	1	no
wTR1_4686	4	chr4:62152972-62155536	2565	G	Bspry	192120	cCREs327692	chr4:62161921-62164854	2934	P	Hdhd3	72748	chr9:116127845-116129986	2142	BSPRY	54836	37	-	no	no	NA	NA	chr9:116137521-116144664	7144	HDHD3	81932	87	-	no	no	NA	NA	2	no
wTR1_4691	2	chr4:69882601-69884061	1461	G	Cdk5rap2	214444	cCREs329325	chr4:70194978-70197360	2383	P	Megf9	230316	chr9:123150307-123151477	1171	CDK5RAP2	55755	2	-	no	no	strong	NA	chr9:123475722-123478176	2455	MEGF9	1955	397	-	no	no	NA	NA	1	no
wTR1_4694	2	chr4:72045189-72047617	2429	I	NA	NA	cCREs329685	chr4:71859749-71862428	2680	P	Tle1;C630043F03Rik	21885;68285	chr9:84440705-84443263	2559	NA	NA	0,45	-	no	no	NA	NA	chr9:84301625-84305074	3450	TLE1	7088	0,3	-	no	no	NA	NA	1	no
wTR1_4695	2	chr4:81076789-81077309	521	G	Mpdz	17475	cCREs330936	chr4:81085810-81088722	2913	P	Mpdz	17475	chr9:13266241-13266865	625	MPDZ	8777	46	-	no	no	limited	NA	chr9:13275434-13279698	4265	MPDZ	8777	53	-	no	no	limited	NA	1	no
wTR1_4698	2	chr4:81948758-81951191	2434	G	Nfib	18028	cCREs331108	chr4:82148825-82151372	2548	P	Nfib	18028	chr9:14094788-14097180	2393	NFIB	4781	426	-	yes	no	strong	NA	chr9:14311638-14314232	2595	NFIB	4781	504	-	no	no	strong	NA	1	no
wTR1_4699	2	chr4:82029429-82031865	2437	G	Nfib	18028	cCREs331141;cCREs331142	chr4:82146883-82148717	1835	P	Nfib	18028	chr9:14179641-14182098	2458	NFIB	4781	299	-	no	no	strong	NA	chr9:14309677-14311535	1859	NA	NA	223	-	no	no	NA	NA	1	no
wTR1_470	3	chr10:41940080-41942204	2125	G	Foxo3	56484	cCREs47663;cCREs47664;cCREs47665	chr10:41992726-41995854	3129	P	Foxo3	56484	chr6:108953353-108955808	2456	FOXO3	2309	129	-	no	no	NA	NA	chr6:108881735-108885188	3454	FOXO3	2309	303	-	no	no	NA	NA	2	yes
wTR1_4700	2	chr4:82029762-82031620	1859	G	Nfib	18028	cCREs331142	chr4:82150544-82152360	1817	P	Nfib	18028	chr9:14179975-14181857	1883	NFIB	4781	246	-	no	no	strong	NA	chr9:14313399-14315339	1941	NFIB	4781	634	-	no	no	strong	NA	1	no
wTR1_4705	5	chr4:82184889-82187084	2196	I	NA	NA	cCREs331201	chr4:82148312-82154672	6361	P	Nfib	18028	chr9:14350377-14352575	2199	NFIB	4781	0,1	-	no	no	strong	NA	chr9:14311115-14317881	6767	NFIB	4781	435	-	no	no	strong	NA	3	no
wTR1_472	3	chr10:42298548-42300249	1702	G	Nr2e1	21907	cCREs47760;cCREs47761	chr10:41994516-41998061	3546	P	Foxo3	56484	chr6:108490355-108492234	1880	NR2E1	7101	225	-	no	no	NA	NA	chr6:108879221-108883148	3928	FOXO3	2309	429	-	no	no	NA	NA	2	no
wTR1_4724	2	chr4:94772635-94775591	2957	G	NA	NA	cCREs333557;cCREs333558	chr4:94715989-94718408	2420	P	Jun	16476	chr1:59314899-59316901	2003	LINC01135	100131060	174	-	no	no	NA	NA	chr1:59246719-59249198	2480	LINC01135;JUN	100131060;3725	718	-	no	no	NA;NA	NA;NA	1	no
wTR1_4727	3	chr4:94802334-94805471	3138	G	NA	NA	cCREs333567;cCREs333568	chr4:94717462-94720563	3102	P	Jun	16476	chr1:59337945-59341628	3684	LINC01135	100131060	146	-	no	no	NA	NA	chr1:59248242-59251557	3316	LINC01135;JUN	100131060;3725	357	-	no	no	NA;NA	NA;NA	1	no
wTR1_4735	3	chr4:97277867-97279514	1648	G	Nfia;E130114P18Rik	18027;319865	cCREs333996	chr4:97248983-97251575	2593	P	Nfia	18027	chr1:61362280-61363519	1240	NA	NA	428	-	no	no	NA	NA	chr1:61331355-61333919	2565	NA	NA	672	-	no	no	NA	NA	3	yes
wTR1_4737	3	chr4:97417244-97419873	2630	G	Nfia;E130114P18Rik	18027;319865	cCREs334030	chr4:97440770-97442869	2100	P	E130114P18Rik	319865	chr1:61514703-61518167	3465	NA	NA	91	-	no	no	NA	NA	chr1:61544579-61546718	2140	NFIA	4774	621	-	no	no	strong	NA	3	no
wTR1_4738	2	chr4:97418398-97419910	1513	G	Nfia;E130114P18Rik	18027;319865	cCREs334030	chr4:97443920-97446052	2133	P	E130114P18Rik	319865	chr1:61516496-61518204	1709	NA	NA	0,06	-	no	no	NA	NA	chr1:61547683-61550054	2372	NFIA	4774	579	-	no	no	strong	NA	3	no
wTR1_4746	3	chr4:97668069-97671011	2943	G	Nfia	18027	cCREs334123;cCREs334124	chr4:97445425-97447758	2334	P	E130114P18Rik	319865	chr1:61799199-61803826	4628	NFIA	4774	0,15	-	no	no	strong	NA	chr1:61549413-61551801	2389	NFIA	4774	0,46	-	no	no	strong	NA	1	no
wTR1_475	2	chr10:42065589-42067559	1971	G	Afg1l	215951	cCREs47710	chr10:41995538-41997396	1859	P	Foxo3	56484	chr6:108784770-108786443	1674	AFG1L	246269	595	-	no	no	NA	NA	chr6:108879932-108882065	2134	FOXO3	2309	353	-	no	no	NA	NA	2	no
wTR1_4752	2	chr4:100668857-100670417	1561	G	Cachd1	320508	cCREs334806;cCREs334807	chr4:100449554-100451934	2381	P	Cachd1	320508	chr1:65148870-65152159	3290	CACHD1	57685	106	-	no	no	NA	NA	chr1:64936214-64938873	2660	CACHD1	57685	248	-	no	no	NA	NA	1	no
wTR1_4756	2	chr4:102155521-102157165	1645	G	Pde4b	18578	cCREs335183	chr4:102434345-102436201	1857	P	NA	NA	chr1:66710001-66711109	1109	PDE4B	5142	211	-	no	no	NA	NA	chr1:67001261-67003172	1912	SGIP1	84251	0,13	-	no	no	NA	NA	1	no
wTR1_4759	8	chr4:102206943-102208286	1344	G	Pde4b	18578	cCREs335206;cCREs335207	chr4:102242369-102246050	3682	P	NA	NA	chr1:66761854-66765777	3924	PDE4B	5142	196	-	no	no	NA	NA	chr1:66797204-66800890	3687	PDE4B	5142	216	-	no	no	NA	NA	3	no
wTR1_4763	2	chr4:102454164-102456069	1906	G	Sgip1	73094	cCREs335288;cCREs335289	chr4:102431475-102433081	1607	P	Sgip1	73094	chr1:67019825-67022182	2358	SGIP1	84251	85	-	no	no	NA	NA	chr1:66998326-66999962	1637	SGIP1	84251	357	-	no	no	NA	NA	3	no
wTR1_4764	3	chr4:102512788-102515346	2559	G	Sgip1	73094	cCREs335310;cCREs335311	chr4:102431806-102433901	2096	P	Sgip1	73094	chr1:67082300-67085905	3606	SGIP1	84251	64	-	no	no	NA	NA	chr1:66998672-67000833	2162	SGIP1	84251	448	-	no	no	NA	NA	1	no
wTR1_4767	2	chr4:103890084-103891978	1895	G	Dab1	13131	cCREs335652;cCREs335653	chr4:104039709-104041421	1713	P	NA	NA	chr1:58058543-58062834	4292	DAB1	1600	105	-	yes	no	NA	NA	chr1:57888423-57890271	1849	DAB1	1600	0,22	-	no	no	NA	NA	1	no
wTR1_4769	14	chr4:104850893-104853502	2610	G	Plpp3	67916	NA	chr4:104827924-104834023	6100	P	Plpp3	67916	chr1:57017950-57021075	3126	PLPP3	8613	29	-	no	no	NA	NA	chr1:57040723-57046938	6216	PLPP3	8613	211	-	no	no	NA	NA	3	no
wTR1_4769.1	14	chr4:104854103-104856348	2246	G	Plpp3	67916	cCREs335944;cCREs335945	chr4:104827924-104834023	6100	P	Plpp3	67916	chr1:57014867-57017307	2441	PLPP3	8613	172	-	no	no	NA	NA	chr1:57040723-57046938	6216	PLPP3	8613	211	-	no	no	NA	NA	2	no
wTR1_4770	4	chr4:104847199-104849888	2690	G	Plpp3	67916	cCREs335943	chr4:104828545-104832177	3633	P	Plpp3	67916	chr1:57022101-57024541	2441	PLPP3	8613	253	-	no	no	NA	NA	chr1:57042816-57046247	3432	PLPP3	8613	262	-	no	no	NA	NA	2	no
wTR1_4772	13	chr4:104840738-104845465	4728	G	Plpp3	67916	cCREs335940;cCREs335941;cCREs335942	chr4:104828890-104833617	4728	P	Plpp3	67916	chr1:57026827-57031950	5124	PLPP3	8613	154	-	no	no	NA	NA	chr1:57041140-57046098	4959	PLPP3	8613	258	-	no	no	NA	NA	3	no
wTR1_4777	2	chr4:105934799-105937004	2206	I	NA	NA	cCREs336179	chr4:105988653-105990397	1745	P	Usp24	329908	chr1:55715406-55717279	1874	NA	NA	164	-	no	no	NA	NA	chr1:55679523-55681222	1700	LOC100507634;USP24	100507634;23358	303	-	no	no	NA;NA	NA;NA	1	no
wTR1_4782	2	chr4:108453077-108454582	1506	I	NA	NA	cCREs336781;cCREs336782	chr4:108132246-108133835	1590	P	Tut4	230594	chr1:52606510-52608035	1526	ZFYVE9	9372	297	-	no	no	NA	NA	chr1:53017569-53019104	1536	TUT4	23318	452	-	no	no	NA	NA	3	no
wTR1_4783	2	chr4:108453077-108454802	1726	I	NA	NA	cCREs336781;cCREs336782	chr4:108506530-108508903	2374	P	Txndc12;Btf3l4	66073;70533	chr1:52606313-52608035	1723	ZFYVE9	9372	276	-	no	no	NA	NA	chr1:52519662-52521553	1892	BTF3L4;TXNDC12	91408;51060	172	-	no	no	NA;NA	NA;NA	3	yes
wTR1_479	3	chr10:42296862-42300127	3266	G	Nr2e1	21907	cCREs47760;cCREs47761	chr10:42397480-42399810	2331	P	Ostm1	14628	chr6:108490482-108494061	3580	NR2E1	7101	267	-	no	no	NA	NA	chr6:108394486-108396961	2476	OSTM1	28962	146	-	no	no	NA	NA	2	no
wTR1_48	5	chr1:39816319-39819914	3596	I	NA	NA	cCREs6887;cCREs6888	chr1:39956881-39960206	3326	P	Map4k4	26921	chr2:102133909-102139568	5660	NA	NA	213	-	no	no	NA	NA	chr2:102313067-102316742	3676	MAP4K4	9448	307	-	no	no	NA	NA	3	yes
wTR1_480	3	chr10:42310132-42313250	3119	I	NA	NA	cCREs47765;cCREs47766	chr10:42397289-42399668	2380	P	Ostm1	14628	chr6:108477762-108480652	2891	NA	NA	379	-	no	no	NA	NA	chr6:108394644-108396961	2318	OSTM1	28962	147	-	no	no	NA	NA	1	no
wTR1_4806	2	chr4:123711181-123714148	2968	I	NA	NA	cCREs339030	chr4:115894423-115896459	2037	P	Pik3r3	18710	chr1:39192605-39194380	1776	NA	NA	565	positive	no	no	NA	NA	chr1:46596073-46598110	2038	PIK3R3	8503	582	-	no	no	NA	NA	1	no
wTR1_4813	2	chr4:116614583-116616718	2136	G	Zswim5	74464	cCREs337811	chr4:116550049-116552248	2200	P	Zswim5	74464	chr1:45569587-45573853	4267	ZSWIM5	57643	NA	-	no	no	NA	NA	chr1:45669828-45672037	2210	ZSWIM5	57643	565	-	no	no	NA	NA	1	no
wTR1_4818	2	chr4:117526426-117528165	1740	G	Slc6a9	14664	cCREs337999;cCREs338000	chr4:117507310-117509432	2123	P	Slc6a9	14664	chr1:44476885-44478581	1697	SLC6A9	6536	67	-	no	no	strong	NA	chr1:44495654-44497772	2119	SLC6A9	6536	439	-	no	no	strong	NA	1	no
wTR1_4828	2	chr4:119954281-119956027	1747	G	Foxo6	329934	cCREs338554	chr4:119829187-119831774	2588	P	Edn2	13615	chr1:41831543-41833741	2199	NA	NA	277	-	no	no	NA	NA	chr1:41952463-41955134	2672	EDN2	1907	0,16	-	no	no	NA	NA	1	no
wTR1_4841	4	chr4:125903804-125906061	2258	I	NA	NA	cCREs339570;cCREs339571	chr4:125931636-125935068	3433	P	Map7d1	245877	chr1:36651235-36655280	4046	NA	NA	94	-	no	no	NA	NA	chr1:36620439-36623769	3331	MAP7D1;TRAPPC3	55700;27095	354	-	no	no	NA;NA	NA;NA	3	no
wTR1_4851	9	chr4:128391789-128394341	2553	G	Phc2	54383	cCREs340164;cCREs340165	chr4:128401983-128407582	5600	P	NA	NA	chr1:33828777-33831070	2294	PHC2	1912	215	positive	no	no	NA	NA	chr1:33812222-33818937	6716	PHC2	1912	212	-	no	no	NA	NA	3	no
wTR1_4856	2	chr4:128789997-128791901	1905	G	Hpca	15444	cCREs340273	chr4:128669834-128671920	2087	P	Ak2	11637	chr1:33357500-33359151	1652	HPCA	3208	133	-	no	no	NA	NA	chr1:33501051-33503542	2492	AK2	204	107	-	no	no	NA	NA	1	no
wTR1_4857	2	chr4:128689145-128690680	1536	I	NA	NA	cCREs340248;cCREs340249	chr4:128734032-128736786	2755	P	Rnf19b	75234	chr1:33473327-33475072	1746	AK2	204	38	-	no	no	NA	NA	chr1:33428701-33432772	4072	RNF19B	127544	177	-	no	no	NA	NA	2	yes
wTR1_4860	2	chr4:128758244-128760061	1818	G	Rnf19b	75234	cCREs340267;cCREs340268	chr4:128735674-128737815	2142	P	Rnf19b	75234	chr1:33404058-33406356	2299	RNF19B	127544	236	-	no	no	NA	NA	chr1:33427354-33430126	2773	RNF19B	127544	205	-	no	no	NA	NA	2	yes
wTR1_4874	2	chr4:129378202-129380312	2111	I	NA	NA	cCREs340399	chr4:129419183-129420934	1752	P	Khdrbs1	20218	chr1:32527413-32529561	2149	NA	NA	108	-	no	no	NA	NA	chr1:32478753-32479817	1065	KHDRBS1	10657	418	-	no	no	NA	NA	2	yes
wTR1_4877	2	chr4:129642758-129644822	2065	I	NA	NA	cCREs340465;cCREs340466;cCREs340467	chr4:129661958-129663536	1579	P	Adgrb2	230775	chr1:32247851-32249768	1918	NA	NA	151	-	no	no	NA	NA	chr1:32228466-32230088	1623	ADGRB2	576	606	-	no	no	NA	NA	1	no
wTR1_4879	2	chr4:129759051-129760329	1279	G	Col16a1	107581	cCREs340509	chr4:129659329-129661124	1796	P	Adgrb2	230775	chr1:32134492-32135851	1360	COL16A1	1307	0,32	-	no	no	NA	NA	chr1:32230931-32232774	1844	ADGRB2	576	325	-	no	no	NA	NA	3	no
wTR1_488	2	chr10:44719171-44720835	1665	I	NA	NA	cCREs48323;cCREs48324	chr10:44176204-44178485	2282	P	NA	NA	chr6:105932726-105934545	1820	NA	NA	249	-	no	no	NA	NA	chr6:106534243-106536574	2332	PRDM1	639	496	-	no	no	NA	NA	1	no
wTR1_4892	2	chr4:131953241-131955298	2058	G	Phactr4	100169	cCREs341048	chr4:131976821-131978353	1533	P	Phactr4	100169	chr1:28764324-28765597	1274	PHACTR4	65979	346	-	no	no	NA	NA	chr1:28696238-28698996	2759	PHACTR4	65979	154	-	no	no	NA	NA	1	no
wTR1_4897	3	chr4:132494284-132495832	1549	I	NA	NA	cCREs341151;cCREs341152	chr4:132476588-132480012	3425	P	Fam76a	230789	chr1:27995217-27998980	3764	IFI6	2537	82	-	no	no	NA	NA	chr1:28051982-28054095	2114	FAM76A	199870	281	-	no	no	NA	NA	2	no
wTR1_4899	3	chr4:132514665-132516938	2274	I	NA	NA	cCREs341157;cCREs341158	chr4:132529438-132532126	2689	P	Fgr	14191	chr1:27973752-27977960	4209	NA	NA	134	-	no	no	NA	NA	chr1:27959381-27963049	3669	FGR	2268	76	-	no	no	NA	NA	2	no
wTR1_49	2	chr1:39829803-39832608	2806	I	NA	NA	cCREs6890;cCREs6891	chr1:39956383-39958628	2246	P	Map4k4	26921	chr2:102149457-102151475	2019	NA	NA	84	-	no	no	NA	NA	chr2:102312021-102315206	3186	MAP4K4	9448	179	-	no	no	NA	NA	1	no
wTR1_4902	2	chr4:133369813-133370869	1057	I	NA	NA	cCREs341364	chr4:133130596-133132134	1539	P	Gpatch3	242691	chr1:26946262-26947367	1106	NA	NA	0,53	-	no	no	NA	NA	chr1:27226188-27226983	796	GPATCH3	63906	358	-	no	no	NA	limited	3	no
wTR1_4904	2	chr4:133369813-133371198	1386	I	NA	NA	cCREs341364	chr4:133226933-133228977	2045	P	Pigv	230801	chr1:26945924-26947367	1444	NA	NA	555	-	no	no	NA	NA	chr1:27113957-27115958	2002	PIGV	55650	281	-	no	no	definitive	NA	3	no
wTR1_4905	2	chr4:133285285-133287191	1907	G	Arid1a	93760	cCREs341356	chr4:133227081-133228732	1652	P	Pigv	230801	chr1:27048347-27050589	2243	ARID1A	8289	394	positive	no	no	definitive	NA	chr1:27114224-27115928	1705	PIGV	55650	0,29	-	no	no	definitive	NA	3	yes
wTR1_4907	2	chr4:133283443-133286349	2907	G	Arid1a	93760	cCREs341355;cCREs341356	chr4:133801151-133802937	1787	P	Zfp593	68040	chr1:27049467-27052142	2676	ARID1A	8289	495	positive	no	no	definitive	NA	chr1:26494985-26496752	1768	ZNF593	51042	252	-	no	no	NA	NA	3	no
wTR1_4908	9	chr4:133284031-133287760	3730	G	Arid1a	93760	cCREs341355;cCREs341356	chr4:133307433-133311935	4503	P	Arid1a	93760	chr1:27047543-27051965	4423	ARID1A	8289	339	positive	no	no	definitive	NA	chr1:27020487-27024982	4496	ARID1A	8289	642	-	yes	no	definitive	NA	3	yes
wTR1_4910	11	chr4:133369813-133371803	1991	I	NA	NA	cCREs341364	chr4:133307548-133311498	3951	P	Arid1a	93760	chr1:26945291-26947367	2077	NA	NA	0,51	-	no	no	NA	NA	chr1:27020966-27024867	3902	ARID1A	8289	689	-	yes	no	definitive	NA	3	no
wTR1_4911	8	chr4:133369813-133371689	1877	I	NA	NA	cCREs341364	chr4:133311763-133314730	2968	P	Arid1a	93760	chr1:26945414-26947367	1954	NA	NA	513	-	no	no	NA	NA	chr1:27018470-27020691	2222	ARID1A	8289	549	-	no	no	definitive	NA	3	no
wTR1_4933	2	chr4:135659394-135661977	2584	I	NA	NA	cCREs341856	chr4:135699861-135701968	2108	P	Id3	15903	chr1:23922987-23925984	2998	MDS2	259283	139	-	no	no	NA	NA	chr1:23883613-23885849	2237	ID3	3399	424	-	no	no	NA	NA	3	no
wTR1_4935	5	chr4:135689740-135692812	3073	I	NA	NA	cCREs341864;cCREs341865	chr4:135698649-135702237	3589	P	Id3	15903	chr1:23892520-23896444	3925	NA	NA	216	-	no	no	NA	NA	chr1:23883339-23887046	3708	ID3	3399	468	-	no	no	NA	NA	3	no
wTR1_4938	2	chr4:136017126-136019680	2555	I	NA	NA	cCREs341940	chr4:136025039-136027260	2222	P	Luzp1	269593	chr1:23501759-23505277	3519	LUZP1	7798	107	-	no	no	NA	NA	chr1:23493632-23496315	2684	LUZP1	7798	348	-	no	no	NA	NA	2	no
wTR1_4944	2	chr4:138020164-138022025	1862	I	NA	NA	cCREs342453;cCREs342454	chr4:138009449-138012413	2965	P	Camk2n1	66259	chr1:20802193-20803523	1331	NA	NA	132	-	no	no	NA	NA	chr1:20810431-20813592	3162	CAMK2N1	55450	0,24	-	no	no	NA	NA	3	no
wTR1_4948	2	chr4:139044842-139046787	1946	G	Ubr4	69116	cCREs342749;cCREs342750	chr4:139129821-139131862	2042	P	NA	NA	chr1:19399996-19401598	1603	UBR4	23352	189	-	no	no	NA	NA	chr1:19281717-19283896	2180	IFFO2	126917	384	-	no	no	NA	NA	1	no
wTR1_4952	2	chr4:140213513-140215776	2264	G	Arhgef10l	72754	cCREs343029	chr4:140202956-140205026	2071	P	NA	NA	chr1:17855956-17859042	3087	ARHGEF10L	55160	116	-	no	no	NA	NA	chr1:17865786-17869124	3339	ARHGEF10L	55160	56	-	no	no	NA	NA	2	no
wTR1_4956	2	chr4:141032962-141035360	2399	G	Spen	56381	cCREs343227;cCREs343228	chr4:141101427-141103182	1756	P	B330016D10Rik	320456	chr1:16254543-16256954	2412	SPEN	23013	729	-	no	no	NA	NA	chr1:16160732-16163662	2931	NA	NA	96	-	no	no	NA	NA	2	no
wTR1_496	9	chr10:57463477-57465842	2366	I	NA	NA	cCREs50303	chr10:57506456-57511609	5154	P	Fabp7	12140	chr6:123052143-123054817	2675	NA	NA	55	-	no	no	NA	NA	chr6:123102643-123107644	5002	SMPDL3A;FABP7	10924;2173	53	-	no	no	NA;NA	NA;NA	3	no
wTR1_4965	2	chr4:147494917-147496807	1891	G	Draxin	70433	cCREs343945;cCREs343946	chr4:147504944-147506899	1956	P	Draxin;Mad2l2	70433;71890	chr1:11760863-11762142	1280	DRAXIN	374946	0,07	-	no	yes	NA	NA	chr1:11747847-11751603	3757	DRAXIN;MAD2L2	374946;10459	201	-	no	yes	NA;NA	NA;NA	1	no
wTR1_4968	2	chr4:147679815-147680909	1095	I	NA	NA	cCREs343994	chr4:147659782-147662679	2898	P	Disp3	242748	chr1:11518963-11521104	2142	NA	NA	0,06	-	no	yes	NA	NA	chr1:11538584-11541666	3083	DISP3	57540	133	-	no	yes	NA	NA	2	no
wTR1_4969	2	chr4:148594096-148595717	1622	G	Kif1b	16561	cCREs344210	chr4:148680402-148682657	2256	P	Kif1b	16561	chr1:10385512-10387661	2150	KIF1B	23095	0,26	-	no	yes	NA	NA	chr1:10269778-10272115	2338	KIF1B	23095	0,24	-	no	yes	NA	NA	1	no
wTR1_497	2	chr10:57463477-57465591	2115	I	NA	NA	cCREs50303	chr10:57513911-57516607	2697	P	Smpdl3a	57319	chr6:123052143-123054565	2423	NA	NA	0,06	-	no	no	NA	NA	chr6:123110234-123113274	3041	SMPDL3A	10924	35	-	no	no	NA	NA	3	no
wTR1_4970	3	chr4:148628949-148631719	2771	G	Kif1b	16561	cCREs344217;cCREs344218	chr4:148680411-148682384	1974	P	Kif1b	16561	chr1:10342896-10346620	3725	KIF1B	23095	75	-	no	yes	NA	NA	chr1:10270061-10272106	2046	KIF1B	23095	229	-	no	yes	NA	NA	3	no
wTR1_4979	3	chr4:150243811-150244807	997	I	NA	NA	cCREs344666	chr4:150229047-150231468	2422	P	Errfi1	74155	chr1:8067906-8070622	2717	NA	NA	19	-	no	yes	NA	NA	chr1:8083846-8086503	2658	ERRFI1	54206	244	-	no	yes	NA	NA	1	no
wTR1_4979.1	3	chr4:150245038-150246409	1372	I	NA	NA	cCREs344667	chr4:150229047-150231468	2422	P	Errfi1	74155	chr1:8064638-8066900	2263	NA	NA	118	-	no	yes	NA	NA	chr1:8083846-8086503	2658	ERRFI1	54206	244	-	no	yes	NA	NA	1	no
wTR1_4981	2	chr4:150514072-150515868	1797	G	Camta1	100072	cCREs344738	chr4:150430592-150433218	2627	P	Vamp3	22319	chr1:7727752-7729423	1672	CAMTA1	23261	74	-	no	yes	strong	NA	chr1:7830072-7833445	3374	VAMP3	9341	27	-	no	yes	NA	NA	3	no
wTR1_4991	3	chr4:153874041-153876149	2109	G	Prdm16	70673	cCREs345580	chr4:154008881-154011724	2844	P	Prdm16	70673	chr1:3133787-3135960	2174	PRDM16	63976	284	-	no	yes	NA	NA	chr1:2984946-2987824	2879	PRDM16;PRDM16-DT	63976;440556	415	-	no	yes	NA;NA	NA;NA	2	no
wTR1_4996	23	chr4:154319105-154324195	5091	I	NA	NA	cCREs345671;cCREs345672	chr4:154331114-154339779	8666	P	Hes5;Pank4	15208;269614	chr1:2475201-2479283	4083	NA	NA	0,05	-	no	yes	NA	NA	chr1:2456100-2466402	10303	PANK4;HES5	55229;388585	0,13	-	no	yes	NA;NA	limited;NA	3	no
wTR1_50	2	chr1:39829813-39831653	1841	I	NA	NA	cCREs6890;cCREs6891	chr1:42750101-42753033	2933	P	Pou3f3;Pantr1	18993;66297	chr2:102149457-102151020	1564	NA	NA	91	-	no	no	NA	NA	chr2:105468046-105470992	2947	POU3F3;PANTR1	5455;100506421	621	-	no	no	definitive;NA	NA;NA	1	no
wTR1_5003	2	chr4:154607543-154610472	2930	I	NA	NA	cCREs345768;cCREs345769	chr4:154593478-154595473	1996	P	Ski	20481	chr1:2142244-2146229	3986	NA	NA	106	-	no	yes	NA	NA	chr1:2161374-2163835	2462	SKI	6497	128	-	no	yes	definitive	NA	3	yes
wTR1_5005	4	chr4:154607780-154610987	3208	I	NA	NA	cCREs345768;cCREs345769	chr4:154595650-154597689	2040	P	Ski	20481	chr1:2141686-2146030	4345	NA	NA	97	-	no	yes	NA	NA	chr1:2159019-2161184	2166	SKI	6497	584	-	no	yes	definitive	NA	3	no
wTR1_5006	3	chr4:154609396-154611851	2456	I	NA	NA	cCREs345769	chr4:154623587-154625494	1908	P	Faap20	67513	chr1:2140592-2144222	3631	NA	NA	84	-	no	yes	NA	NA	chr1:2124976-2126755	1780	FAAP20	199990	46	-	no	yes	NA	NA	3	no
wTR1_501	5	chr10:57546999-57549039	2041	I	NA	NA	cCREs50315	chr10:57504650-57508942	4293	P	Fabp7	12140	chr6:123145378-123147157	1780	NA	NA	119	-	no	no	NA	NA	chr6:123100768-123106187	5420	FABP7	2173	128	-	no	no	NA	NA	1	no
wTR1_5018	2	chr4:155272808-155275513	2706	G	Acap3	140500	cCREs345914	chr4:155242205-155243798	1594	P	Ints11;Cptp	71957;79554	chr1:1234363-1237638	3276	ACAP3	116983	171	-	no	yes	NA	NA	chr1:1259991-1261411	1421	CPTP;INTS11	80772;54973	38	-	no	yes	NA;NA	NA;NA	1	no
wTR1_5028	2	chr5:4649627-4651721	2095	I	NA	NA	cCREs346241;cCREs346242	chr5:4757480-4759207	1728	P	Fzd1	14362	chr7:90985652-90988287	2636	NA	NA	275	-	no	no	NA	NA	chr7:90892562-90894298	1737	FZD1	8321	344	-	no	no	NA	NA	1	no
wTR1_5038	2	chr5:22890772-22893038	2267	G	NA	NA	cCREs349465;cCREs349466	chr5:22938435-22940203	1769	P	Kmt2e	69188	chr7:104584124-104585821	1698	NA	NA	0,17	-	no	no	NA	NA	chr7:104652786-104654579	1794	KMT2E;KMT2E-AS1	55904;100216545	528	-	no	no	definitive;NA	NA;NA	1	no
wTR1_5040	24	chr5:22917315-22922370	5056	G	NA	NA	cCREs349475;cCREs349476;cCREs349477;cCREs349478	chr5:22936425-22942502	6078	P	Kmt2e	69188	chr7:104616525-104622214	5690	LINC01004	100216546	72	-	no	no	NA	NA	chr7:104650480-104656930	6451	KMT2E;KMT2E-AS1	55904;100216545	331	-	no	no	definitive;NA	NA;NA	3	yes
wTR1_5040.1	24	chr5:22922667-22926808	4142	G	NA	NA	cCREs349479;cCREs349480	chr5:22936425-22942502	6078	P	Kmt2e	69188	chr7:104622596-104627724	5129	LINC01004	100216546	29	-	no	no	NA	NA	chr7:104650480-104656930	6451	KMT2E-AS1;KMT2E	100216545;55904	331	-	no	no	NA;definitive	NA;NA	3	no
wTR1_5046	2	chr5:23849801-23851759	1959	G	Kcnh2	16511	cCREs349701	chr5:23927964-23930951	2988	P	Cdk5;Slc4a2	12568;20535	chr7:150668225-150670135	1911	KCNH2	3757	145	negative	no	no	NA	NA	chr7:150753457-150756560	3104	SLC4A2;CDK5	6522;1020	278	-	no	no	NA;NA	NA;NA	2	no
wTR1_5052	3	chr5:24101551-24104844	3294	G	Smarcd3	66993	cCREs349772;cCREs349773	chr5:24081735-24084606	2872	P	Abcf2	27407	chr7:150939577-150942980	3404	SMARCD3	6604	0,29	-	no	no	NA	NA	chr7:150923014-150925341	2328	ABCF2	10061	169	-	no	no	NA	NA	3	yes
wTR1_506	2	chr10:59405553-59407353	1801	I	NA	NA	cCREs50799	chr10:59358929-59360521	1593	P	NA	NA	chr10:74045616-74047038	1423	NA	NA	119	-	no	no	NA	NA	chr10:74094095-74095978	1884	NA	NA	282	-	no	no	NA	NA	3	no
wTR1_509	2	chr10:59420333-59422496	2164	I	NA	NA	cCREs50805;cCREs50806	chr10:59360999-59363688	2690	P	NA	NA	chr10:74025186-74027767	2582	NA	NA	142	-	no	no	NA	NA	chr10:74091042-74093625	2584	NA	NA	217	-	no	no	NA	NA	3	yes
wTR1_5097	4	chr5:33371174-33375101	3928	I	NA	NA	cCREs351419;cCREs351420;cCREs351421;cCREs351422	chr5:33359574-33363085	3512	P	Ywhah	22629	chr22:32358576-32364397	5822	NA	NA	72	-	no	no	NA	NA	chr22:32339473-32342266	2794	YWHAH;YWHAH-AS1	7533;25775	171	-	no	no	NA;NA	NA;NA	3	no
wTR1_5105	2	chr5:34046751-34048264	1514	I	NA	NA	cCREs351542;cCREs351543	chr5:33999657-34002586	2930	P	Tacc3;Tmem129	21335;68366	chr4:1778548-1780163	1616	NA	NA	173	-	no	yes	NA	NA	chr4:1721686-1723378	1693	TMEM129;TACC3	92305;10460	154	-	no	yes	NA;NA	NA;NA	3	no
wTR1_5110	6	chr5:34045274-34049821	4548	I	NA	NA	cCREs351542;cCREs351543;cCREs351544;cCREs351545	chr5:34063670-34069001	5332	P	Fgfr3	14184	chr4:1777817-1780851	3035	NA	NA	97	-	no	yes	NA	NA	chr4:1794212-1799763	5552	FGFR3	2261	57	-	no	yes	NA	definitive	3	yes
wTR1_5114	5	chr5:34712035-34712885	851	I	NA	NA	cCREs351658	chr5:34678082-34680557	2476	P	Rnf4	19822	chr4:2537986-2538673	688	NA	NA	387	-	no	no	NA	NA	chr4:2470578-2472192	1615	RNF4	6047	86	-	no	no	NA	NA	1	no
wTR1_5114.1	5	chr5:34713071-34714157	1087	I	NA	NA	cCREs351658	chr5:34678082-34680557	2476	P	Rnf4	19822	chr4:2538892-2539919	1028	NA	NA	28	-	no	no	NA	NA	chr4:2470578-2472192	1615	RNF4	6047	86	-	no	no	NA	NA	1	no
wTR1_5128	3	chr5:43783071-43785867	2797	I	NA	NA	cCREs353853;cCREs353854	chr5:43623327-43625862	2536	P	Cpeb2;Gm7854	231207;665934	chr4:15198761-15200910	2150	NA	NA	61	-	no	no	NA	NA	chr4:15002680-15005494	2815	CPEB2-DT;CPEB2	441009;132864	367	-	no	no	NA;NA	NA;NA	1	no
wTR1_5129	2	chr5:43750757-43752463	1707	I	NA	NA	cCREs353842;cCREs353843	chr5:43623464-43626341	2878	P	Cpeb2;Gm7854	231207;665934	chr4:15163347-15165261	1915	NA	NA	0,08	-	no	no	NA	NA	chr4:15002824-15006177	3354	CPEB2;CPEB2-DT	132864;441009	0,44	-	no	no	NA;NA	NA;NA	1	no
wTR1_5130	2	chr5:43638202-43641113	2912	G	Cpeb2	231207	cCREs353811	chr5:43623608-43625589	1982	P	Cpeb2;Gm7854	231207;665934	chr4:15021600-15024305	2706	CPEB2	132864	47	-	no	no	NA	NA	chr4:15002965-15005206	2242	CPEB2;CPEB2-DT	132864;441009	328	-	no	no	NA;NA	NA;NA	3	no
wTR1_5136	2	chr5:51958410-51961338	2929	I	NA	NA	cCREs355565	chr5:51943463-51946317	2855	P	Ppargc1a	19017	chr4:23905269-23908397	3129	PPARGC1A	10891	306	-	no	no	NA	NA	chr4:23890002-23892748	2747	PPARGC1A	10891	662	-	no	no	NA	NA	2	no
wTR1_5139	2	chr5:65092745-65094035	1291	I	NA	NA	cCREs357890;cCREs357891	chr5:65194042-65196164	2123	P	Klf3	16599	chr4:38564018-38564737	720	NA	NA	264	-	no	no	NA	NA	chr4:38664982-38667371	2390	KLF3;KLF3-AS1	51274;79667	424	-	no	no	NA;NA	NA;NA	3	no
wTR1_5139.1	2	chr5:65094061-65094626	566	I	NA	NA	cCREs357891	chr5:65194042-65196164	2123	P	Klf3	16599	chr4:38565350-38565809	460	NA	NA	104	-	no	no	NA	NA	chr4:38664982-38667371	2390	KLF3-AS1;KLF3	79667;51274	424	-	no	no	NA;NA	NA;NA	2	no
wTR1_5142	2	chr5:65274841-65277238	2398	I	NA	NA	cCREs357939	chr5:65521519-65523381	1863	P	NA	NA	chr4:38761305-38764069	2765	NA	NA	46	-	no	no	NA	NA	chr4:39063114-39065022	1909	KLHL5	51088	556	-	no	no	NA	NA	1	no
wTR1_5158	2	chr5:75117087-75118754	1668	G	NA	NA	cCREs360154	chr5:75549096-75552096	3001	P	Pdgfra	18595	chr4:54488799-54491181	2383	PDGFRA;LNX1	5156;84708	96	-	no	no	NA;NA	NA;NA	chr4:55096164-55099337	3174	PDGFRA	5156	173	-	no	no	NA	NA	2	no
wTR1_5161	2	chr5:75394357-75396278	1922	I	NA	NA	cCREs360228	chr5:75439819-75441868	2050	P	Chic2	74277	chr4:54866777-54868908	2132	PDGFRA	5156	361	-	yes	no	NA	NA	chr4:54930015-54932083	2069	CHIC2	26511	246	-	no	no	NA	NA	1	no
wTR1_5173	2	chr5:81647950-81649137	1188	G	Adgrl3	319387	cCREs361355;cCREs361356	chr5:81447310-81449290	1981	P	Adgrl3	319387	chr4:62266486-62267700	1215	ADGRL3	23284	144	-	no	no	NA	NA	chr4:62064949-62066498	1550	ADGRL3	23284	302	-	no	no	NA	NA	1	no
wTR1_5181	3	chr5:90711273-90712672	1400	G	Ankrd17	81702	cCREs362795	chr5:90794113-90795935	1823	P	Ankrd17	81702	chr4:74004704-74006044	1341	ANKRD17	26057	794	-	no	no	strong	NA	chr4:74123423-74125139	1717	ANKRD17	26057	468	-	no	no	strong	NA	3	no
wTR1_5186	2	chr5:92921750-92923542	1793	G	Scarb2	12492	cCREs363308	chr5:92933579-92935643	2065	P	Scarb2	12492	chr4:77124434-77125794	1361	SCARB2	950	32	-	no	no	NA	NA	chr4:77133914-77136339	2426	FAM47E;SCARB2	100129583;950	66	-	no	no	NA;NA	NA;NA	2	no
wTR1_5188	2	chr5:93555342-93557229	1888	G	Septin11	52398	cCREs363478	chr5:93634627-93636309	1683	P	Ccni	12453	chr4:77901439-77903353	1915	SEPTIN11	55752	258	-	no	no	NA	NA	chr4:77996240-77997992	1753	CCNI	10983	305	-	no	no	NA	NA	1	no
wTR1_5192	2	chr5:97334809-97336215	1407	I	NA	NA	cCREs363756	chr5:97425343-97427507	2165	P	Bmp2k	140780	chr4:79573365-79574820	1456	LINC01094	100505702	162	-	no	no	NA	NA	chr4:79696187-79698345	2159	BMP2K	55589	198	-	no	no	NA	NA	2	yes
wTR1_5194	2	chr5:99931617-99933930	2314	G	A930011G23Rik	319818	cCREs364295	chr5:99680473-99683055	2583	P	Rasgef1b	320292	chr4:82674342-82679219	4878	NA	NA	86	-	no	no	NA	NA	chr4:82391571-82394306	2736	RASGEF1B	153020	156	-	no	no	NA	NA	1	no
wTR1_52	6	chr1:39993123-39995376	2254	G	Map4k4	26921	cCREs6936	chr1:39956698-39961107	4410	P	Map4k4	26921	chr2:102359755-102367402	7648	MAP4K4	9448	75	-	no	no	NA	NA	chr2:102312802-102316988	4187	MAP4K4	9448	276	-	no	no	NA	NA	2	yes
wTR1_5204	3	chr5:104201319-104205085	3767	G	Aff1	17355	cCREs365276;cCREs365277	chr5:104181636-104184356	2721	P	NA	NA	chr4:87953191-87957253	4063	AFF1	4299	144	-	no	no	NA	NA	chr4:87926569-87929591	3023	AFF1	4299	0,17	-	no	no	NA	NA	2	no
wTR1_5206	2	chr5:105928942-105930724	1783	I	NA	NA	cCREs365538	chr5:105843339-105845801	2463	P	Lrrc8b	433926	chr1:90082390-90083524	1135	NA	NA	22	-	no	no	NA	NA	chr1:89989011-89991519	2509	LRRC8B	23507	162	-	no	no	NA	NA	1	no
wTR1_5207	3	chr5:105920758-105922553	1796	I	NA	NA	cCREs365532;cCREs365533	chr5:105844035-105846319	2285	P	Lrrc8b	433926	chr1:90064915-90067537	2623	NA	NA	22	-	no	no	NA	NA	chr1:89989510-89992334	2825	LRRC8B	23507	166	-	no	no	NA	NA	2	no
wTR1_5226	4	chr5:114321825-114323148	1324	G	Coro1c	23790	cCREs367257;cCREs367258	chr5:114357337-114360323	2987	P	Coro1c	23790	chr12:109083597-109085546	1950	CORO1C	23603	193	-	no	no	NA	NA	chr12:109123422-109126611	3190	CORO1C	23603	212	-	no	no	NA	NA	3	no
wTR1_5226.1	4	chr5:114323435-114324974	1540	G	Coro1c	23790	cCREs367258	chr5:114357337-114360323	2987	P	Coro1c	23790	chr12:109085825-109087790	1966	CORO1C	23603	105	-	no	no	NA	NA	chr12:109123422-109126611	3190	CORO1C	23603	212	-	no	no	NA	NA	3	no
wTR1_5233	2	chr5:114817888-114819711	1824	G	Kctd10	330171	cCREs367357	chr5:114830324-114832311	1988	P	Ube3b;Kctd10	117146;330171	chr12:109894822-109896259	1438	KCTD10	83892	118	-	no	no	NA	NA	chr12:109914904-109917175	2272	UBE3B;KCTD10	89910;83892	122	-	no	no	definitive;NA	definitive;NA	1	no
wTR1_5234	2	chr5:114820962-114822164	1203	G	Kctd10	330171	cCREs367358;cCREs367359	chr5:114829443-114832133	2691	P	Ube3b;Kctd10	117146;330171	chr12:109901591-109902808	1218	KCTD10	83892	18	-	no	no	NA	NA	chr12:109913838-109916995	3158	UBE3B;KCTD10	89910;83892	104	-	no	no	definitive;NA	definitive;NA	2	no
wTR1_5236	2	chr5:114917290-114919138	1849	I	NA	NA	cCREs367387	chr5:115018823-115021339	2517	P	Fam222a	433940	chr12:110044291-110045768	1478	NA	NA	201	-	no	no	NA	NA	chr12:110153119-110155999	2881	FAM222A	84915	188	-	no	no	NA	NA	1	no
wTR1_5259	2	chr5:115887823-115889954	2132	G	Msi1	17690	cCREs367613	chr5:115878435-115880541	2107	P	Msi1	17690	chr12:120795955-120798162	2208	MSI1	4440	249	-	no	no	NA	NA	chr12:120806163-120808293	2131	MSI1	4440	449	-	no	no	NA	NA	2	no
wTR1_5264	3	chr5:115981027-115982823	1797	G	Pxn	19303	cCREs367636	chr5:115956427-115958165	1739	P	Pxn	19303	chr12:120671510-120674073	2564	PXN	5829	85	-	no	no	NA	NA	chr12:120701881-120703939	2059	PXN	5829	211	-	no	no	NA	NA	3	no
wTR1_5265	2	chr5:115974205-115976900	2696	G	Pxn	19303	cCREs367633;cCREs367634	chr5:115957165-115958723	1559	P	Pxn	19303	chr12:120678607-120682853	4247	PXN	5829	49	-	no	no	NA	NA	chr12:120701303-120702950	1648	PXN	5829	235	-	no	no	NA	NA	1	no
wTR1_5272	3	chr5:118780815-118782493	1679	I	NA	NA	cCREs368339	chr5:119009326-119011440	2115	P	Med13l	76199	chr12:117036889-117038781	1893	NA	NA	152	-	no	no	NA	NA	chr12:116714265-116716914	2650	MED13L	23389	437	-	no	no	strong	NA	1	no
wTR1_5275	2	chr5:119122567-119124144	1578	G	Med13l	76199	cCREs368420;cCREs368421;cCREs368422	chr5:119008898-119011316	2419	P	Med13l	76199	chr12:116545282-116547736	2455	MED13L	23389	34	-	no	no	strong	NA	chr12:116714383-116717803	3421	MED13L	23389	318	-	no	no	strong	NA	1	no
wTR1_5276	2	chr5:119116225-119118269	2045	G	Med13l	76199	cCREs368418	chr5:119009068-119010988	1921	P	Med13l	76199	chr12:116560497-116562574	2078	MED13L	23389	354	-	no	no	strong	NA	chr12:116714615-116717301	2687	MED13L	23389	349	-	no	no	strong	NA	1	no
wTR1_5278	3	chr5:121017522-121019434	1913	G	Tpcn1	252972	cCREs368760	chr5:121037160-121039025	1866	P	Tpcn1;Iqcd	252972;75732	chr12:113679892-113683746	3855	TPCN1	53373	76	-	no	no	NA	NA	chr12:113658875-113660942	2068	TPCN1;IQCD	53373;115811	0,16	-	no	no	NA;NA	NA;NA	1	no
wTR1_5282	2	chr5:121130501-121131919	1419	G	Dtx1	14357	cCREs368794	chr5:121160241-121162008	1768	P	Dtx1	14357	chr12:113533404-113535551	2148	DTX1	1840	182	-	no	no	NA	NA	chr12:113494197-113496078	1882	DTX1	1840	248	-	no	no	NA	NA	2	no
wTR1_5287	3	chr5:122134640-122135903	1264	G	Brap	72399	cCREs369033	chr5:122160025-122162422	2398	P	Atxn2	20239	chr12:112081552-112087601	6050	BRAP	8315	NA	-	no	no	NA	NA	chr12:112036410-112038355	1946	ATXN2	6311	399	-	no	no	NA	NA	2	no
wTR1_5296	2	chr5:123400181-123402077	1897	G	Kdm2b	30841	cCREs369364	chr5:123348851-123350591	1741	P	NA	NA	chr12:121973600-121975543	1944	KDM2B	84678	349	-	no	no	NA	NA	chr12:121903513-121905417	1905	KDM2B	84678	455	-	no	no	NA	NA	1	no
wTR1_5299	2	chr5:123586230-123588904	2675	I	NA	NA	cCREs369414;cCREs369415	chr5:123598361-123601145	2785	P	NA	NA	chr12:122235938-122238657	2720	LINC01089	338799	177	-	no	no	NA	NA	chr12:122248338-122251280	2943	NA	NA	182	-	no	no	NA	NA	1	no
wTR1_5302	2	chr5:123751948-123753266	1319	G	NA	NA	cCREs369444	chr5:123794780-123797306	2527	P	Bcl7a	77045	chr12:122412673-122413849	1177	CFAP251	144406	246	-	no	no	NA	NA	chr12:122460137-122462649	2513	BCL7A	605	389	-	no	no	NA	NA	1	no
wTR1_5315	3	chr5:124463604-124465233	1630	G	Vps37b	330192	cCREs369602;cCREs369603	chr5:124480594-124482381	1788	P	Vps37b	330192	chr12:123358862-123360696	1835	VPS37B	79720	37	-	no	no	NA	NA	chr12:123378649-123380793	2145	VPS37B	79720	229	-	no	no	NA	NA	2	no
wTR1_5321	2	chr5:124698995-124699391	397	I	NA	NA	cCREs369688	chr5:124776460-124779128	2669	P	Mphosph9;Mtrfr	269702;72650	chr12:123634855-123635265	411	PITPNM2	57605	42	-	no	no	NA	NA	chr12:123716271-123718467	2197	MTRFR;MPHOSPH9	91574;10198	113	-	no	no	NA;NA	NA;NA	2	no
wTR1_5321.1	2	chr5:124699618-124700782	1165	I	NA	NA	cCREs369688	chr5:124776460-124779128	2669	P	Mphosph9;Mtrfr	269702;72650	chr12:123635498-123636710	1213	NA	NA	29	-	no	no	NA	NA	chr12:123716271-123718467	2197	MPHOSPH9;MTRFR	10198;91574	113	-	no	no	NA;NA	NA;NA	1	no
wTR1_5323	2	chr5:124786491-124789188	2698	G	Mtrfr	72650	cCREs369711	chr5:124894024-124896462	2439	P	NA	NA	chr12:123728393-123738858	10466	MTRFR	91574	166	-	no	no	NA	NA	chr12:123872306-123874433	2128	NA	NA	285	-	no	no	NA	NA	1	no
wTR1_5324	4	chr5:124788041-124790502	2462	G	Mtrfr	72650	cCREs369711;cCREs369712	chr5:124801240-124804163	2924	P	Cdk2ap1	13445	chr12:123736684-123740959	4276	MTRFR	91574	75	-	no	no	NA	NA	chr12:123752811-123756000	3190	CDK2AP1	8099	164	-	no	no	NA	NA	1	no
wTR1_533	2	chr10:66382571-66384217	1647	I	NA	NA	cCREs52234	chr10:66465031-66467434	2404	P	NA	NA	chr10:65472334-65473714	1381	NA	NA	276	-	no	no	NA	NA	chr10:65387965-65390770	2806	NA	NA	344	-	no	no	NA	NA	3	no
wTR1_5330	2	chr5:125747135-125749731	2597	I	NA	NA	cCREs369952	chr5:125657307-125658889	1583	P	Ncor2	20602	chr12:125242778-125250263	7486	NA	NA	65	-	no	no	NA	NA	chr12:125049838-125051576	1739	NCOR2	9612	239	-	no	no	NA	NA	3	no
wTR1_534	2	chr10:66383338-66385767	2430	I	NA	NA	cCREs52234	chr10:66559203-66561465	2263	P	Jmjd1c;Reep3	108829;28193	chr10:65470917-65473265	2349	NA	NA	275	-	no	no	NA	NA	chr10:65278672-65281723	3052	REEP3	221035	203	-	no	no	NA	NA	3	no
wTR1_5357	2	chr5:135236712-135238852	2141	I	NA	NA	cCREs372167	chr5:135221738-135223422	1685	P	Eln	13717	chr7:73427787-73429115	1329	NA	NA	91	-	no	yes	NA	NA	chr7:73442234-73443895	1662	ELN	2006	0,19	-	no	yes	NA	NA	1	no
wTR1_538	3	chr10:66519074-66522683	3610	G	Reep3	28193	cCREs52281;cCREs52282	chr10:66587762-66590936	3175	P	NA	NA	chr10:65329356-65333161	3806	REEP3	221035	127	-	no	no	NA	NA	chr10:65224348-65226917	2570	JMJD1C-AS1;JMJD1C	84989;221037	161	-	no	no	NA;NA	NA;NA	1	no
wTR1_5389	2	chr5:141243658-141245447	1790	G	Gna12	14673	cCREs373395	chr5:141041189-141042863	1675	P	Grifin	77998	chr7:2802175-2803222	1048	GNA12	2768	0,04	-	no	no	NA	NA	chr7:2516296-2518025	1730	NA	NA	19	-	no	no	NA	NA	1	no
wTR1_5448	4	chr5:151945416-151947842	2427	G	Stard13	243362	cCREs375599;cCREs375600	chr5:152169184-152172733	3550	P	NA	NA	chr13:33803326-33805250	1925	STARD13	90627	257	-	no	no	NA	NA	chr13:34115592-34118503	2912	NA	NA	84	-	no	no	NA	NA	2	no
wTR1_5454	6	chr6:22743242-22744678	1437	I	NA	NA	cCREs379161	chr6:22824522-22827417	2896	P	Ptprz1	19283	chr7:121436729-121438035	1307	NA	NA	364	-	no	no	NA	NA	chr7:121512173-121515242	3070	PTPRZ1	5803	106	-	no	no	NA	NA	3	no
wTR1_5454.1	6	chr6:22744894-22746359	1466	I	NA	NA	cCREs379161	chr6:22824522-22827417	2896	P	Ptprz1	19283	chr7:121438258-121439387	1130	NA	NA	442	-	no	no	NA	NA	chr7:121512173-121515242	3070	PTPRZ1	5803	106	-	no	no	NA	NA	1	no
wTR1_5455	2	chr6:22744167-22744678	512	I	NA	NA	cCREs379161	chr6:22827480-22830220	2741	P	Ptprz1	19283	chr7:121437521-121438035	515	NA	NA	0,76	-	no	no	NA	NA	chr7:121515338-121517799	2462	PTPRZ1	5803	0,1	-	no	no	NA	NA	3	no
wTR1_5455.1	2	chr6:22744894-22746050	1157	I	NA	NA	cCREs379161	chr6:22827480-22830220	2741	P	Ptprz1	19283	chr7:121438258-121439387	1130	NA	NA	442	-	no	no	NA	NA	chr7:121515338-121517799	2462	PTPRZ1	5803	0,1	-	no	no	NA	NA	1	no
wTR1_5456	2	chr6:22752537-22753590	1054	I	NA	NA	cCREs379163	chr6:22825579-22827750	2172	P	Ptprz1	19283	chr7:121443288-121444362	1075	NA	NA	165	-	no	no	NA	NA	chr7:121513263-121515584	2322	PTPRZ1	5803	99	-	no	no	NA	NA	2	no
wTR1_5459	2	chr6:22857588-22859142	1555	G	Ptprz1	19283	cCREs379188;cCREs379189	chr6:22825564-22827308	1745	P	Ptprz1	19283	chr7:121552177-121553787	1611	PTPRZ1	5803	15	-	no	no	NA	NA	chr7:121513244-121515129	1886	PTPRZ1	5803	112	-	no	no	NA	NA	2	no
wTR1_5459.1	2	chr6:22859174-22860320	1147	G	Ptprz1	19283	cCREs379189;cCREs379190	chr6:22825564-22827308	1745	P	Ptprz1	19283	chr7:121553829-121555181	1353	PTPRZ1	5803	159	-	no	no	NA	NA	chr7:121513244-121515129	1886	PTPRZ1	5803	112	-	no	no	NA	NA	1	no
wTR1_5467	3	chr6:28791028-28794274	3247	G	Snd1	56463	cCREs380325;cCREs380326	chr6:28781927-28783540	1614	P	Lrrc4	192198	chr7:127680220-127684106	3887	SND1	27044	106	-	no	no	NA	NA	chr7:127671005-127672576	1572	LRRC4	64101	526	-	no	no	NA	NA	3	yes
wTR1_5468	3	chr6:29312018-29314619	2602	G	Calu	12321	cCREs380487;cCREs380488	chr6:29296590-29299701	3112	P	Calu	12321	chr7:128395044-128398156	3113	CALU	813	216	-	no	no	NA	NA	chr7:128378268-128381188	2921	CALU	813	92	-	no	no	NA	NA	1	no
wTR1_5473	2	chr6:30501047-30502946	1900	G	Cpa2	232680	cCREs380764	chr6:30685207-30687470	2264	P	Mest	17294	chr7:129916766-129918356	1591	CPA2	1358	309	-	no	no	NA	NA	chr7:130128872-130131271	2400	MESTIT1;MEST	317751;4232	0,18	-	no	no	NA;NA	NA;NA	1	no
wTR1_5474	2	chr6:30522830-30524335	1506	G	Cpa4	71791	cCREs380772	chr6:30686006-30688731	2726	P	NA	NA	chr7:129937520-129939089	1570	CPA4	51200	468	-	no	no	NA	NA	chr7:130129752-130132895	3144	MESTIT1;MEST	317751;4232	172	-	no	no	NA;NA	NA;NA	3	no
wTR1_5476	3	chr6:30623743-30626169	2427	G	Cep41	83922	cCREs380796	chr6:30642336-30645428	3093	P	Cep41	83922	chr7:130058977-130062440	3464	CEP41	95681	0,21	-	no	no	definitive	definitive	chr7:130079281-130082192	2912	CEP41	95681	271	-	no	no	definitive	definitive	1	no
wTR1_5483	2	chr6:36742987-36745457	2471	G	Ptn	19242	cCREs382343	chr6:36758904-36761472	2569	P	Ptn	19242	chr7:137009356-137011844	2489	PTN	5764	46	-	no	no	NA	NA	chr7:137027220-137029852	2633	PTN	5764	114	-	no	no	NA	NA	1	no
wTR1_5491	2	chr6:39267754-39269507	1754	I	NA	NA	cCREs383013	chr6:39155187-39157150	1964	P	Kdm7a	338523	chr7:140014936-140016476	1541	NA	NA	96	-	no	no	NA	NA	chr7:139875139-139877196	2058	KDM7A-DT;KDM7A	100134229;80853	419	-	no	no	NA;NA	NA;NA	1	no
wTR1_5492	2	chr6:39206095-39208269	2175	I	NA	NA	cCREs382995	chr6:39155354-39157833	2480	P	Kdm7a	338523	chr7:139929743-139931887	2145	NA	NA	0,05	-	no	no	NA	NA	chr7:139875308-139877898	2591	KDM7A-DT;KDM7A	100134229;80853	291	-	no	no	NA;NA	NA;NA	1	no
wTR1_5494	2	chr6:39428332-39429913	1582	G	Dennd2a	209773	cCREs383067	chr6:39505872-39507767	1896	P	Dennd2a	209773	chr7:140241188-140242848	1661	DENND2A	27147	77	-	no	no	NA	NA	chr7:140338812-140340532	1721	DENND2A	27147	0,02	-	no	no	NA	NA	3	yes
wTR1_5496	2	chr6:39493395-39495101	1707	G	Dennd2a	209773	cCREs383087	chr6:39506389-39509237	2849	P	Dennd2a	209773	chr7:140326462-140328850	2389	DENND2A	27147	127	-	no	no	NA	NA	chr7:140339270-140341723	2454	DENND2A	27147	58	-	no	no	NA	NA	1	no
wTR1_55	10	chr1:39997742-39999259	1518	G	Map4k4	26921	cCREs6938	chr1:39957619-39962075	4457	P	Map4k4	26921	chr2:102368289-102369945	1657	MAP4K4	9448	93	-	no	no	NA	NA	chr2:102313943-102316988	3046	MAP4K4	9448	362	-	no	no	NA	NA	2	no
wTR1_55.1	10	chr1:39999772-40002897	3126	G	Map4k4	26921	cCREs6939;cCREs6940	chr1:39957619-39962075	4457	P	Map4k4	26921	chr2:102370718-102374780	4063	MAP4K4	9448	0,04	-	no	no	NA	NA	chr2:102313943-102316988	3046	MAP4K4	9448	362	-	no	no	NA	NA	2	yes
wTR1_55.2	10	chr1:40004516-40005806	1291	G	Map4k4	26921	cCREs6942	chr1:39957619-39962075	4457	P	Map4k4	26921	chr2:102378754-102380099	1346	MAP4K4	9448	215	-	no	no	NA	NA	chr2:102313943-102316988	3046	MAP4K4	9448	362	-	no	no	NA	NA	2	no
wTR1_5520	2	chr6:51310804-51313334	2531	I	NA	NA	cCREs385419;cCREs385420	chr6:51419920-51421902	1983	P	Cbx3;Hnrnpa2b1	12417;53379	chr7:26099289-26102550	3262	NA	NA	156	-	no	no	NA	NA	chr7:26240443-26242678	2236	HNRNPA2B1;CBX3	3181;11335	254	-	no	no	NA;NA	NA;NA	1	no
wTR1_553	2	chr10:70148548-70150013	1466	I	NA	NA	cCREs53299	chr10:70061494-70063446	1953	P	Phyhipl	70911	chr10:60850621-60851768	1148	NA	NA	431	-	no	no	NA	NA	chr10:60935172-60936931	1760	PHYHIPL	84457	203	-	no	no	NA	NA	2	no
wTR1_5533	3	chr6:53802886-53805620	2735	G	NA	NA	cCREs385986;cCREs385987	chr6:53767474-53770585	3112	P	Tril	66873	chr7:29018835-29020968	2134	LOC100506497	100506497	0,06	-	no	no	NA	NA	chr7:28994897-28998019	3123	TRIL	9865	519	-	no	no	NA	NA	3	no
wTR1_5534	4	chr6:53831842-53836395	4554	G	Cpvl	71287	cCREs385993;cCREs385994;cCREs385995;cCREs385996	chr6:53768998-53772282	3285	P	Tril	66873	chr7:29048286-29053262	4977	LOC100506497;CPVL	100506497;54504	91	-	no	no	NA;NA	NA;NA	chr7:28996431-28999850	3420	TRIL	9865	437	-	no	no	NA	NA	3	no
wTR1_5538	2	chr6:54958748-54960740	1993	I	NA	NA	cCREs386344	chr6:54941270-54942983	1714	P	Ggct	110175	chr7:30559701-30561163	1463	GARS1-DT	401320	46	-	no	no	NA	NA	chr7:30542502-30544520	2019	GGCT	79017	94	-	no	no	NA	NA	3	yes
wTR1_5564	7	chr6:72461305-72464657	3353	G	NA	NA	cCREs389174;cCREs389175	chr6:72388070-72391506	3437	P	Mat2a	232087	chr2:85663068-85666299	3232	SH2D6	284948	61	-	no	no	NA	NA	chr2:85764261-85767451	3191	MAT2A;PARTICL	4144;100630918	208	-	no	no	NA;NA	NA;NA	3	yes
wTR1_5575	2	chr6:83405230-83406240	1011	I	NA	NA	cCREs391173	chr6:83391429-83393669	2241	P	Tet3;B230319C09Rik	194388;320775	chr2:74212326-74213345	1020	NA	NA	464	-	no	no	NA	NA	chr2:74227496-74230046	2551	NA	NA	175	-	no	no	NA	NA	2	no
wTR1_5592	2	chr6:86533950-86536300	2351	I	NA	NA	cCREs391851	chr6:86476181-86478051	1871	P	Pcbp1	23983	chr2:70256329-70259194	2866	PCBP1-AS1	400960	137	-	no	no	NA	NA	chr2:70312630-70314599	1970	PCBP1;PCBP1-AS1	5093;400960	235	-	no	no	NA;NA	NA;NA	2	no
wTR1_5607	2	chr6:90712721-90714237	1517	G	Iqsec1	232227	cCREs392856;cCREs392857	chr6:90731674-90733579	1906	P	NA	NA	chr3:13062465-13064011	1547	IQSEC1	9922	117	-	no	no	strong	NA	chr3:13083649-13085550	1902	NA	NA	0,17	-	no	no	NA	NA	1	no
wTR1_5612	4	chr6:94579081-94582376	3296	G	Lrig1	16206	cCREs393935;cCREs393936;cCREs393937	chr6:94646435-94648819	2385	P	Lrig1	16206	chr3:66466551-66470071	3521	LRIG1	26018	102	-	no	no	NA	NA	chr3:66547696-66550044	2349	LRIG1	26018	0,27	-	no	no	NA	NA	3	no
wTR1_5614	3	chr6:94596424-94598266	1843	G	Lrig1	16206	cCREs393945;cCREs393946	chr6:94647639-94650462	2824	P	Lrig1	16206	chr3:66491403-66493459	2057	LRIG1	26018	248	-	no	no	NA	NA	chr3:66548860-66551778	2919	LRIG1	26018	0,22	-	no	no	NA	NA	2	no
wTR1_5615	2	chr6:95151567-95153529	1963	I	NA	NA	cCREs394090	chr6:95067245-95070231	2987	P	Kbtbd8	243574	chr3:67145046-67146530	1485	NA	NA	188	-	no	no	NA	NA	chr3:67048066-67051152	3087	KBTBD8	84541	302	-	no	no	NA	NA	1	no
wTR1_5616	4	chr6:99433424-99437292	3869	G	Foxp1	108655	cCREs395152	chr6:99471193-99475054	3862	P	Foxp1	108655	chr3:71590461-71593514	3054	FOXP1;MIR1284	27086;100302112	566	negative	no	no	definitive;NA	NA;NA	chr3:71631300-71635401	4102	FOXP1	27086	331	-	no	no	definitive	NA	2	no
wTR1_5619	3	chr6:101334730-101336940	2211	I	NA	NA	cCREs395723	chr6:101326089-101329196	3108	P	Pdzrn3	55983	chr3:73684043-73687451	3409	NA	NA	67	-	no	no	NA	NA	chr3:73672276-73675191	2916	PDZRN3	23024	333	-	no	no	NA	NA	1	no
wTR1_5621	2	chr6:107506581-107508960	2380	G	Lrrn1	16979	cCREs397027;cCREs397028	chr6:107478858-107480771	1914	P	Lrrn1	16979	chr3:3866402-3868705	2304	SUMF1;LRRN1	285362;57633	88	-	no	no	definitive;NA	NA;NA	chr3:3840206-3842157	1952	LRRN1	57633	169	-	no	no	NA	NA	2	no
wTR1_5623	15	chr6:108375403-108378715	3313	G	Itpr1	16438	cCREs397251;cCREs397252;cCREs397253	chr6:108607765-108612358	4594	P	Bhlhe40	20893	chr3:4761179-4764450	3272	ITPR1;ITPR1;ITPR1;ITPR1;ITPR1;ITPR1	3708;3708;3708;3708;3708;3708	88	-	no	no	definitive;definitive;definitive;definitive;strong;strong	strong;strong;strong;strong;strong;strong	chr3:5018507-5022916	4410	BHLHE40;BHLHE40-AS1	8553;100507582	395	-	no	no	NA;NA	NA;NA	3	yes
wTR1_5626	3	chr6:108617515-108619790	2276	I	NA	NA	cCREs397333	chr6:108608956-108611048	2093	P	Bhlhe40	20893	chr3:5027459-5029593	2135	NA	NA	193	-	no	no	NA	NA	chr3:5019534-5021545	2012	BHLHE40-AS1;BHLHE40	100507582;8553	486	-	no	no	NA;NA	NA;NA	3	yes
wTR1_5627	3	chr6:108658641-108660185	1545	I	NA	NA	cCREs397342	chr6:108610507-108613981	3475	P	Bhlhe40	20893	chr3:5066942-5068764	1823	NA	NA	178	-	no	no	NA	NA	chr3:5021018-5024115	3098	BHLHE40;BHLHE40-AS1	8553;100507582	307	-	no	no	NA;NA	NA;NA	3	yes
wTR1_5634	2	chr6:114124283-114126470	2188	G	Slc6a11	243616	cCREs398554	chr6:114081461-114084204	2744	P	Slc6a11	243616	chr3:10893367-10897754	4388	SLC6A11	6538	122	-	no	no	NA	NA	chr3:10858156-10860823	2668	SLC6A11	6538	124	-	no	no	NA	NA	1	no
wTR1_5638	2	chr6:114663449-114665973	2525	G	Atg7	74244	cCREs398692;cCREs398693	chr6:114870498-114872449	1952	P	NA	NA	chr3:11406277-11409359	3083	ATG7	10533	204	-	no	no	NA	NA	chr3:11684034-11685825	1792	VGLL4	9686	302	-	no	no	NA	NA	1	no
wTR1_5640	2	chr6:114832913-114833305	393	G	Vgll4	232334	cCREs398744	chr6:114869734-114872559	2826	P	NA	NA	chr3:11632471-11632913	443	VGLL4	9686	22	-	no	no	NA	NA	chr3:11683147-11685929	2783	VGLL4	9686	0,23	-	no	no	NA	NA	3	no
wTR1_5652	7	chr6:120141066-120143285	2220	G	Ninj2	29862	cCREs400080;cCREs400081;cCREs400082	chr6:119985956-119990123	4168	P	Wnk1;Mir706	232341;735290	chr12:679223-681451	2229	NINJ2	4815	62	-	no	no	NA	NA	chr12:860291-864052	3762	WNK1	65125	365	-	no	no	NA	NA	1	no
wTR1_5659	2	chr6:122444270-122446798	2529	I	NA	NA	cCREs400511;cCREs400512	chr6:122289366-122291278	1913	P	Phc1	13619	chr12:8840175-8842192	2018	RIMKLB	57494	172	-	no	no	NA	NA	chr12:9065693-9067683	1991	PHC1	1911	423	-	no	no	limited	NA	2	no
wTR1_5660	5	chr6:122444502-122447079	2578	I	NA	NA	cCREs400511;cCREs400512	chr6:122435136-122438036	2901	P	Rimklb	108653	chr12:8839807-8841976	2170	RIMKLB	57494	166	-	no	no	NA	NA	chr12:8849473-8852052	2580	RIMKLB	57494	152	-	no	no	NA	NA	2	no
wTR1_5661	2	chr6:122761240-122762560	1321	I	NA	NA	cCREs400579	chr6:122768506-122771262	2757	P	Foxj2	60611	chr12:8179478-8180744	1267	NA	NA	109	-	no	no	NA	NA	chr12:8183116-8186741	3626	FOXJ2	55810	194	-	no	no	NA	NA	2	no
wTR1_5667	3	chr6:124694760-124697122	2363	G	Atn1	13498	cCREs400743;cCREs400744	chr6:124661375-124663698	2324	P	Phb2;Emg1	12034;14791	chr12:7045594-7048317	2724	ATN1	1822	445	-	no	no	strong	NA	chr12:7078141-7081053	2913	EMG1;SCARNA12;PHB2	10436;677777;11331	228	-	no	no	strong;NA;NA	NA;NA;NA	3	no
wTR1_5676	2	chr6:124694395-124697365	2971	G	Atn1	13498	cCREs400743;cCREs400744	chr6:124759032-124761184	2153	P	Spsb2	14794	chr12:7045345-7049052	3708	ATN1	1822	0,37	-	no	no	strong	NA	chr12:6979652-6982376	2725	TPI1;SPSB2	7167;84727	285	-	no	no	NA;NA	NA;NA	3	no
wTR1_5680	2	chr6:124709113-124709695	583	G	Eno2	13807	cCREs400749	chr6:125115074-125116706	1633	P	Gapdh	14433	chr12:7033460-7034072	613	ATN1	1822	59	-	no	no	strong	NA	chr12:6642621-6644254	1634	GAPDH	2597	151	-	no	no	NA	NA	2	no
wTR1_5688	2	chr6:124853880-124855921	2042	G	Lag3	16768	cCREs400784	chr6:124879703-124882528	2826	P	Mlf2	30853	chr12:6886005-6888158	2154	LAG3	3902	145	-	no	no	NA	NA	chr12:6861120-6863815	2696	MLF2	8079	238	-	no	no	NA	NA	3	yes
wTR1_5689	2	chr6:124854318-124855920	1603	G	Lag3	16768	cCREs400784	chr6:124867915-124869711	1797	P	Ptms	69202	chr12:6886005-6887674	1670	LAG3	3902	155	-	no	no	NA	NA	chr12:6873752-6875579	1828	MLF2;PTMS	8079;5763	303	-	no	no	NA;NA	NA;NA	3	no
wTR1_5703	3	chr6:125222288-125222780	493	G	4930417O13Rik	73870	cCREs400878	chr6:125114165-125116508	2344	P	Gapdh	14433	chr12:6530058-6530386	329	NA	NA	75	-	no	no	NA	NA	chr12:6642823-6645117	2295	GAPDH	2597	164	-	no	no	NA	NA	1	no
wTR1_5710	2	chr6:125416428-125418710	2283	G	Cd9	12527	cCREs400931	chr6:125549255-125551732	2478	P	NA	NA	chr12:6338737-6340515	1779	CD9	928	0,16	-	no	no	NA	NA	chr12:6171232-6173564	2333	NA	NA	138	-	no	no	NA	NA	3	no
wTR1_5712	2	chr6:125430864-125433245	2382	G	Cd9	12527	cCREs400938;cCREs400939	chr6:125441143-125443631	2489	P	Cd9	12527	chr12:6322064-6324997	2934	CD9	928	6	-	no	no	NA	NA	chr12:6310810-6313719	2910	CD9	928	21	-	no	no	NA	NA	2	no
wTR1_5717	2	chr6:134157018-134158201	1184	G	Etv6	14011	cCREs402111	chr6:133984641-133987406	2766	P	Etv6	14011	chr12:11973432-11975408	1977	ETV6	2120	58	-	no	no	NA	NA	chr12:11801265-11804122	2858	ETV6	2120	416	-	no	no	NA	NA	1	no
wTR1_5719	3	chr6:134337784-134339919	2136	G	NA	NA	cCREs402151;cCREs402152	chr6:133985529-133989055	3527	P	Etv6	14011	chr12:12183243-12186681	3439	ETV6	2120	56	-	no	no	NA	NA	chr12:11802340-11805629	3290	ETV6	2120	365	-	no	no	NA	NA	1	no
wTR1_5744	4	chr6:145287820-145289575	1756	I	NA	NA	cCREs404916	chr6:145197252-145199671	2420	P	Kras	16653	chr12:25537796-25539369	1574	NA	NA	156	-	no	no	NA	NA	chr12:25401441-25405222	3782	KRAS;KRAS	3845;3845	212	-	no	no	definitive;definitive	NA;NA	2	no
wTR1_5763	2	chr7:4082380-4084451	2072	G	D030047H15Rik;Ttyh1	100037396;57776	cCREs406038;cCREs406039	chr7:4452073-4454726	2654	P	Ppp1r12c	232807	chr19:54941969-54946407	4439	TTYH1	57348	56	-	no	no	NA	NA	chr19:55627526-55630178	2653	PPP1R12C	54776	136	-	no	no	NA	NA	1	no
wTR1_58	2	chr1:42285920-42288096	2177	I	NA	NA	cCREs7417	chr1:42751055-42752685	1631	P	Pou3f3;Pantr1	18993;66297	chr2:105020445-105022683	2239	LOC100287010	100287010	228	-	no	no	NA	NA	chr2:105469077-105470645	1569	POU3F3;PANTR1	5455;100506421	569	-	no	no	definitive;NA	NA;NA	2	no
wTR1_5801	8	chr7:16880603-16881972	1370	I	NA	NA	cCREs406485	chr7:16895207-16899993	4787	P	Bbc3	170770	chr19:47745004-47747153	2150	NA	NA	166	-	no	no	NA	NA	chr19:47729045-47734188	5144	MIR3190;BBC3;MIR3191	100422899;27113;100422832	342	-	no	no	NA;NA;NA	NA;NA;NA	2	yes
wTR1_5807	2	chr7:17143183-17144798	1616	G	Arhgap35	232906	cCREs406541;cCREs406542;cCREs406543	chr7:17198655-17200582	1928	P	Arhgap35	232906	chr19:47428161-47429785	1625	ARHGAP35	2909	223	-	no	no	NA	NA	chr19:47363729-47365615	1887	NA	NA	0,32	-	no	no	NA	NA	2	yes
wTR1_5825	7	chr7:19911213-19913546	2334	I	NA	NA	cCREs406812	chr7:19891605-19896876	5272	P	Fosb	14282	chr19:45946036-45948616	2581	ERCC1	2067	103	-	no	no	definitive	definitive	chr19:45970274-45974886	4613	FOSB	2354	439	-	no	no	NA	NA	3	no
wTR1_5827	3	chr7:19904966-19906036	1071	I	NA	NA	cCREs406810	chr7:19894213-19896635	2423	P	Fosb	14282	chr19:45953486-45954786	1301	ERCC1	2067	265	-	no	no	definitive	definitive	chr19:45970274-45972421	2148	FOSB	2354	362	-	no	no	NA	NA	3	no
wTR1_5840	2	chr7:25271200-25274079	2880	G	Cadm4	260299	cCREs407018;cCREs407019	chr7:25288206-25289994	1789	P	Zfp428	232969	chr19:44138184-44140166	1983	CADM4	199731	338	-	no	no	NA	NA	chr19:44126326-44127819	1494	ZNF428	126299	681	-	no	no	NA	NA	3	no
wTR1_5844	2	chr7:26031604-26033253	1650	G	Erf	13875	cCREs407154;cCREs407155	chr7:25861914-25863988	2075	P	Zfp574	232976	chr19:42754979-42756674	1696	ERF	2077	437	-	no	no	NA	NA	chr19:42579952-42582070	2119	ZNF574	64763	115	-	no	no	NA	NA	2	no
wTR1_5848	2	chr7:26062250-26063782	1533	G	Cic	71722	cCREs407160	chr7:26021447-26023454	2008	P	Gsk3a	606496	chr19:42782911-42784492	1582	NA	NA	0,22	-	no	no	NA	NA	chr19:42745003-42747316	2314	GSK3A	2931	275	-	no	no	NA	NA	3	yes
wTR1_5943	2	chr7:53855914-53858857	2944	G	Sergef	27414	cCREs409688;cCREs409689;cCREs409690	chr7:53651705-53653369	1665	P	Kcnc1	16502	chr11:17990483-17996241	5759	SERGEF	26297	166	-	no	no	NA	NA	chr11:17756159-17757871	1713	KCNC1	3746	512	-	no	no	definitive	NA	3	no
wTR1_5949	3	chr7:56374454-56377302	2849	G	Nav2	78286	cCREs409934;cCREs409935;cCREs409936	chr7:56213115-56215725	2611	P	Nav2	78286	chr11:19573010-19575697	2688	NAV2	89797	85	-	no	no	NA	NA	chr11:19363684-19368046	4363	NA	NA	106	-	no	no	NA	NA	1	no
wTR1_5955	4	chr7:71100656-71103254	2599	I	NA	NA	cCREs411976;cCREs411977	chr7:71082322-71085345	3024	P	Klf13	50794	chr15:31597471-31600528	3058	NA	NA	41	positive	no	yes	NA	NA	chr15:31617393-31620569	3177	KLF13	51621	0,24	-	no	yes	NA	NA	2	no
wTR1_5958	2	chr7:71984746-71987206	2461	G	Fam189a1	70638	cCREs412195;cCREs412196	chr7:72016494-72018095	1602	P	Nsmce3	66647	chr15:29517523-29520722	3200	FAM189A1	23359	37	-	no	no	NA	NA	chr15:29560477-29562186	1710	NSMCE3	56160	332	-	no	no	NA	NA	3	yes
wTR1_5965	2	chr7:80352385-80355222	2838	I	NA	NA	cCREs413863;cCREs413864	chr7:80328643-80331353	2711	P	NA	NA	chr15:93830906-93834159	3254	NA	NA	197	-	no	no	NA	NA	chr15:93855386-93860628	5243	NA	NA	0,09	-	no	no	NA	NA	3	no
wTR1_5967	2	chr7:80340865-80343717	2853	I	NA	NA	cCREs413858	chr7:80521700-80524171	2472	P	Rgma	244058	chr15:93843592-93845987	2396	NA	NA	178	-	no	no	NA	NA	chr15:93628938-93631206	2269	RGMA	56963	42	-	no	no	NA	NA	3	no
wTR1_5968	2	chr7:80366149-80368098	1950	I	NA	NA	cCREs413865;cCREs413866	chr7:80533725-80536361	2637	P	NA	NA	chr15:93823091-93824579	1489	NA	NA	218	-	no	no	NA	NA	chr15:93616165-93618223	2059	RGMA	56963	169	-	no	no	NA	NA	1	no
wTR1_5979	2	chr7:80740195-80741411	1217	I	NA	NA	cCREs413998	chr7:80681933-80684223	2291	P	Chd2	244059	chr15:93374256-93375165	910	NA	NA	138	-	no	no	NA	NA	chr15:93446025-93448532	2508	CHD2;MIR3175	1106;100422995	0,21	-	no	no	definitive;NA	NA;NA	3	no
wTR1_5991	3	chr7:86453337-86456076	2740	G	Abhd2	54608	cCREs415287	chr7:86417080-86419541	2462	P	Abhd2	54608	chr15:89671215-89678150	6936	ABHD2	11057	58	-	no	no	NA	NA	chr15:89630574-89633166	2593	ABHD2	11057	0,22	-	no	no	NA	NA	3	no
wTR1_5998	5	chr7:86678103-86680535	2433	G	Mir9-3	723968	cCREs415366	chr7:86643842-86647493	3652	P	Mir9-3	723968	chr15:89940450-89943015	2566	MIR9-3HG	254559	119	-	no	no	NA	NA	chr15:89904640-89908518	3879	NA	NA	157	-	no	no	NA	NA	3	no
wTR1_60	2	chr1:42287092-42288768	1677	I	NA	NA	cCREs7417	chr1:42753492-42755413	1922	P	Pou3f3;Pantr1;2900092D14Rik	18993;66297;73100	chr2:105021648-105023375	1728	LOC100287010	100287010	325	-	no	no	NA	NA	chr2:105471462-105473400	1939	POU3F3	5455	664	-	no	no	definitive	NA	2	no
wTR1_6001	3	chr7:86674308-86677447	3140	G	Mir9-3	723968	cCREs415365	chr7:86648829-86651754	2926	P	NA	NA	chr15:89936464-89939804	3341	MIR9-3HG	254559	178	-	no	no	NA	NA	chr15:89909824-89912733	2910	MIR9-3HG;MIR9-3	254559;407051	411	-	no	no	NA;NA	NA;NA	3	no
wTR1_6002	8	chr7:86678278-86680535	2258	G	Mir9-3	723968	cCREs415366	chr7:86649119-86656813	7695	P	NA	NA	chr15:89940640-89943015	2376	MIR9-3HG	254559	117	-	no	no	NA	NA	chr15:89910134-89918034	7901	MIR9-3HG;MIR9-3	254559;407051	333	-	no	no	NA;NA	NA;NA	3	no
wTR1_6003	4	chr7:86674458-86678263	3806	G	Mir9-3	723968	cCREs415365	chr7:86652616-86656022	3407	P	NA	NA	chr15:89936528-89940626	4099	MIR9-3HG	254559	158	-	no	no	NA	NA	chr15:89913629-89917212	3584	MIR9-3;MIR9-3HG	407051;254559	214	-	no	no	NA;NA	NA;NA	3	no
wTR1_6004	2	chr7:86674980-86677099	2120	G	Mir9-3	723968	cCREs415365	chr7:86656253-86659072	2820	P	NA	NA	chr15:89937389-89939342	1954	MIR9-3HG	254559	0,29	-	no	no	NA	NA	chr15:89917454-89920468	3015	MIR9-3HG	254559	317	-	no	no	NA	NA	3	no
wTR1_6005	7	chr7:86678626-86680535	1910	G	Mir9-3	723968	cCREs415366	chr7:86656895-86662700	5806	P	NA	NA	chr15:89941093-89943015	1923	MIR9-3HG	254559	138	-	no	no	NA	NA	chr15:89918116-89924369	6254	MIR9-3HG	254559	96	-	no	no	NA	NA	3	no
wTR1_6006	2	chr7:86669723-86672272	2550	G	Mir9-3	723968	cCREs415361;cCREs415362	chr7:86658469-86660825	2357	P	NA	NA	chr15:89932041-89934523	2483	MIR9-3HG	254559	389	-	no	no	NA	NA	chr15:89919799-89922533	2735	MIR9-3HG	254559	0,05	-	no	no	NA	NA	2	no
wTR1_6007	6	chr7:86674137-86678189	4053	G	Mir9-3	723968	cCREs415365	chr7:86659082-86661543	2462	P	NA	NA	chr15:89936464-89940540	4077	MIR9-3HG	254559	153	-	no	no	NA	NA	chr15:89920481-89923276	2796	MIR9-3HG	254559	34	-	no	no	NA	NA	3	no
wTR1_6022.1	3	chr7:87338331-87339774	1444	G	Sema4b	20352	cCREs415514	chr7:87483513-87486507	2995	P	Unc45a;Hddc3	101869;68695	chr15:90736121-90737052	932	SEMA4B	10509	142	-	no	no	NA	NA	chr15:91477048-91479950	2903	UNC45A;HDDC3	55898;374659	224	-	no	no	NA;NA	NA;NA	1	no
wTR1_6023.1	2	chr7:87338331-87339919	1589	G	Sema4b	20352	cCREs415514	chr7:87547729-87549769	2041	P	Furin	18550	chr15:90736121-90737052	932	SEMA4B	10509	142	-	no	no	NA	NA	chr15:91412361-91414696	2336	FURIN	5045	129	-	no	no	NA	NA	1	no
wTR1_6032	3	chr7:87804451-87806671	2221	G	Crtc3	70461	cCREs415638	chr7:87831644-87833353	1710	P	Crtc3	70461	chr15:91100135-91101913	1779	CRTC3	64784	0,1	-	no	no	NA	NA	chr15:91073598-91075149	1552	CRTC3	64784	76	-	no	no	NA	NA	3	yes
wTR1_6036	2	chr7:88666960-88669678	2719	I	NA	NA	cCREs415806	chr7:88489407-88491697	2291	P	Rps17	20068	chr15:83418174-83420233	2060	NA	NA	29	-	no	no	NA	NA	chr15:83207896-83211721	3826	NA	100505503	77	-	no	no	NA	NA	2	no
wTR1_6038	2	chr7:89891038-89892397	1360	G	Efl1	101592	cCREs416077	chr7:90015576-90017096	1521	P	Mex3b	108797	chr15:82462099-82463750	1652	EFL1	79631	39	-	no	no	NA	NA	chr15:82337120-82338631	1512	MEX3B	84206	607	-	no	no	NA	NA	1	no
wTR1_6042	3	chr7:91259849-91262604	2756	G	Abhd17c	70178	cCREs416348	chr7:91299226-91301761	2536	P	Abhd17c	70178	chr15:81042216-81045545	3330	ABHD17C	58489	44	-	no	no	NA	NA	chr15:80986278-80989095	2818	ABHD17C	58489	209	-	no	no	NA	NA	3	yes
wTR1_6045	2	chr7:91544660-91546959	2300	G	Arnt2	11864	cCREs416437;cCREs416438	chr7:91557392-91559034	1643	P	Arnt2	11864	chr15:80709455-80711743	2289	ARNT2	9915	65	-	no	no	NA	NA	chr15:80696129-80698052	1924	ARNT2	9915	131	-	no	no	NA	NA	1	no
wTR1_6056	5	chr7:99843749-99845759	2011	I	NA	NA	cCREs417696	chr7:99816279-99819490	3212	P	Pcf11	74737	chr11:82832484-82833858	1375	NA	NA	55	-	no	no	NA	NA	chr11:82867330-82870347	3018	PCF11	51585	655	-	yes	no	NA	NA	1	no
wTR1_6060	3	chr7:99930787-99932899	2113	G	Rab30	75985	cCREs417719	chr7:99888246-99890873	2628	P	4632427E13Rik;Rab30	666737;75985	chr11:82734355-82738734	4380	RAB30	27314	57	-	no	no	NA	NA	chr11:82782220-82785357	3138	RAB30-DT;RAB30	100506233;27314	262	-	no	no	NA;NA	NA;NA	1	no
wTR1_6062	3	chr7:100132724-100135252	2529	I	NA	NA	cCREs417765	chr7:100226733-100229781	3049	P	Fam181b	58238	chr11:82556199-82559236	3038	PRCP	5547	323	-	no	no	NA	NA	chr11:82443494-82447885	4392	FAM181B	220382	234	-	no	no	NA	NA	1	no
wTR1_6063	4	chr7:100154113-100157507	3395	I	NA	NA	cCREs417770;cCREs417771	chr7:100226758-100229869	3112	P	Fam181b	58238	chr11:82534028-82536387	2360	PRCP	5547	356	-	no	no	NA	NA	chr11:82443403-82447866	4464	FAM181B	220382	231	-	no	no	NA	NA	3	no
wTR1_6064	2	chr7:100211027-100212412	1386	I	NA	NA	cCREs417776	chr7:100227277-100229837	2561	P	Fam181b	58238	chr11:82466857-82468196	1340	NA	NA	56	-	no	no	NA	NA	chr11:82443435-82446146	2712	FAM181B	220382	347	-	no	no	NA	NA	3	no
wTR1_6067	2	chr7:104904878-104906529	1652	I	NA	NA	cCREs418629;cCREs418630	chr7:104936422-104938618	2197	P	Pak1	18479	chr11:77230398-77237589	7192	NA	NA	218	-	no	no	NA	NA	chr11:77183413-77185890	2478	PAK1	5058	109	-	no	no	strong	NA	1	no
wTR1_6075	2	chr7:107871085-107873228	2144	G	Fam168a	319604	cCREs419346	chr7:107754421-107757249	2829	P	Rab6a;Mrpl48	19346;52443	chr11:73286433-73288403	1971	FAM168A	23201	378	-	no	no	NA	NA	chr11:73471176-73472874	1699	RAB6A	5870	338	-	no	no	NA	NA	1	no
wTR1_6081	2	chr7:108209642-108211626	1985	I	NA	NA	cCREs419437	chr7:108256531-108258705	2175	P	Fchsd2	207278	chr11:72888036-72889394	1359	NA	NA	132	-	no	no	NA	NA	chr11:72851802-72853943	2142	FCHSD2	9873	391	-	no	no	NA	NA	1	no
wTR1_6092	3	chr7:116284269-116287794	3526	G	Lmo1	109594	cCREs420285;cCREs420286	chr7:116312122-116314930	2809	P	Lmo1	109594	chr11:8248718-8252782	4065	LMO1	4004	128	-	no	no	NA	NA	chr11:8283364-8286672	3309	LMO1	4004	266	-	no	no	NA	NA	3	yes
wTR1_61	3	chr1:42314008-42316177	2170	I	NA	NA	cCREs7427;cCREs7428;cCREs7429	chr1:42748242-42750366	2125	P	Pantr1	66297	chr2:105046124-105048268	2145	NA	NA	494	positive	yes	no	NA	NA	chr2:105466174-105468323	2150	PANTR1	100506421	618	positive	no	no	NA	NA	2	no
wTR1_6101	2	chr7:117111625-117113175	1551	I	NA	NA	cCREs420464	chr7:117204264-117205908	1645	P	Zfp143	20841	chr11:9295803-9299017	3215	NA	NA	0,06	-	no	no	NA	NA	chr11:9481560-9483341	1782	ZNF143;LOC644656	7702;644656	311	-	no	no	NA;NA	NA;NA	2	no
wTR1_6115	2	chr7:119610068-119612359	2292	G	Parva	57342	cCREs421101	chr7:119570201-119572977	2777	P	Parva	57342	chr11:12430870-12432977	2108	PARVA	55742	44	-	no	no	NA	NA	chr11:12398541-12400294	1754	PARVA	55742	218	-	no	no	NA	NA	1	no
wTR1_6117	3	chr7:120392822-120394610	1789	G	Arntl	11865	cCREs421320;cCREs421321	chr7:120349150-120351699	2550	P	Arntl	11865	chr11:13349679-13351601	1923	ARNTL	406	76	-	no	no	NA	NA	chr11:13297597-13300060	2464	ARNTL	406	305	-	no	no	NA	NA	1	no
wTR1_6117.1	3	chr7:120394758-120396018	1261	G	Arntl	11865	cCREs421321	chr7:120349150-120351699	2550	P	Arntl	11865	chr11:13351751-13353006	1256	ARNTL	406	395	-	no	no	NA	NA	chr11:13297597-13300060	2464	ARNTL	406	305	-	no	no	NA	NA	1	no
wTR1_6120	2	chr7:122653901-122654561	661	G	Sox6	20679	NA	chr7:123177731-123180402	2672	P	Sox6	20679	chr11:16034098-16034728	631	SOX6	55553	192	-	no	no	strong	NA	chr11:16628994-16631887	2894	SOX6	55553	218	-	no	no	strong	NA	1	no
wTR1_6126	2	chr7:124578526-124581054	2529	G	Xylt1	233781	cCREs422180;cCREs422181	chr7:124526667-124528817	2151	P	Xylt1	233781	chr16:17497920-17500489	2570	XYLT1	64131	95	-	no	no	strong	NA	chr16:17560608-17562571	1964	XYLT1	64131	158	-	no	no	strong	NA	3	no
wTR1_6128	2	chr7:124605738-124607764	2027	G	Xylt1	233781	cCREs422190	chr7:124614904-124616939	2036	P	NA	NA	chr16:17462748-17464363	1616	XYLT1	64131	157	-	no	no	strong	NA	chr16:17453586-17455689	2104	NA	NA	0,16	-	no	no	NA	NA	3	no
wTR1_614	3	chr10:80400672-80403990	3319	I	NA	NA	cCREs55499;cCREs55500	chr10:80392612-80394297	1686	P	Gadd45b	17873	chr19:2491329-2495915	4587	NA	NA	84	-	no	no	NA	NA	chr19:2475918-2477505	1588	GADD45B	4616	297	-	no	no	NA	NA	3	no
wTR1_6143	3	chr7:130226744-130228516	1773	I	NA	NA	cCREs423471	chr7:130174635-130176788	2154	P	NA	NA	chr16:24680829-24682838	2010	NA	NA	168	-	no	yes	NA	NA	chr16:24621384-24625226	3843	NA	NA	116	-	no	yes	NA	NA	2	no
wTR1_6182	2	chr7:136796952-136798284	1333	I	NA	NA	cCREs424768;cCREs424769	chr7:137404502-137407334	2833	P	NA	NA	chr10:122706892-122709540	2649	NA	NA	62	-	no	no	NA	NA	chr10:123352402-123355456	3055	FGFR2	2263	157	-	no	no	NA	definitive	1	no
wTR1_6185	3	chr7:137856186-137857995	1810	G	Tacc2	57752	cCREs425004	chr7:137834818-137837643	2826	P	NA	NA	chr10:123950807-123952673	1867	TACC2	10579	198	-	no	no	NA	NA	chr10:123921786-123924636	2851	TACC2	10579	197	-	no	no	NA	NA	2	yes
wTR1_6188	2	chr7:139763003-139764744	1742	G	Oat	18242	cCREs425433	chr7:139507407-139509387	1981	P	Gm10584;Chst15	100043682;77590	chr10:126102401-126104028	1628	OAT	4942	53	-	no	no	NA	definitive	chr10:125851577-125854015	2439	CHST15	51363	235	-	no	no	NA	NA	1	no
wTR1_6195	2	chr7:140631659-140634569	2911	I	NA	NA	cCREs425665;cCREs425666	chr7:140311317-140312952	1636	P	Ctbp2	13017	chr10:127179561-127181731	2171	NA	NA	383	-	no	no	NA	NA	chr10:126845324-126846921	1598	CTBP2	1488	384	-	no	no	NA	NA	1	no
wTR1_6207	3	chr7:149270017-149271836	1820	G	Dusp8	18218	cCREs427475	chr7:149279935-149282202	2268	P	Dusp8	18218	chr11:1579858-1581341	1484	DUSP8;MOB2	1850;81532	157	-	no	no	NA;NA	NA;NA	chr11:1592108-1594397	2290	DUSP8;KRTAP5-AS1	1850;338651	75	-	no	no	NA;NA	NA;NA	1	no
wTR1_6211	3	chr7:150197925-150199883	1959	G	Tspan32	27027	cCREs427621;cCREs427622	chr7:150238242-150240525	2284	P	Cd81;R74862	12520;97423	chr11:2332044-2333713	1670	TSPAN32	10077	2	-	no	no	NA	NA	chr11:2398014-2400167	2154	CD81	975	113	-	no	no	NA	NA	3	yes
wTR1_6212	2	chr7:150198388-150201242	2855	G	Tspan32	27027	cCREs427621;cCREs427622	chr7:150253934-150256844	2911	P	Tssc4	56844	chr11:2332625-2335489	2865	TSPAN32	10077	27	-	no	no	NA	NA	chr11:2418729-2424907	6179	TSSC4	10078	81	-	no	no	NA	NA	3	no
wTR1_6213	2	chr7:150200333-150203023	2691	G	Tspan32	27027	cCREs427623	chr7:150239470-150241624	2155	P	Cd81;R74862	12520;97423	chr11:2334204-2337398	3195	TSPAN32	10077	39	-	no	no	NA	NA	chr11:2399373-2401981	2609	CD81	975	53	-	no	no	NA	NA	3	no
wTR1_6216	2	chr7:152296273-152297784	1512	I	NA	NA	cCREs428093;cCREs428094	chr7:152124805-152127170	2366	P	Ccnd1	12443	chr11:69064837-69066216	1380	MYEOV	26579	224	-	no	no	NA	NA	chr11:69454341-69456928	2588	CCND1	595	404	-	no	no	NA	NA	3	no
wTR1_6221	3	chr8:4192530-4194849	2320	G	Evi5l	213027	cCREs428279	chr8:4215716-4218481	2766	P	Prr36	73072	chr19:7917220-7918887	1668	EVI5L	115704	136	-	no	no	NA	NA	chr19:7938012-7940038	2027	PRR36	80164	132	-	no	no	NA	NA	3	yes
wTR1_6230	2	chr8:10760817-10762255	1439	I	NA	NA	cCREs429472	chr8:11003606-11006067	2462	P	Irs2	384783	chr13:110064756-110066253	1498	NA	NA	151	-	no	no	NA	NA	chr13:110433417-110436010	2594	NA	NA	387	-	no	no	NA	NA	2	no
wTR1_6245	3	chr8:12398817-12400817	2001	G	Sox1;Sox1ot	20664;434280	cCREs429920	chr8:12383087-12386952	3866	P	Sox1ot	434280	chr13:112724459-112726469	2011	SOX1	6656	199	-	no	no	NA	NA	chr13:112708318-112712269	3952	NA	NA	257	-	no	no	NA	NA	2	no
wTR1_6245.1	3	chr8:12400844-12401287	444	G	Sox1;Sox1ot	20664;434280	cCREs429920	chr8:12383087-12386952	3866	P	Sox1ot	434280	chr13:112726496-112727037	542	NA	NA	113	-	no	no	NA	NA	chr13:112708318-112712269	3952	NA	NA	257	-	no	no	NA	NA	1	no
wTR1_6246	6	chr8:12428944-12433658	4715	G	Sox1ot	434280	cCREs429928;cCREs429929;cCREs429930;cCREs429931	chr8:12395485-12401501	6017	P	Sox1	20664	chr13:112756867-112762001	5135	NA	NA	204	-	no	no	NA	NA	chr13:112721091-112727246	6156	SOX1	6656	367	-	no	no	NA	NA	3	yes
wTR1_6248	6	chr8:12486384-12488231	1848	I	NA	NA	cCREs429945	chr8:12395958-12400286	4329	P	Sox1	20664	chr13:112826658-112828787	2130	NA	NA	0,12	-	no	no	NA	NA	chr13:112721582-112725967	4386	SOX1	6656	432	-	no	no	NA	NA	1	no
wTR1_6264	2	chr8:23675269-23676972	1704	G	Slc20a2	20516	cCREs431654	chr8:23585594-23588565	2972	P	Smim19;Slc20a2	102032;20516	chr8:42284565-42286813	2249	SLC20A2	6575	117	-	no	no	NA	NA	chr8:42394925-42398994	4070	SMIM19;SLC20A2	114926;6575	95	-	no	no	NA;NA	NA;NA	3	no
wTR1_6266	2	chr8:23674728-23677092	2365	G	Slc20a2	20516	cCREs431654	chr8:23702649-23704498	1850	P	Vdac3	22335	chr8:42284546-42287559	3014	SLC20A2	6575	89	-	no	no	NA	NA	chr8:42249122-42250694	1573	VDAC3	7419	148	-	no	no	NA	NA	3	yes
wTR1_6269	2	chr8:26306485-26309172	2688	G	Tacc1	320165	cCREs432286;cCREs432287;cCREs432288	chr8:26127619-26129270	1652	P	Adam9;Tm2d2	11502;69742	chr8:38647038-38649714	2677	TACC1	6867	56	-	no	no	NA	NA	chr8:38852208-38854168	1961	ADAM9;TM2D2	8754;83877	0,18	-	no	no	NA;NA	definitive;NA	1	no
wTR1_6270	2	chr8:26162090-26163900	1811	G	Plekha2	83436	cCREs432236	chr8:26210630-26213325	2696	P	Plekha2	83436	chr8:38813891-38816067	2177	PLEKHA2	59339	178	-	no	no	NA	NA	chr8:38757731-38761095	3365	PLEKHA2	59339	137	-	no	no	NA	NA	3	no
wTR1_6275	6	chr8:26645392-26649699	4308	G	Fgfr1	14182	cCREs432377	chr8:26627789-26631546	3758	P	Fgfr1	14182	chr8:38306671-38310610	3940	FGFR1	2260	194	-	no	no	definitive	NA	chr8:38323705-38327022	3318	FGFR1	2260	294	-	no	no	definitive	NA	3	no
wTR1_6276	2	chr8:26654586-26656622	2037	G	Fgfr1	14182	cCREs432379	chr8:26627870-26629911	2042	P	Fgfr1	14182	chr8:38297483-38299434	1952	FGFR1	2260	418	-	no	no	definitive	NA	chr8:38325488-38327022	1535	FGFR1	2260	314	-	no	no	definitive	NA	3	no
wTR1_6284	3	chr8:28071292-28073222	1931	I	NA	NA	cCREs432710	chr8:28086343-28090397	4055	P	Zfp703	353310	chr8:37532294-37534518	2225	NA	NA	186	-	no	no	NA	NA	chr8:37551944-37556023	4080	ZNF703	80139	434	-	no	no	NA	NA	1	no
wTR1_6291	2	chr8:32239435-32240400	966	G	Rnf122	68867	cCREs433489	chr8:32221505-32223817	2313	P	Rnf122	68867	chr8:33405130-33405987	858	RNF122	79845	193	-	no	no	NA	NA	chr8:33422642-33424985	2344	RNF122	79845	214	-	no	no	NA	NA	1	no
wTR1_6298	3	chr8:36617617-36619219	1603	I	NA	NA	cCREs434512;cCREs434513	chr8:36649589-36652295	2707	P	Mfhas1	52065	chr8:8793310-8796009	2700	NA	NA	22	-	no	yes	NA	NA	chr8:8749687-8754021	4335	MFHAS1	9258	191	-	no	yes	NA	NA	3	yes
wTR1_630	2	chr10:82569544-82572376	2833	G	Chst11	58250	cCREs55816	chr10:82447729-82450311	2583	P	Chst11	58250	chr12:105018396-105020351	1956	CHST11	50515	134	-	no	no	NA	NA	chr12:104850279-104853016	2738	CHST11	50515	346	-	no	no	NA	NA	2	no
wTR1_631	2	chr10:82602651-82604209	1559	G	Chst11	58250	cCREs55828	chr10:82447916-82449715	1800	P	Chst11	58250	chr12:105062276-105064028	1753	CHST11	50515	134	-	no	no	NA	NA	chr12:104850491-104852350	1860	CHST11	50515	376	-	no	no	NA	NA	3	no
wTR1_6311	2	chr8:47237329-47238680	1352	I	NA	NA	cCREs436583	chr8:47295225-47297486	2262	P	Slc25a4	11739	chr4:186129961-186131206	1246	NA	NA	0,32	-	no	no	NA	NA	chr4:186063460-186065700	2241	SLC25A4	291	218	-	no	no	strong	NA	2	no
wTR1_6312	4	chr8:47237329-47239311	1983	I	NA	NA	cCREs436583	chr8:47247537-47250642	3106	P	Cfap97	66756	chr4:186129961-186131206	1246	NA	NA	0,32	-	no	no	NA	NA	chr4:186123728-186126127	2400	CFAP97	57587	26	-	no	no	NA	NA	2	no
wTR1_6319	11	chr8:48325646-48328180	2535	G	Stox2	71069	cCREs436876;cCREs436877	chr8:48369193-48375851	6659	P	NA	NA	chr4:184881300-184884021	2722	STOX2	56977	283	-	no	no	NA	NA	chr4:184824559-184832359	7801	STOX2	56977	265	-	no	no	NA	NA	3	no
wTR1_6319.1	11	chr8:48328354-48330295	1942	G	Stox2	71069	cCREs436877;cCREs436878	chr8:48369193-48375851	6659	P	NA	NA	chr4:184878750-184881132	2383	STOX2	56977	134	-	no	no	NA	NA	chr4:184824559-184832359	7801	STOX2	56977	265	-	no	no	NA	NA	3	no
wTR1_6340	3	chr8:64086102-64088102	2001	G	Palld	72333	cCREs439336;cCREs439337	chr8:64069718-64072250	2533	P	NA	NA	chr4:169736438-169737715	1278	PALLD	23022	305	-	no	no	NA	NA	chr4:169750692-169753491	2800	PALLD	23022	74	-	no	no	NA	NA	2	no
wTR1_6341	2	chr8:64344219-64345691	1473	G	Palld	72333	cCREs439391;cCREs439392	chr8:64236105-64238579	2475	P	NA	NA	chr4:169443431-169446332	2902	PALLD	23022	96	-	no	no	NA	NA	chr4:169553101-169555608	2508	PALLD	23022	282	-	no	no	NA	NA	1	no
wTR1_6342	2	chr8:67102178-67104851	2674	G	Cpe	12876	cCREs439789	chr8:67169984-67171949	1966	P	Cpe	12876	chr4:166380535-166383159	2625	CPE	1363	42	-	no	no	NA	NA	chr4:166300112-166301934	1823	CPE	1363	203	-	no	no	NA	NA	3	yes
wTR1_6343	2	chr8:67118291-67120032	1742	G	Cpe	12876	cCREs439793	chr8:67170412-67171940	1529	P	Cpe	12876	chr4:166362993-166367156	4164	CPE	1363	39	-	no	no	NA	NA	chr4:166300133-166301784	1652	CPE	1363	208	-	no	no	NA	NA	1	no
wTR1_6344	2	chr8:67136060-67136992	933	G	Cpe	12876	cCREs439801	chr8:67169846-67171512	1667	P	Cpe	12876	chr4:166342839-166343603	765	CPE	1363	276	-	no	no	NA	NA	chr4:166300607-166302082	1476	CPE	1363	86	-	no	no	NA	NA	2	no
wTR1_6389	3	chr8:81730764-81734222	3459	I	NA	NA	cCREs442734;cCREs442735	chr8:81553381-81555387	2007	P	Zfp827	622675	chr4:146654059-146658021	3963	NA	NA	236	-	no	no	NA	NA	chr4:146856666-146858638	1973	ZNF827	152485	0,82	-	no	no	NA	NA	1	no
wTR1_6391	4	chr8:81872221-81876374	4154	G	Smad1	17125	cCREs442778;cCREs442779;cCREs442780	chr8:81920993-81925302	4310	P	Smad1	17125	chr4:146464560-146469259	4700	SMAD1	4086	154	-	no	no	NA	NA	chr4:146401419-146405508	4090	SMAD1	4086	309	-	no	no	NA	NA	3	yes
wTR1_6393	2	chr8:83326478-83327737	1260	G	Gab1	14388	cCREs443038	chr8:83401398-83403475	2078	P	Gab1	14388	chr4:144333392-144334624	1233	GAB1	2549	104	-	no	no	NA	NA	chr4:144258368-144260837	2470	GAB1	2549	146	-	no	no	NA	NA	1	no
wTR1_6395	3	chr8:83391521-83393987	2467	G	Gab1	14388	cCREs443065;cCREs443066	chr8:83402936-83406000	3065	P	Gab1	14388	chr4:144265262-144267701	2440	GAB1	2549	246	-	no	no	NA	NA	chr4:144254263-144258946	4684	GAB1	2549	127	-	no	no	NA	NA	2	no
wTR1_6413	6	chr8:87161754-87163473	1720	G	Cacna1a	12286	cCREs443895	chr8:87184105-87187499	3395	P	Ier2	15936	chr19:13318275-13319970	1696	CACNA1A	773	534	-	no	no	strong	NA	chr19:13263028-13266733	3706	IER2;STX10	9592;8677	207	-	no	no	NA;NA	NA;NA	3	yes
wTR1_6419	4	chr8:87309283-87311252	1970	G	Nfix	18032	cCREs443946;cCREs443947	chr8:87185185-87188910	3726	P	Ier2	15936	chr19:13120376-13122173	1798	NFIX	4784	214	-	no	no	definitive	NA	chr19:13262575-13265768	3194	STX10;IER2	8677;9592	245	-	no	no	NA;NA	NA;NA	1	no
wTR1_642	3	chr10:84108142-84110774	2633	G	Polr3b	70428	cCREs56183	chr10:84217448-84219508	2061	P	Rfx4	71137	chr12:106784979-106787577	2599	POLR3B;POLR3B;POLR3B	55703;55703;55703	234	-	no	no	strong;definitive;definitive	NA;NA;NA	chr12:106975102-106977400	2299	RFX4	5992	473	-	no	no	NA	NA	3	no
wTR1_6423	2	chr8:87255358-87258042	2685	G	Nfix	18032	cCREs443925;cCREs443926	chr8:87246867-87249764	2898	P	NA	NA	chr19:13176651-13180043	3393	NFIX	4784	0,09	-	no	no	definitive	NA	chr19:13187039-13190480	3442	NA	NA	143	-	no	no	NA	NA	2	no
wTR1_6424	2	chr8:87252422-87253715	1294	G	Nfix	18032	cCREs443924;cCREs443925	chr8:87369294-87370801	1508	P	Calr	12317	chr19:13181793-13183232	1440	NFIX	4784	193	-	no	no	definitive	NA	chr19:13049388-13050651	1264	CALR	811	304	-	no	no	NA	NA	2	no
wTR1_6426	3	chr8:87317766-87320562	2797	G	Nfix	18032	cCREs443951	chr8:87296210-87298970	2761	P	NA	NA	chr19:13110680-13113599	2920	NFIX	4784	213	-	no	no	definitive	NA	chr19:13133316-13135838	2523	NFIX	4784	741	-	no	no	definitive	NA	3	no
wTR1_643	5	chr10:84120370-84123106	2737	G	Polr3b	70428	cCREs56186	chr10:84219914-84223531	3618	P	Rfx4	71137	chr12:106811867-106814756	2890	POLR3B;POLR3B;POLR3B	55703;55703;55703	314	-	yes	no	strong;definitive;definitive	NA;NA;NA	chr12:106977822-106981553	3732	RFX4	5992	191	-	no	no	NA	NA	3	no
wTR1_644	2	chr10:84147227-84149857	2631	G	Polr3b	70428	cCREs56192;cCREs56193;cCREs56194	chr10:84216156-84218416	2261	P	Rfx4	71137	chr12:106838618-106841516	2899	POLR3B;POLR3B;POLR3B	55703;55703;55703	242	-	no	no	strong;definitive;definitive	NA;NA;NA	chr12:106973511-106976259	2749	RFX4	5992	169	-	no	no	NA	NA	3	no
wTR1_6442	2	chr8:87508430-87510739	2310	I	NA	NA	cCREs443991;cCREs443992	chr8:87501273-87503026	1754	P	Junb	16477	chr19:12893019-12895161	2143	NA	NA	344	-	no	no	NA	NA	chr19:12901863-12903648	1786	JUNB	3726	591	-	no	no	NA	NA	1	no
wTR1_645	4	chr10:84147259-84150403	3145	G	Polr3b	70428	cCREs56192;cCREs56193;cCREs56194	chr10:84220772-84224095	3324	P	Rfx4	71137	chr12:106838651-106841871	3221	POLR3B;POLR3B;POLR3B	55703;55703;55703	225	-	no	no	strong;definitive;definitive	NA;NA;NA	chr12:106978746-106982012	3267	RFX4	5992	212	-	no	no	NA	NA	3	yes
wTR1_6451	2	chr8:90977853-90979900	2048	I	NA	NA	cCREs444731;cCREs444732	chr8:91045573-91047630	2058	P	Nkd1	93960	chr16:50502411-50504534	2124	NA	NA	256	-	no	no	NA	NA	chr16:50582655-50584616	1962	NKD1	85407	249	-	no	no	NA	NA	1	no
wTR1_6454	2	chr8:91832574-91833885	1312	I	NA	NA	cCREs444932	chr8:91566783-91568657	1875	P	Sall1	58198	chr16:51474186-51475530	1345	NA	NA	637	-	no	no	NA	NA	chr16:51185612-51187506	1895	SALL1	6299	523	-	no	no	NA	NA	1	no
wTR1_6454.1	2	chr8:91833981-91835507	1527	I	NA	NA	cCREs444933	chr8:91566783-91568657	1875	P	Sall1	58198	chr16:51475627-51477126	1500	NA	NA	539	-	yes	no	NA	NA	chr16:51185612-51187506	1895	SALL1	6299	523	-	no	no	NA	NA	1	no
wTR1_6472	3	chr8:97015103-97017541	2439	G	Nlrc5	434341	cCREs446044	chr8:97125751-97127424	1674	P	Psme3ip1;Rspry1	102122;67610	chr16:57077074-57081020	3947	NLRC5	84166	54	-	no	no	NA	NA	chr16:57220113-57221887	1775	PSME3IP1;RSPRY1	80011;89970	318	-	no	no	NA;NA	NA;NA	2	no
wTR1_6474	2	chr8:97516370-97518204	1835	G	Adgrg1	14766	cCREs446186;cCREs446187;cCREs446188	chr8:97124469-97126774	2306	P	Psme3ip1;Rspry1	102122;67610	chr16:57671385-57673379	1995	ADGRG1	9289	0,11	-	no	no	definitive	NA	chr16:57218893-57221137	2245	RSPRY1;PSME3IP1	89970;80011	275	-	no	no	NA;NA	NA;NA	2	no
wTR1_6478	6	chr8:97517818-97518204	387	G	Adgrg1	14766	cCREs446188	chr8:97504568-97508520	3953	P	NA	NA	chr16:57673031-57673379	349	ADGRG1	9289	232	-	no	no	definitive	NA	chr16:57657013-57662677	5665	ADGRG1	9289	75	-	no	no	definitive	NA	2	no
wTR1_6478.1	6	chr8:97520309-97520908	600	G	Adgrg1	14766	cCREs446190;cCREs446191	chr8:97504568-97508520	3953	P	NA	NA	chr16:57676294-57676972	679	ADGRG1	9289	36	-	no	no	definitive	NA	chr16:57657013-57662677	5665	ADGRG1	9289	75	-	no	no	definitive	NA	1	no
wTR1_6482	2	chr8:97950650-97953017	2368	G	Cfap20	14894	cCREs446293	chr8:97854298-97857297	3000	P	Usb1;Zfp319	101985;79233	chr16:58153084-58155414	2331	CFAP20	29105	204	-	no	no	NA	NA	chr16:58033051-58036412	3362	USB1;ZNF319	79650;57567	108	-	no	no	NA;NA	NA;NA	3	no
wTR1_6487	2	chr8:97898752-97899984	1233	G	Mmp15	17388	cCREs446280;cCREs446281	chr8:97875805-97877555	1751	P	Mmp15	17388	chr16:58082242-58083495	1254	NA	NA	123	-	no	no	NA	NA	chr16:58059274-58061117	1844	MMP15	4324	244	-	no	no	NA	NA	1	no
wTR1_6489	3	chr8:97898752-97900835	2084	I	NA	NA	cCREs446280;cCREs446281	chr8:97955971-97958811	2841	P	Cfap20	14894	chr16:58082242-58084149	1908	NA	NA	124	-	no	no	NA	NA	chr16:58157748-58163397	5650	CFAP20	29105	0,11	-	no	no	NA	NA	1	no
wTR1_6490	2	chr8:97949398-97952228	2831	G	Cfap20	14894	cCREs446293	chr8:97958771-97960436	1666	P	Cfap20	14894	chr16:58151759-58155200	3442	CFAP20	29105	0,16	-	no	no	NA	NA	chr16:58163356-58165470	2115	CFAP20	29105	87	-	no	no	NA	NA	3	no
wTR1_6495	2	chr8:106958297-106960124	1828	G	Dync1li2	234663	cCREs448008	chr8:107058357-107060006	1650	P	Car7;Nae1	12354;234664	chr16:66774243-66775559	1317	DYNC1LI2	1783	211	-	no	no	NA	NA	chr16:66864699-66866760	2062	NAE1	8883	131	-	no	no	NA	NA	1	no
wTR1_6501	3	chr8:108146291-108148082	1792	G	Agrp	11604	cCREs448219	chr8:108157573-108160490	2918	P	Agrp;Ctcf	11604;13018	chr16:67580851-67582916	2066	NA	NA	0,12	-	no	no	NA	NA	chr16:67593679-67596498	2820	CTCF	10664	162	-	no	no	definitive	NA	2	no
wTR1_6518	2	chr8:113186808-113189739	2932	G	Vac14	234729	cCREs449319;cCREs449320	chr8:113244524-113246093	1570	P	Mtss2	244654	chr16:70783039-70786000	2962	VAC14	55697	127	-	no	no	limited	NA	chr16:70719321-70721028	1708	MTSS2	92154	158	-	no	no	NA	NA	3	no
wTR1_6519	3	chr8:113188403-113189908	1506	G	Vac14	234729	cCREs449319;cCREs449320	chr8:113238670-113241711	3042	P	NA	NA	chr16:70783039-70784273	1235	VAC14	55697	191	-	no	no	limited	NA	chr16:70724215-70727582	3368	NA	NA	145	-	no	no	NA	NA	3	yes
wTR1_652	2	chr10:84506475-84506908	434	I	NA	NA	cCREs56294	chr10:84563843-84566590	2748	P	Tmem263;Fhl4	103266;14202	chr12:107310929-107311290	362	NA	NA	335	-	no	no	NA	NA	chr12:107347713-107350694	2982	TMEM263	90488	138	-	no	no	NA	NA	1	no
wTR1_6527	2	chr8:114250474-114252092	1619	G	Bcar1	12927	cCREs449605;cCREs449606	chr8:114266298-114268991	2694	P	Bcar1	12927	chr16:75279460-75280862	1403	BCAR1	9564	NA	-	no	no	NA	NA	chr16:75298380-75300834	2455	BCAR1	9564	154	-	no	no	NA	NA	2	yes
wTR1_6530	5	chr8:118638334-118640237	1904	I	NA	NA	cCREs450609;cCREs450610	chr8:118229536-118232521	2986	P	Maf	17132	chr16:80091024-80094040	3017	NA	NA	0,07	-	no	no	NA	NA	chr16:79632565-79635425	2861	MAF;MAF	4094;4094	649	-	no	no	definitive;definitive	definitive;definitive	1	no
wTR1_6552	2	chr8:124459399-124460967	1569	G	Car5a	12352	cCREs452184;cCREs452185	chr8:124473065-124475420	2356	P	Banp	53325	chr16:87951837-87952989	1153	CA5A	763	57	-	no	no	NA	NA	chr16:87983376-87987544	4169	BANP	54971	NA	-	no	no	NA	NA	1	no
wTR1_6556	2	chr8:125620269-125621945	1677	G	Spg7	234847	cCREs452492;cCREs452493	chr8:125564815-125566975	2161	P	Ankrd11	77087	chr16:89622973-89624045	1073	SPG7	6687	152	-	no	no	NA	definitive	chr16:89555398-89557385	1988	ANKRD11	29123	227	-	no	no	definitive	NA	1	no
wTR1_6563	2	chr8:127144697-127145408	712	I	NA	NA	cCREs452874	chr8:127185748-127187580	1833	P	2310022B05Rik	69551	chr1:230942733-230943107	375	NA	NA	126	-	no	no	NA	NA	chr1:231002500-231004686	2187	C1orf198	84886	198	-	no	no	NA	NA	1	no
wTR1_6570	2	chr8:129020944-129022303	1360	I	NA	NA	cCREs453408	chr8:129116602-129119416	2815	P	Irf2bp2	270110	chr1:234634560-234635778	1219	NA	NA	206	-	no	no	NA	NA	chr1:234744452-234747701	3250	IRF2BP2	359948	388	-	no	no	NA	NA	3	no
wTR1_6575	2	chr8:129107611-129108309	699	I	NA	NA	cCREs453440	chr8:129113983-129116007	2025	P	Irf2bp2	270110	chr1:234735205-234736064	860	NA	NA	0,17	-	no	no	NA	NA	chr1:234741820-234743964	2145	IRF2BP2	359948	699	-	no	no	NA	NA	3	no
wTR1_6577	3	chr8:129107942-129110589	2648	I	NA	NA	cCREs453440;cCREs453441	chr8:129116343-129118216	1874	P	Irf2bp2	270110	chr1:234735523-234738157	2635	NA	NA	132	-	no	no	NA	NA	chr1:234744196-234746272	2077	IRF2BP2	359948	504	-	no	no	NA	NA	3	no
wTR1_6578	34	chr8:129187854-129193563	5710	I	NA	NA	cCREs453462;cCREs453463	chr8:129108124-129121534	13411	P	Irf2bp2	270110	chr1:234858002-234863002	5001	LINC01132	100506810	271	-	no	no	NA	NA	chr1:234735789-234749625	13837	IRF2BP2	359948	409	-	no	no	NA	NA	3	no
wTR1_6581	2	chr8:129259373-129261115	1743	I	NA	NA	cCREs453482	chr8:129116510-129118213	1704	P	Irf2bp2	270110	chr1:234951693-234953429	1737	NA	NA	244	-	no	no	NA	NA	chr1:234744360-234746269	1910	IRF2BP2	359948	468	-	no	no	NA	NA	3	no
wTR1_6596	2	chr9:13977010-13979306	2297	I	NA	NA	cCREs455462	chr9:14078762-14081187	2426	P	Sesn3	75747	chr11:95071266-95074172	2907	NA	NA	198	positive	no	no	NA	NA	chr11:94963808-94966294	2487	SESN3	143686	388	-	no	no	NA	NA	2	no
wTR1_6621	2	chr9:24979605-24981349	1745	I	NA	NA	cCREs457244;cCREs457245	chr9:24956272-24958074	1803	P	Herpud2	80517	chr7:35756116-35757965	1850	NA	NA	212	-	no	no	NA	NA	chr7:35734733-35738027	3295	HERPUD2	64224	49	-	no	no	NA	NA	3	no
wTR1_6622	2	chr9:24978050-24979711	1662	I	NA	NA	cCREs457243;cCREs457244	chr9:25058766-25061626	2861	P	Septin7	235072	chr7:35754682-35756222	1541	NA	NA	194	-	no	no	NA	NA	chr7:35839175-35842302	3128	SEPTIN7	989	0,24	-	no	no	NA	NA	3	no
wTR1_6625	7	chr9:27095035-27099370	4336	I	NA	NA	cCREs457706;cCREs457707;cCREs457708	chr9:27105064-27108340	3277	P	Igsf9b	235086	chr11:133833762-133837527	3766	NA	NA	0,13	-	no	no	NA	NA	chr11:133825186-133828682	3497	IGSF9B	22997	254	-	no	no	NA	NA	3	no
wTR1_664	2	chr10:86909671-86911551	1881	I	NA	NA	cCREs56847	chr10:86956175-86958288	2114	P	Ascl1	17172	chr12:103406141-103407861	1721	NA	NA	543	positive	no	no	NA	NA	chr12:103349643-103351676	2034	ASCL1	429	316	-	no	no	limited	NA	1	no
wTR1_6644	2	chr9:36835636-36837138	1503	G	Pknox2	208076	cCREs460001;cCREs460002	chr9:36951749-36953310	1562	P	Pknox2	208076	chr11:125158873-125160436	1564	PKNOX2	63876	258	-	no	no	NA	NA	chr11:125036161-125037642	1482	PKNOX2	63876	251	-	no	no	NA	NA	2	no
wTR1_6653	3	chr9:41725519-41728806	3288	I	NA	NA	cCREs460864;cCREs460865	chr9:41386786-41389954	3169	P	NA	100042464	chr11:121561844-121568438	6595	NA	NA	144	-	no	no	NA	NA	chr11:121970594-121973624	3031	MIR125B1;MIR100HG	406911;399959	475	-	no	no	NA;NA	NA;NA	3	no
wTR1_6655	7	chr9:41757168-41760433	3266	I	NA	NA	cCREs460871	chr9:41388059-41394083	6025	P	NA	100042464	chr11:121525256-121528656	3401	NA	NA	353	-	no	no	NA	NA	chr11:121966798-121972395	5598	MIR100HG;MIR125B1	399959;406911	407	-	no	no	NA;NA	NA;NA	3	no
wTR1_6656	3	chr9:41504482-41507295	2814	G	NA	NA	cCREs460808;cCREs460809	chr9:41388473-41390719	2247	P	NA	100042464	chr11:121837218-121839896	2679	NA	NA	243	-	no	no	NA	NA	chr11:121969897-121972033	2137	MIR100HG;MIR125B1	399959;406911	437	-	no	no	NA;NA	NA;NA	3	no
wTR1_6657	3	chr9:41697581-41699055	1475	I	NA	NA	cCREs460858	chr9:41389410-41393184	3775	P	NA	100042464	chr11:121593303-121594544	1242	NA	NA	336	-	no	no	NA	NA	chr11:121967634-121971168	3535	MIR100HG;MIR125B1	399959;406911	0,41	-	no	no	NA;NA	NA;NA	3	no
wTR1_6661	2	chr9:41505963-41508381	2419	G	NA	NA	cCREs460808;cCREs460809	chr9:41547318-41550042	2725	P	NA	NA	chr11:121836004-121838529	2526	NA	NA	345	-	no	no	NA	NA	chr11:121793413-121796695	3283	NA	NA	104	-	no	no	NA	NA	3	no
wTR1_6663	3	chr9:42705438-42707105	1668	G	Grik4	110637	cCREs461189	chr9:42751806-42754465	2660	P	Grik4	110637	chr11:120434132-120435997	1866	GRIK4	2900	168	-	no	no	NA	NA	chr11:120380575-120383249	2675	GRIK4	2900	92	-	no	no	NA	NA	2	yes
wTR1_6683	6	chr9:44525877-44531144	5268	G	Phldb1	102693	cCREs461642;cCREs461643	chr9:44540203-44544730	4528	P	Phldb1	102693	chr11:118490436-118496271	5836	PHLDB1	23187	207	-	no	no	NA	NA	chr11:118476904-118482138	5235	PHLDB1	23187	124	-	no	no	NA	NA	3	no
wTR1_6688	2	chr9:45959238-45960935	1698	G	Sik3	70661	cCREs462039	chr9:45819790-45822378	2589	P	Sik3	70661	chr11:116799779-116801645	1867	SIK3	23387	272	-	no	no	NA	NA	chr11:116967607-116970295	2689	SIK3	23387	335	-	no	no	NA	NA	1	no
wTR1_6689	2	chr9:45890317-45893240	2924	G	Sik3	70661	cCREs462011;cCREs462012	chr9:45820588-45822653	2066	P	Sik3	70661	chr11:116897500-116900568	3069	SIK3	23387	144	-	no	no	NA	NA	chr11:116967293-116969475	2183	SIK3	23387	404	-	no	no	NA	NA	1	no
wTR1_6690	2	chr9:45964399-45966510	2112	G	Sik3	70661	cCREs462040	chr9:45821529-45824162	2634	P	Sik3	70661	chr11:116794497-116797114	2618	SIK3	23387	62	-	no	no	NA	NA	chr11:116965675-116968504	2830	SIK3	23387	419	-	no	no	NA	NA	1	no
wTR1_6699	2	chr9:52085419-52087274	1856	I	NA	NA	cCREs463590	chr9:51974129-51977017	2889	P	Zc3h12c	244871	chr11:109828134-109830032	1899	NA	NA	196	-	no	no	NA	NA	chr11:109963508-109966381	2874	ZC3H12C	85463	267	-	no	no	NA	NA	2	no
wTR1_670	3	chr10:90643128-90646013	2886	I	NA	NA	cCREs57743;cCREs57744	chr10:90633257-90636271	3015	P	Tmpo	21917	chr12:98894838-98898500	3663	LINC02453	643770	89	-	no	no	NA	NA	chr12:98908089-98910523	2435	TMPO-AS1;TMPO	100128191;7112	234	-	no	no	NA;NA	NA;NA	3	no
wTR1_6704	3	chr9:55998609-56000936	2328	G	Tspan3	56434	cCREs464333	chr9:56006430-56010035	3606	P	Tspan3	56434	chr15:77352068-77354441	2374	TSPAN3	10099	87	-	no	no	NA	NA	chr15:77360235-77364572	4338	TSPAN3	10099	106	-	no	no	NA	NA	2	no
wTR1_6721	2	chr9:58981417-58983720	2304	I	NA	NA	cCREs465072	chr9:58883752-58886018	2267	P	Neo1	18007	chr15:73262763-73264722	1960	NA	NA	274	-	no	no	NA	NA	chr15:73342825-73345169	2345	NEO1	4756	0,42	-	no	no	NA	NA	2	no
wTR1_6724	2	chr9:59508474-59510629	2156	G	Pkm	18746	cCREs465162	chr9:59333130-59336115	2986	P	Arih1	23806	chr15:72513919-72516659	2741	PKM	5315	51	-	no	no	NA	NA	chr15:72764843-72768066	3224	ARIH1	25820	311	-	no	no	NA	NA	1	no
wTR1_6728	10	chr9:62209634-62214644	5011	G	Anp32a	11737	cCREs465825;cCREs465826	chr9:62187841-62195170	7330	P	Anp32a	11737	chr15:69085497-69090592	5096	ANP32A	8125	102	-	no	no	NA	NA	chr15:69106856-69114983	8128	ANP32A;MIR548H4	8125;100313884	335	-	no	no	NA;NA	NA;NA	3	no
wTR1_6729	2	chr9:62955524-62957786	2263	I	NA	NA	cCREs466022	chr9:62828282-62830317	2036	P	Pias1	56469	chr15:68176294-68178273	1980	NA	NA	109	-	no	no	NA	NA	chr15:68345027-68347051	2025	PIAS1	8554	325	-	no	no	NA	NA	2	no
wTR1_673	2	chr10:92736815-92738427	1613	G	Elk3	13713	cCREs58203;cCREs58204	chr10:92621935-92624898	2964	P	Mir1931;Cdk17	100316689;237459	chr12:96627980-96629396	1417	ELK3	2004	94	-	no	no	NA	NA	chr12:96792625-96795866	3242	CDK17	5128	339	-	no	no	NA	NA	2	yes
wTR1_6737	2	chr9:64457025-64459168	2144	G	Megf11	214058	cCREs466364	chr9:64233078-64235497	2420	P	Megf11	214058	chr15:66310691-66312242	1552	MEGF11	84465	124	-	no	no	NA	NA	chr15:66543955-66546584	2630	MEGF11	84465	0,07	-	no	no	NA	NA	1	no
wTR1_6745	2	chr9:65044251-65044790	540	I	NA	NA	cCREs466501	chr9:65061744-65063504	1761	P	Parp16	214424	chr15:65596723-65597014	292	NA	NA	113	-	no	no	NA	NA	chr15:65578526-65579935	1410	PARP16	54956	159	-	no	no	NA	NA	1	no
wTR1_6747	2	chr9:65394316-65395576	1261	I	NA	NA	cCREs466571	chr9:65427536-65429339	1804	P	Plekho2	102595	chr15:65170224-65171207	984	NA	NA	92	-	no	no	NA	NA	chr15:65132904-65134461	1558	PLEKHO2	80301	144	-	no	no	NA	NA	1	no
wTR1_675	3	chr10:92716849-92719797	2949	G	Elk3;Cdk17	13713;237459	cCREs58195;cCREs58196	chr10:92622230-92625072	2843	P	Mir1931;Cdk17	100316689;237459	chr12:96650858-96654298	3441	ELK3	2004	165	-	no	no	NA	NA	chr12:96792428-96795585	3158	CDK17	5128	352	-	no	no	NA	NA	2	yes
wTR1_6752	2	chr9:66407140-66408474	1335	G	Usp3	235441	cCREs466760	chr9:66439306-66440978	1673	P	Usp3	235441	chr15:63831745-63832603	859	USP3	9960	227	-	no	no	NA	NA	chr15:63796635-63798353	1719	USP3	9960	0,39	-	no	no	NA	NA	3	yes
wTR1_6770	11	chr9:71979588-71982553	2966	I	NA	NA	cCREs468020	chr9:71958265-71961095	2831	P	Tcf12	21406	chr15:57178033-57180931	2899	ZNF280D;LOC145783	54816;145783	155	-	no	no	NA;NA	NA;NA	chr15:57208390-57212488	4099	ZNF280D;TCF12;LOC145783	54816;6938;145783	277	-	no	no	NA;NA;NA	NA;NA;NA	3	no
wTR1_6773	6	chr9:72486749-72489738	2990	I	NA	NA	cCREs468120	chr9:72509908-72513585	3678	P	Nedd4	17999	chr15:56341507-56344399	2893	NA	NA	57	-	no	no	NA	NA	chr15:56283389-56286210	2822	NEDD4	4734	74	-	no	no	NA	NA	2	no
wTR1_6778	3	chr9:74931557-74934706	3150	G	Myo5a	17918	cCREs468627;cCREs468628	chr9:74917616-74920772	3157	P	Myo5a	17918	chr15:52800970-52803991	3022	MYO5A	4644	105	-	no	no	definitive	NA	chr15:52819555-52822962	3408	MYO5A	4644	145	-	no	no	definitive	NA	3	no
wTR1_6779	2	chr9:75108304-75110493	2190	G	Myo5c	208943	cCREs468684	chr9:75257666-75259363	1698	P	Mapk6	50772	chr15:52545967-52550796	4830	MYO5C	55930	32	-	no	no	NA	NA	chr15:52308879-52311576	2698	MAPK6	5597	126	-	no	no	NA	NA	1	no
wTR1_6790	2	chr9:77992911-77995056	2146	G	Cilk1	56542	cCREs469332	chr9:77959881-77962441	2561	P	NA	NA	chr6:52889494-52892503	3010	CILK1	22858	93	-	no	no	NA	NA	chr6:52925200-52927577	2378	FBXO9;CILK1	26268;22858	201	-	no	no	NA;NA	NA;NA	2	no
wTR1_680	2	chr10:92737913-92740334	2422	G	Elk3	13713	cCREs58204	chr10:92749912-92751492	1581	P	NA	NA	chr12:96625592-96628552	2961	ELK3	2004	145	-	no	no	NA	NA	chr12:96612770-96615226	2457	NA	NA	7	-	no	no	NA	NA	3	no
wTR1_6802	2	chr9:83208981-83211378	2398	I	NA	NA	cCREs470250	chr9:82867919-82869575	1657	P	Phip	83946	chr6:80130666-80132697	2032	NA	NA	382	-	no	no	NA	NA	chr6:79786801-79788492	1692	PHIP	55023	703	-	no	no	definitive	NA	1	no
wTR1_6814	4	chr9:91248836-91252227	3392	I	NA	NA	cCREs471773;cCREs471774	chr9:91258589-91260871	2283	P	Zic1	22771	chr3:147135538-147139124	3587	NA	NA	142	-	no	no	NA	NA	chr3:147126935-147129211	2277	ZIC1;ZIC4	7545;84107	739	-	no	no	NA;NA	NA;NA	3	yes
wTR1_6820	2	chr9:94383201-94384899	1699	I	NA	NA	cCREs472334	chr9:94436941-94438792	1852	P	Dipk2a	68861	chr3:143749613-143750949	1337	NA	NA	63	-	no	no	NA	NA	chr3:143690583-143692759	2177	DIPK2A	205428	455	-	no	no	NA	NA	2	yes
wTR1_6823	2	chr9:95713635-95715794	2160	G	Pls1	102502	cCREs472735;cCREs472736	chr9:95649210-95651793	2584	P	Trpc1	22063	chr3:142342278-142344257	1980	PLS1	5357	231	-	no	no	NA	NA	chr3:142434427-142444558	10132	TRPC1	7220	NA	-	no	no	NA	NA	1	no
wTR1_6827	5	chr9:96871085-96874616	3532	G	Spsb4	211949	cCREs472993;cCREs472994	chr9:96916235-96919969	3735	P	Spsb4	211949	chr3:140810866-140816253	5388	SPSB4	92369	81	-	no	no	NA	NA	chr3:140769478-140773096	3619	SPSB4	92369	0,22	-	no	no	NA	NA	3	no
wTR1_6830	5	chr9:99316261-99320151	3891	G	Mras	17532	cCREs473598;cCREs473599	chr9:99334592-99337761	3170	P	Mras	17532	chr3:138086013-138089605	3593	MRAS	22808	52	-	no	no	definitive	NA	chr3:138066381-138070389	4009	MRAS	22808	103	-	no	no	definitive	NA	2	no
wTR1_6834	2	chr9:100585554-100585981	428	G	Stag1	20842	cCREs473824	chr9:100544019-100546755	2737	P	Stag1	20842	chr3:136378723-136379224	502	STAG1	10274	83	-	no	no	definitive	NA	chr3:136467909-136471232	3324	STAG1	10274	276	-	no	no	definitive	NA	1	no
wTR1_6834.1	2	chr9:100586100-100587695	1596	G	Stag1	20842	cCREs473824	chr9:100544019-100546755	2737	P	Stag1	20842	chr3:136377386-136378603	1218	STAG1	10274	363	-	no	no	definitive	NA	chr3:136467909-136471232	3324	STAG1	10274	276	-	no	no	definitive	NA	2	yes
wTR1_684	2	chr10:94452475-94454967	2493	I	NA	NA	cCREs58669;cCREs58670	chr10:94150028-94151729	1702	P	Cep83os;Cep83	67723;77048	chr12:94495334-94498589	3256	NA	NA	29	-	no	no	NA	NA	chr12:94853412-94854912	1501	CEP83;CEP83-DT	51134;144486	0,04	-	no	no	definitive;NA	NA;NA	2	no
wTR1_6842.1	2	chr9:102695294-102695989	696	I	NA	NA	cCREs474293	chr9:102527839-102529528	1690	P	Cep63;Anapc13	28135;69010	chr3:134010869-134012520	1652	NA	NA	103	-	no	no	NA	NA	chr3:134203677-134205855	2179	CEP63;ANAPC13	80254;25847	57	-	no	no	strong;NA	NA;NA	1	no
wTR1_6844	3	chr9:102628850-102630219	1370	G	Amotl2	56332	cCREs474280	chr9:102618380-102621229	2850	P	Amotl2	56332	chr3:134081222-134083061	1840	AMOTL2	51421	12	-	no	no	NA	NA	chr3:134092142-134094954	2813	AMOTL2	51421	177	-	no	no	NA	NA	1	no
wTR1_6868	3	chr9:107551488-107554201	2714	G	Slc38a3	76257	cCREs475523;cCREs475524	chr9:107602928-107606084	3157	P	NA	NA	chr3:50257669-50260716	3048	SLC38A3	10991	147	-	no	no	NA	NA	chr3:50199098-50203007	3910	NA	NA	124	-	no	no	NA	NA	2	no
wTR1_6869	2	chr9:107552092-107554761	2670	G	Slc38a3	76257	cCREs475523;cCREs475524	chr9:107568260-107571181	2922	P	Slc38a3	76257	chr3:50257094-50259837	2744	SLC38A3	10991	233	-	no	no	NA	NA	chr3:50241240-50244304	3065	SLC38A3	10991	138	-	no	no	NA	NA	2	yes
wTR1_6877	2	chr9:108302811-108304960	2150	I	NA	NA	cCREs475693	chr9:108418072-108420377	2306	P	Qrich1	69232	chr3:49300058-49305858	5801	NA	NA	NA	-	no	no	NA	NA	chr3:49130610-49133592	2983	QRICH1	54870	244	-	no	no	definitive	NA	2	no
wTR1_6878	2	chr9:108302811-108304395	1585	I	NA	NA	cCREs475693	chr9:108353620-108356109	2490	P	NA	NA	chr3:49303277-49305858	2582	NA	NA	76	-	no	no	NA	NA	chr3:49208055-49210168	2114	KLHDC8B	200942	0,13	-	no	no	NA	NA	2	no
wTR1_688	2	chr10:96775900-96777401	1502	I	NA	NA	cCREs59293	chr10:94977422-94979802	2381	P	Ube2n	93765	chr12:91774402-91775837	1436	NA	NA	315	-	no	no	NA	NA	chr12:93833611-93836095	2485	UBE2N	7334	189	-	no	no	NA	NA	3	no
wTR1_6896	2	chr9:110107336-110109583	2248	G	Smarcc1	20588	cCREs475964	chr9:110146549-110148205	1657	P	Cspg5	29873	chr3:47675740-47677263	1524	SMARCC1	6599	307	-	no	no	NA	NA	chr3:47620079-47621857	1779	CSPG5	10675	172	-	no	no	NA	NA	1	no
wTR1_6897	2	chr9:110188558-110190093	1536	I	NA	NA	cCREs475986	chr9:110147833-110149698	1866	P	Cspg5	29873	chr3:47577986-47578915	930	NA	NA	79	-	no	no	NA	NA	chr3:47618518-47620460	1943	CSPG5	10675	332	-	no	no	NA	NA	3	no
wTR1_6902	2	chr9:110682469-110685225	2757	I	NA	NA	cCREs476097	chr9:110310383-110312257	1875	P	Ptpn23	104831	chr3:46886128-46889377	3250	NA	NA	166	-	no	no	NA	NA	chr3:47420765-47422861	2097	PTPN23	25930	112	-	no	no	NA	NA	1	no
wTR1_6907	3	chr9:115513265-115515731	2467	I	NA	NA	cCREs477260	chr9:115217787-115220417	2631	P	Stt3b	68292	chr3:31276244-31278257	2014	NA	NA	162	-	no	no	NA	NA	chr3:31573149-31576122	2974	STT3B	201595	323	-	no	no	limited	NA	2	no
wTR1_6915	2	chr9:120647200-120648697	1498	I	NA	NA	cCREs478548;cCREs478549	chr9:120842497-120844324	1828	P	Ctnnb1	12387	chr3:40916771-40919592	2822	NA	NA	88	-	no	no	NA	NA	chr3:41240885-41243191	2307	CTNNB1	1499	292	-	no	no	definitive	definitive	1	no
wTR1_6916	4	chr9:120777133-120780053	2921	I	NA	NA	cCREs478587	chr9:120840880-120845360	4481	P	Ctnnb1	12387	chr3:41160588-41163437	2850	NA	NA	164	-	no	no	NA	NA	chr3:41238833-41244231	5399	CTNNB1	1499	164	-	no	no	definitive	definitive	2	no
wTR1_6921	2	chr9:121598408-121601003	2596	G	Sec22c	215474	cCREs478831	chr9:121619736-121621467	1732	P	Ss18l2	26901	chr3:42600754-42604162	3409	SEC22C	9117	108	-	no	no	NA	NA	chr3:42632996-42635754	2759	SS18L2	51188	51	-	no	no	NA	NA	1	no
wTR1_6935	2	chrX:10568732-10570768	2037	I	Btbd35f20;Spin2-ps1	668963;74851	cCREs479948	chrX:10294224-10296196	1973	P	Mid1ip1	68041	chrX:38923318-38925580	2263	NA	NA	232	-	no	no	NA	NA	chrX:38663022-38665059	2038	MID1IP1	58526	0,45	-	no	no	NA	NA	3	no
wTR1_6939	2	chrX:12784689-12785959	1271	I	Btbd35f20;Spin2-ps1	668963;74851	cCREs480294	chrX:12163720-12166435	2716	P	Atp6ap2	70495	chrX:41112427-41115012	2586	NA	NA	76	-	no	no	NA	NA	chrX:40439107-40441902	2796	ATP6AP2	10159	0,11	-	no	no	limited	NA	2	no
wTR1_6945	9	chrX:12818141-12819514	1374	G	Btbd35f20;Spin2-ps1	668963;74851	cCREs480299	chrX:12855720-12859625	3906	P	Ddx3x	13205	chrX:41150539-41151595	1057	NA	NA	147	-	no	no	NA	NA	chrX:41190782-41194725	3944	DDX3X;DDX3X	1654;1654	179	-	no	no	definitive;definitive	NA;NA	1	no
wTR1_695	2	chr10:96775988-96777741	1754	I	NA	NA	cCREs59293	chr10:98723768-98726147	2380	P	Dusp6	67603	chr12:91774031-91775751	1721	NA	NA	0,26	-	no	no	NA	NA	chr12:89745997-89748529	2533	DUSP6	1848	402	-	no	no	NA	NA	3	no
wTR1_6951	3	chrX:34300706-34303514	2809	G	Slc25a43	194744	cCREs481287;cCREs481288	chrX:34334235-34336574	2340	P	Slc25a5	11740	chrX:118551720-118554206	2487	SLC25A43	203427	231	-	no	no	NA	NA	chrX:118601085-118603362	2278	SLC25A5;SLC25A5-AS1	292;100303728	159	-	no	no	NA;NA	NA;NA	3	no
wTR1_6962	4	chrX:45638608-45640162	1555	I	NA	NA	cCREs482242	chrX:45696218-45698686	2469	P	Bcorl1	320376	chrX:129066249-129068173	1925	NA	NA	277	-	no	no	NA	NA	chrX:129115908-129118349	2442	NA	NA	832	-	no	no	NA	NA	1	no
wTR1_6963	2	chrX:50562308-50565110	2803	G	Plac1	56096	cCREs482805;cCREs482806	chrX:50409088-50411449	2362	P	Mir503;Mir322	723879;723907	chrX:133865392-133868521	3130	NA	NA	204	-	no	no	NA	NA	chrX:133682561-133684687	2127	MIR503HG;MIR424;MIR503;LINC00629	84848;494336;574506;100506757	202	-	no	no	NA;NA;NA;NA	NA;NA;NA;NA	1	no
wTR1_6967	10	chrX:57800814-57802262	1449	G	NA	NA	cCREs483308	chrX:58140740-58148094	7355	P	Sox3	20675	chrX:139173654-139174952	1299	LOC389895	389895	657	-	no	no	NA	NA	chrX:139580954-139588718	7765	SOX3;SOX3	6658;6658	397	-	no	no	definitive;definitive	NA;NA	1	no
wTR1_6969	2	chrX:58077281-58079164	1884	I	NA	NA	cCREs483321	chrX:58144348-58145971	1624	P	Sox3	20675	chrX:139513103-139515105	2003	NA	NA	218	-	no	no	NA	NA	chrX:139584953-139586606	1654	SOX3;SOX3	6658;6658	698	-	no	no	definitive;definitive	NA;NA	1	no
wTR1_697	5	chr10:98633612-98636438	2827	G	Poc1b	382406	cCREs59737;cCREs59738	chr10:98724841-98728020	3180	P	Dusp6	67603	chr12:89844511-89846853	2343	POC1B	282809	231	-	no	no	definitive	definitive	chr12:89743918-89747283	3366	DUSP6	1848	536	-	no	no	NA	NA	3	no
wTR1_6993	3	chrX:90541577-90543707	2131	G	Arx	11878	cCREs485536	chrX:90527679-90531764	4086	P	Arx	11878	chrX:25021799-25023886	2088	ARX;ARX	170302;170302	515	-	no	no	definitive;definitive	NA;NA	chrX:25034163-25038272	4110	ARX;ARX	170302;170302	419	-	yes	no	definitive;definitive	NA;NA	3	no
wTR1_6996	3	chrX:91704810-91706452	1643	I	NA	NA	cCREs485679	chrX:91784914-91787565	2652	P	Maged1	94275	chrX:51810596-51813256	2661	MAGED4B;MAGED4	81557;728239	233	-	no	yes	NA;NA	NA;NA	chrX:51636517-51639159	2643	MAGED1	9500	481	-	no	yes	NA	NA	3	no
wTR1_701	3	chr10:107367013-107369631	2619	I	NA	NA	cCREs61420;cCREs61421	chr10:107597576-107599587	2012	P	Ppp1r12a	17931	chr12:80580712-80582840	2129	NA	NA	378	-	no	no	NA	NA	chr12:80328579-80330536	1958	PPP1R12A	4659	364	-	no	no	strong	NA	3	no
wTR1_7019	5	chrX:131221660-131222252	593	I	NA	NA	cCREs488111	chrX:131251057-131253270	2214	P	Armcx1	78248	chrX:100740982-100741514	533	ARMCX4	100131755	0,21	-	no	no	NA	NA	chrX:100803865-100806306	2442	ARMCX1	51309	118	-	no	no	NA	NA	1	no
wTR1_702	11	chr10:107569399-107570097	699	I	NA	NA	cCREs61473	chr10:107597412-107600593	3182	P	Ppp1r12a	17931	chr12:80354647-80355443	797	NA	NA	87	-	no	no	NA	NA	chr12:80327625-80330536	2912	PPP1R12A	4659	344	-	no	no	strong	NA	2	no
wTR1_702.1	11	chr10:107571152-107572534	1383	I	NA	NA	cCREs61473	chr10:107597412-107600593	3182	P	Ppp1r12a	17931	chr12:80351380-80353327	1948	NA	NA	74	-	no	no	NA	NA	chr12:80327625-80330536	2912	PPP1R12A	4659	344	-	no	no	strong	NA	2	no
wTR1_7034	2	chrX:162701591-162702844	1254	G	Gpm6b	14758	cCREs491177	chrX:162609129-162611973	2845	P	Gemin8	237221	chrX:13928097-13929496	1400	GPM6B	2824	39	-	no	no	NA	NA	chrX:14044392-14047170	2779	GEMIN8	54960	0,1	-	no	no	NA	NA	2	no
wTR1_7043	2	chrX:163240366-163242366	2001	I	NA	NA	cCREs491294	chrX:163647005-163649224	2220	P	Tmsb4x	19241	chrX:13377610-13378745	1136	NA	NA	127	-	no	no	NA	NA	chrX:12990946-12993316	2371	TMSB4X	7114	109	-	no	no	NA	NA	3	no
wTR1_7044	2	chrX:163588492-163590891	2400	I	NA	NA	cCREs491364;cCREs491365	chrX:163644650-163647118	2469	P	Tmsb4x	19241	chrX:13047530-13048889	1360	NA	NA	168	-	no	no	NA	NA	chrX:12993203-12995638	2436	TMSB4X	7114	303	-	no	no	NA	NA	1	no
wTR1_716	3	chr10:115798886-115801038	2153	G	Ptprb	19263	cCREs63461	chr10:115909141-115912286	3146	P	Kcnmb4	58802	chr12:70932003-70934340	2338	PTPRB	5787	218	-	no	no	NA	NA	chr12:70758217-70761991	3775	KCNMB4	27345	207	-	no	no	NA	NA	1	no
wTR1_723	2	chr10:118502495-118503647	1153	I	NA	NA	cCREs64114	chr10:117282321-117284625	2305	P	Rap1b	215449	chr12:67835665-67836420	756	NA	NA	378	-	no	yes	NA	NA	chr12:69003541-69005449	1909	RAP1B	5908	0,32	-	no	no	NA	NA	1	no
wTR1_736	3	chr10:122320301-122322672	2372	G	Ppm1h	319468	cCREs65035	chr10:122420833-122423687	2855	P	Mirlet7i	387251	chr12:63107792-63109774	1983	PPM1H	57460	258	-	no	no	NA	NA	chr12:62996042-62999647	3606	MIRLET7I;LINC01465	406891;283416	186	-	no	no	NA;NA	NA;NA	3	yes
wTR1_736.1	3	chr10:122322869-122323721	853	G	Ppm1h	319468	cCREs65036	chr10:122420833-122423687	2855	P	Mirlet7i	387251	chr12:63106852-63107372	521	PPM1H	57460	125	-	no	no	NA	NA	chr12:62996042-62999647	3606	MIRLET7I;LINC01465	406891;283416	186	-	no	no	NA;NA	NA;NA	3	yes
wTR1_737	4	chr10:122367501-122371023	3523	G	Ppm1h	319468	cCREs65053;cCREs65054;cCREs65055	chr10:122421820-122424666	2847	P	Mirlet7i	387251	chr12:63048513-63052257	3745	PPM1H	57460	NA	-	no	no	NA	NA	chr12:62995018-62998531	3514	LINC01465;MIRLET7I	283416;406891	168	-	no	no	NA;NA	NA;NA	3	no
wTR1_738	3	chr10:125426296-125428851	2556	G	Lrig3	320398	cCREs65656	chr10:125403291-125406740	3450	P	Lrig3	320398	chr12:59286838-59289349	2512	LRIG3	121227	319	-	no	no	NA	NA	chr12:59310572-59314292	3721	LRIG3	121227	328	-	no	no	NA	NA	1	no
wTR1_739	7	chr10:126364891-126368469	3579	I	NA	NA	cCREs65852;cCREs65853;cCREs65854;cCREs65855	chr10:126413624-126418879	5256	P	Ctdsp2	52468	chr12:58287387-58291061	3675	NA	NA	178	-	no	no	NA	NA	chr12:58237120-58243690	6571	CTDSP2	10106	235	-	no	no	NA	NA	3	yes
wTR1_746	2	chr10:126527394-126528998	1605	G	Agap2	216439	cCREs65897;cCREs65898	chr10:126515185-126517496	2312	P	Agap2	216439	chr12:58120208-58121961	1754	AGAP2-AS1;AGAP2	100130776;116986	501	-	no	no	NA;NA	NA;NA	chr12:58131195-58133525	2331	AGAP2	116986	602	-	no	no	NA	NA	3	yes
wTR1_747	2	chr10:126532135-126533488	1354	G	Os9	216440	cCREs65899	chr10:126725870-126727505	1636	P	Mbd6;Ddit3	110962;13198	chr12:58114506-58115747	1242	OS9	10956	154	-	no	no	NA	NA	chr12:57914645-57916688	2044	DDIT3;MBD6	1649;114785	455	-	no	no	NA;NA	NA;NA	1	no
wTR1_798	2	chr10:128365809-128367560	1752	I	NA	NA	cCREs66302	chr10:128347014-128349474	2461	P	Cd63	12512	chr12:56104923-56106617	1695	ITGA7	3679	153	-	no	no	NA	NA	chr12:56119704-56122736	3033	CD63	967	203	-	no	no	NA	NA	1	no
wTR1_828	2	chr11:8355478-8357356	1879	G	Tns3	319939	cCREs67603;cCREs67604	chr11:7113628-7116378	2751	P	Igfbp3	16009	chr7:47351978-47354156	2179	TNS3	64759	45	-	no	no	NA	NA	chr7:45960574-45963698	3125	IGFBP3	3486	57	-	no	no	NA	NA	1	no
wTR1_830	3	chr11:16526773-16529296	2524	I	NA	NA	cCREs68925	chr11:16651554-16653797	2244	P	Egfr	13649	chr7:54955481-54957187	1707	NA	NA	81	-	no	no	NA	NA	chr7:55086030-55088368	2339	EGFR	1956	52	-	no	no	NA	NA	1	no
wTR1_831	2	chr11:16569589-16571401	1813	I	NA	NA	cCREs68936	chr11:16652298-16653833	1536	P	Egfr	13649	chr7:55023044-55025131	2088	NA	NA	133	-	no	no	NA	NA	chr7:55086777-55088404	1628	EGFR	1956	0,07	-	no	no	NA	NA	1	no
wTR1_838	2	chr11:20299625-20301973	2349	I	NA	NA	cCREs69656;cCREs69657	chr11:20231594-20233900	2307	P	Slc1a4	55963	chr2:65142642-65147054	4413	LINC02245	400958	51	-	no	no	NA	NA	chr2:65214789-65217745	2957	SLC1A4	6509	166	-	no	no	NA	NA	3	no
wTR1_840	2	chr11:20295437-20296807	1371	I	NA	NA	cCREs69655	chr11:20232262-20234525	2264	P	Slc1a4	55963	chr2:65149711-65150561	851	LINC02245	400958	107	-	no	no	NA	NA	chr2:65214315-65216990	2676	SLC1A4	6509	89	-	no	no	NA	NA	3	no
wTR1_845	5	chr11:20756563-20759646	3084	I	NA	NA	cCREs69740	chr11:20729625-20732905	3281	P	Lgalsl	216551	chr2:64630936-64643927	12992	NA	NA	95	-	no	no	NA	NA	chr2:64678997-64683235	4239	LGALSL	29094	228	-	no	no	NA	NA	3	no
wTR1_846	4	chr11:20814180-20816392	2213	I	NA	NA	cCREs69755;cCREs69756	chr11:20989650-20992490	2841	P	Peli1	67245	chr2:64555073-64558047	2975	NA	NA	175	-	no	no	NA	NA	chr2:64370333-64373116	2784	PELI1	57162	303	-	no	no	NA	NA	3	no
wTR1_848	13	chr11:21895495-21898821	3327	G	Otx1	18423	cCREs69956;cCREs69957	chr11:21902626-21910652	8027	P	Otx1	18423	chr2:63280824-63284236	3413	OTX1	5013	421	-	no	no	NA	NA	chr2:63268706-63276964	8259	OTX1;LOC100132215	5013;100132215	495	positive	yes	no	NA;NA	NA;NA	1	no
wTR1_849	2	chr11:21907288-21909510	2223	G	Ehbp1	216565	cCREs69960	chr11:21899022-21901144	2123	P	Otx1	18423	chr2:63269806-63272110	2305	EHBP1;LOC100132215	23301;100132215	537	-	no	no	NA;NA	NA;NA	chr2:63278432-63280620	2189	OTX1	5013	158	-	no	no	NA	NA	1	no
wTR1_852	2	chr11:22484364-22486129	1766	I	NA	NA	cCREs70084	chr11:23154021-23156701	2681	P	Xpo1	103573	chr2:62701060-62703005	1946	NA	NA	213	-	no	no	NA	NA	chr2:61764712-61766501	1790	XPO1	7514	561	-	no	yes	NA	NA	1	no
wTR1_876	2	chr11:31612083-31614760	2678	I	NA	NA	cCREs71807	chr11:31722770-31725366	2597	P	NA	NA	chr5:173096888-173098671	1784	NA	NA	236	-	no	no	NA	NA	chr5:173247178-173251632	4455	NA	NA	0,05	-	no	no	NA	NA	3	no
wTR1_877	6	chr11:31612277-31615577	3301	I	NA	NA	cCREs71807	chr11:31769863-31773539	3677	P	Cpeb4	67579	chr5:173096888-173098671	1784	NA	NA	236	-	no	no	NA	NA	chr5:173314244-173317993	3750	CPEB4	80315	659	-	no	no	NA	NA	3	no
wTR1_879	2	chr11:31746613-31748385	1773	I	NA	NA	cCREs71861	chr11:31726654-31728382	1729	P	NA	NA	chr5:173290218-173291416	1199	NA	NA	102	-	no	no	NA	NA	chr5:173252182-173253528	1347	NA	NA	311	-	no	no	NA	NA	2	no
wTR1_880	2	chr11:31737208-31739299	2092	I	NA	NA	cCREs71857;cCREs71858	chr11:31769920-31772304	2385	P	Cpeb4	67579	chr5:173278914-173280631	1718	NA	NA	145	-	no	no	NA	NA	chr5:173314272-173316753	2482	CPEB4	80315	553	-	no	no	NA	NA	3	no
wTR1_881	2	chr11:31745903-31748900	2998	I	NA	NA	cCREs71861	chr11:31770188-31772242	2055	P	Cpeb4	67579	chr5:173289397-173291892	2496	NA	NA	118	-	no	no	NA	NA	chr5:173314586-173316692	2107	CPEB4	80315	626	-	no	no	NA	NA	2	yes
wTR1_883	2	chr11:32136139-32137789	1651	G	Nprl3	17168	cCREs71991;cCREs71992	chr11:32121088-32123657	2570	P	Rhbdf1	13650	chr16:141849-144229	2381	NPRL3	8131	104	-	no	yes	NA	NA	chr16:121301-124502	3202	RHBDF1	64285	112	-	no	yes	NA	NA	1	no
wTR1_885	2	chr11:32450324-32451847	1524	G	Stk10	20868	cCREs72079;cCREs72080	chr11:32355016-32356535	1520	P	Ubtd2	327900	chr5:171591932-171593399	1468	STK10	6793	65	-	no	no	NA	NA	chr5:171709348-171711193	1846	UBTD2	92181	439	-	no	no	NA	NA	1	no
wTR1_936	3	chr11:51898443-51901420	2978	I	NA	NA	cCREs76534	chr11:51911291-51913876	2586	P	Ppp2ca	19052	chr5:133574456-133577790	3335	CDKL3	51265	171	-	no	no	NA	NA	chr5:133560127-133562941	2815	PPP2CA;MIR3661	5515;100500905	228	-	no	no	strong;NA	NA;NA	3	yes
wTR1_947	4	chr11:54567901-54569585	1685	G	Cdc42se2	72729	cCREs77123	chr11:54599069-54601202	2134	P	Cdc42se2	72729	chr5:130659091-130660267	1177	CDC42SE2	56990	202	-	no	no	NA	NA	chr5:130599706-130601625	1920	CDC42SE2	56990	243	-	no	no	NA	NA	3	yes
wTR1_950	2	chr11:54836306-54838222	1917	G	Anxa6	11749	cCREs77187;cCREs77188	chr11:54844763-54847080	2318	P	Anxa6	11749	chr5:150529785-150531855	2071	ANXA6	309	67	-	no	no	NA	NA	chr5:150534856-150537487	2632	ANXA6	309	114	-	no	no	NA	NA	3	yes
wTR1_965	2	chr11:59927768-59929412	1645	G	Rai1	19377	cCREs78328	chr11:59918562-59920800	2239	P	Rai1	19377	chr17:17596850-17599228	2379	RAI1	10743	146	-	no	yes	definitive	NA	chr17:17584772-17587549	2778	RAI1	10743	264	-	no	yes	definitive	NA	3	no
wTR1_995	2	chr11:62779536-62782019	2484	G	Cdrt4	66338	cCREs78929	chr11:62942924-62944779	1856	P	Pmp22	18858	chr17:15359696-15361726	2031	TVP23C-CDRT4;CDRT4	100533496;284040	177	-	no	yes	NA;NA	NA;NA	chr17:15166112-15168175	2064	PMP22	5376	37	-	no	yes	NA	NA	2	no
wTR1_996	2	chr11:62780514-62782131	1618	G	Cdrt4	66338	cCREs78929	chr11:62946626-62949056	2431	P	Pmp22	18858	chr17:15359696-15361359	1664	TVP23C-CDRT4;CDRT4	100533496;284040	0,2	-	no	yes	NA;NA	NA;NA	chr17:15161110-15164081	2972	PMP22	5376	69	-	no	yes	NA	NA	2	no
wTR1_997	2	chr11:63711485-63713628	2144	G	Hs3st3b1	54710	cCREs79118;cCREs79119	chr11:63735983-63737844	1862	P	Hs3st3b1	54710	chr17:14233314-14235429	2116	HS3ST3B1	9953	242	-	no	yes	NA	NA	chr17:14202180-14204201	2022	HS3ST3B1	9953	44	-	no	yes	NA	NA	1	no
wTR2_100	4	chr10:39365370-39366762	1393	G	Traf3ip2	103213	cCREs47032	chr10:39453021-39453996	976	P	Rev3l	19714	chr6:111887655-111889043	1389	TRAF3IP2;TRAF3IP2-AS1	10758;643749	433	-	no	no	NA;NA	NA;NA	chr6:111802278-111803324	1047	REV3L;TRAF3IP2-AS1	5980;643749	197	-	no	no	NA;NA	limited;NA	1	no
wTR2_1000	5	chr11:8357728-8359102	1375	G	Tns3	319939	cCREs67605	chr11:8367620-8368620	1001	P	NA	NA	chr7:47354547-47356671	2125	TNS3	64759	36	-	no	no	NA	NA	chr7:47366590-47367786	1197	NA	NA	97	-	no	no	NA	NA	1	no
wTR2_10001	3	chr2:110050344-110051876	1533	I	NA	NA	cCREs269986	chr2:109730913-109731600	688	P	Lin7c	22343	chr11:27199429-27200940	1512	NA	NA	77	-	no	no	NA	NA	chr11:27527733-27528449	717	BDNF-AS;LIN7C	497258;55327	115	-	no	no	NA;NA	NA;NA	1	no
wTR2_10012	5	chr2:113805028-113806675	1648	I	NA	NA	cCREs270668;cCREs270669	chr2:113838708-113839842	1135	P	C130080G10Rik;Gjd2;A530058N18Rik	100303644;14617;320846	chr15:35012700-35014258	1559	NA	NA	0,09	-	no	no	NA	NA	chr15:35046519-35047708	1190	GJD2	57369	432	-	no	no	NA	NA	1	no
wTR2_10016	6	chr2:115682912-115683970	1059	I	NA	NA	cCREs271071;cCREs271072	chr2:115891487-115893129	1643	P	Meis2	17536	chr15:37177216-37178306	1091	LOC145845	145845	0,49	-	no	no	NA	NA	chr15:37392653-37394196	1544	MEIS2	4212	468	-	no	no	NA	NA	2	no
wTR2_10017	16	chr2:115682833-115685898	3066	G	NA	NA	cCREs271071;cCREs271072;cCREs271073;cCREs271074	chr2:115885928-115889203	3276	P	Meis2	17536	chr15:37177127-37180264	3138	LOC145845	145845	563	-	no	no	NA	NA	chr15:37387261-37390443	3183	MEIS2	4212	481	-	no	no	NA	NA	2	no
wTR2_10018	4	chr2:115764668-115766188	1521	G	Meis2	17536	cCREs271101	chr2:115891331-115892127	797	P	Meis2	17536	chr15:37258601-37260264	1664	MEIS2	4212	72	-	no	no	NA	NA	chr15:37392483-37393254	772	MEIS2	4212	714	-	no	no	NA	NA	2	no
wTR2_10019	4	chr2:115834539-115836033	1495	G	Meis2	17536	cCREs271125	chr2:115892196-115893350	1155	P	Meis2	17536	chr15:37337799-37339208	1410	MEIS2	4212	739	-	no	no	NA	NA	chr15:37393299-37394363	1065	MEIS2	4212	365	-	no	no	NA	NA	1	no
wTR2_1002	4	chr11:8524489-8525407	919	G	Tns3	319939	cCREs67668;cCREs67669	chr11:8563909-8565029	1121	P	Tns3	319939	chr7:47576697-47577762	1066	TNS3	64759	75	-	no	no	NA	NA	chr7:47620902-47622209	1308	TNS3	64759	0,07	-	no	no	NA	NA	1	no
wTR2_10021	4	chr2:115835853-115836766	914	G	Meis2	17536	cCREs271125;cCREs271126	chr2:115886424-115887745	1322	P	NA	NA	chr15:37339090-37339961	872	MEIS2	4212	731	-	no	no	NA	NA	chr15:37387772-37389080	1309	MEIS2	4212	489	-	no	no	NA	NA	1	no
wTR2_10029	9	chr2:116800012-116802094	2083	I	NA	NA	cCREs271340	chr2:116945914-116948216	2303	P	Spred1	114715	chr15:38363588-38365752	2165	NA	NA	337	-	no	no	NA	NA	chr15:38543577-38546196	2620	SPRED1	161742	434	-	no	no	NA	NA	3	no
wTR2_1003	5	chr11:8524571-8526150	1580	G	Tns3	319939	cCREs67668;cCREs67669	chr11:8562231-8563004	774	P	Tns3	319939	chr7:47576845-47578537	1693	TNS3	64759	86	-	no	no	NA	NA	chr7:47619237-47619990	754	TNS3	64759	4	-	no	no	NA	NA	1	no
wTR2_10032	31	chr2:116802139-116805842	3704	I	NA	NA	cCREs271340;cCREs271341	chr2:116945666-116948542	2877	P	Spred1	114715	chr15:38365761-38369219	3459	NA	NA	111	-	no	no	NA	NA	chr15:38543336-38546562	3227	SPRED1	161742	446	-	no	no	NA	NA	3	no
wTR2_1004	3	chr11:8553254-8554262	1009	G	Tns3	319939	cCREs67679;cCREs67680	chr11:8561808-8562992	1185	P	Tns3	319939	chr7:47610257-47611437	1181	TNS3	64759	26	-	no	no	NA	NA	chr7:47618675-47619978	1304	TNS3	64759	3	-	no	no	NA	NA	1	no
wTR2_10043	3	chr2:118843933-118845204	1272	G	Ccdc32	269336	cCREs271871	chr2:118860480-118861720	1241	P	Rpusd2	271842	chr15:40845335-40846645	1311	CCDC32	90416	411	-	no	no	NA	NA	chr15:40861453-40862672	1220	RPUSD2	27079	301	-	no	no	NA	NA	1	no
wTR2_1006	3	chr11:16490737-16492171	1435	I	NA	NA	cCREs68918	chr11:16651726-16652726	1001	P	Egfr	13649	chr7:54900228-54901262	1035	NA	NA	37	-	no	no	NA	NA	chr7:55086172-55087244	1073	EGFR	1956	76	-	no	no	NA	NA	1	no
wTR2_10073	3	chr2:122174862-122175651	790	G	Shf	435684	cCREs272506	chr2:122456311-122457384	1074	P	NA	NA	chr15:45459901-45460709	809	SHF	90525	328	-	no	no	NA	NA	chr15:45694478-45695605	1128	SPATA5L1	79029	505	-	no	no	NA	NA	3	no
wTR2_10085	4	chr2:124194885-124196072	1188	G	Sema6d	214968	cCREs272906	chr2:124435472-124436635	1164	P	NA	NA	chr15:47765039-47766375	1337	SEMA6D	80031	262	-	no	no	NA	NA	chr15:48009243-48010889	1647	SEMA6D	80031	309	-	no	no	NA	NA	1	no
wTR2_10087	10	chr2:125485730-125487298	1569	G	Shc4	271849	cCREs273265	chr2:125498454-125500496	2043	P	Eid1	58521	chr15:49154172-49155220	1049	SHC4	399694	49	-	no	no	NA	NA	chr15:49170279-49171977	1699	EID1;SHC4	23741;399694	498	-	no	no	NA;NA	NA;NA	1	no
wTR2_10091	10	chr2:125511088-125512267	1180	G	Shc4	271849	cCREs273272;cCREs273273	chr2:125498315-125500212	1898	P	Eid1	58521	chr15:49190015-49191157	1143	SHC4	399694	145	-	no	no	NA	NA	chr15:49170279-49171735	1457	EID1;SHC4	23741;399694	483	-	no	no	NA;NA	NA;NA	2	no
wTR2_10094	8	chr2:125530395-125532507	2113	G	Shc4	271849	cCREs273281;cCREs273282	chr2:125499148-125500840	1693	P	Eid1	58521	chr15:49230002-49232247	2246	SHC4	399694	122	-	no	no	NA	NA	chr15:49170684-49172248	1565	EID1;SHC4	23741;399694	428	-	no	no	NA;NA	NA;NA	2	no
wTR2_10097	10	chr2:125510503-125512354	1852	G	Shc4	271849	cCREs273272;cCREs273273	chr2:125548967-125550701	1735	P	Shc4	271849	chr15:49189217-49191214	1998	SHC4	399694	211	-	no	no	NA	NA	chr15:49255066-49256939	1874	SHC4	399694	392	-	no	no	NA	NA	2	no
wTR2_10103	6	chr2:125529629-125531220	1592	G	Shc4	271849	cCREs273281	chr2:125547339-125548911	1573	P	Shc4	271849	chr15:49229970-49230901	932	SHC4	399694	79	-	no	no	NA	NA	chr15:49252668-49255010	2343	SHC4	399694	118	-	no	no	NA	NA	2	no
wTR2_10104	9	chr2:125531543-125532651	1109	G	Shc4	271849	cCREs273282	chr2:125546364-125549259	2896	P	Shc4	271849	chr15:49231082-49232371	1290	SHC4	399694	158	-	no	no	NA	NA	chr15:49251470-49255404	3935	SHC4	399694	133	-	no	no	NA	NA	1	no
wTR2_10119	52	chr2:127332690-127335825	3136	G	Kcnip3	56461	cCREs273649;cCREs273650	chr2:127343870-127350183	6314	P	Kcnip3	56461	chr2:95977174-95981381	4208	KCNIP3	30818	13	-	no	no	NA	NA	chr2:95959571-95966843	7273	KCNIP3	30818	47	-	no	no	NA	NA	2	no
wTR2_1012	3	chr11:19423342-19424677	1336	I	NA	NA	cCREs69447	chr11:18919006-18919832	827	P	Meis1	17268	chr2:66097268-66098616	1349	NA	NA	447	-	no	no	NA	NA	chr2:66661422-66662219	798	MEIS1;MEIS1-AS3	4211;730198	618	-	no	no	NA;NA	NA;NA	1	no
wTR2_10121	3	chr2:127583084-127584032	949	G	Nphp1	53885	cCREs273707;cCREs273708	chr2:127613624-127614989	1366	P	Nphp1	53885	chr2:110903961-110905097	1137	NPHP1	4867	109	-	no	no	definitive	definitive	chr2:110961661-110962975	1315	NPHP1	4867	63	-	no	no	definitive	definitive	1	no
wTR2_1013	3	chr11:19423354-19424081	728	I	NA	NA	cCREs69447	chr11:18920536-18921469	934	P	Meis1	17268	chr2:66097889-66098606	718	NA	NA	451	-	no	no	NA	NA	chr2:66659553-66660682	1130	MEIS1;MEIS1-AS3	4211;730198	201	-	no	no	NA;NA	NA;NA	1	no
wTR2_10131	4	chr2:128534680-128535556	877	G	Mertk	17289	cCREs273911	chr2:128523159-128525080	1922	P	Mertk	17289	chr2:112663695-112664362	668	MERTK;RGPD5	10461;84220	201	-	no	no	NA;NA	definitive;NA	chr2:112655627-112656757	1131	MERTK	10461	29	-	no	no	NA	definitive	2	no
wTR2_10132	7	chr2:128564139-128565124	986	G	Mertk	17289	cCREs273920	chr2:128523857-128526248	2392	P	Mertk	17289	chr2:112705171-112706201	1031	MERTK;RGPD5	10461;84220	31	-	no	no	NA;NA	definitive;NA	chr2:112655627-112658142	2516	MERTK	10461	0,05	-	no	no	NA	definitive	3	no
wTR2_10133	4	chr2:128535138-128536042	905	G	Mertk	17289	cCREs273911	chr2:128643239-128644801	1563	P	Tmem87b	72477	chr2:112663939-112665187	1249	MERTK;RGPD5	10461;84220	84	-	no	no	NA;NA	definitive;NA	chr2:112806567-112813941	7375	TMEM87B	84910	71	-	no	no	NA	NA	2	no
wTR2_10149	3	chr2:130317019-130317905	887	G	Ptpra	19262	cCREs274336;cCREs274337	chr2:130249945-130250688	744	P	Pced1a;Vps16	319513;80743	chr20:2928008-2928588	581	PTPRA	5786	0,49	-	no	no	NA	NA	chr20:2821217-2821980	764	VPS16;PCED1A	64601;64773	254	-	no	no	NA;NA	NA;NA	1	no
wTR2_10154	5	chr2:130317019-130318014	996	G	Ptpra	19262	cCREs274336;cCREs274337	chr2:130275750-130276791	1042	P	Ptpra	19262	chr20:2928008-2928703	696	PTPRA	5786	417	-	no	no	NA	NA	chr20:2853804-2854997	1194	PTPRA	5786	364	-	no	no	NA	NA	1	no
wTR2_10163	3	chr2:130644400-130645400	1001	G	4930402H24Rik	228602	cCREs274419	chr2:130664705-130665483	779	P	4930402H24Rik	228602	chr20:3361007-3361886	880	DNAAF9	25943	355	-	no	no	NA	NA	chr20:3386950-3387821	872	DNAAF9	25943	95	-	no	no	NA	NA	2	no
wTR2_10165	3	chr2:130644621-130645400	780	G	4930402H24Rik	228602	cCREs274419	chr2:130731455-130732093	639	P	Atrn;A730017L22Rik	11990;613258	chr20:3361150-3361886	737	DNAAF9	25943	413	-	no	no	NA	NA	chr20:3450584-3451539	956	ATRN	8455	0,04	-	no	no	NA	NA	2	no
wTR2_10185	36	chr2:131325890-131331273	5384	G	Smox	228608	cCREs274574;cCREs274575;cCREs274576;cCREs274577	chr2:131317501-131320912	3412	P	Smox	228608	chr20:4139399-4147208	7810	SMOX	54498	0,07	-	no	no	NA	NA	chr20:4129333-4133270	3938	SMOX	54498	0,11	-	no	no	NA	NA	1	no
wTR2_10186	44	chr2:131332103-131338586	6484	G	Smox	228608	cCREs274578;cCREs274579;cCREs274580	chr2:131317558-131323544	5987	P	Smox	228608	chr20:4148177-4156640	8464	SMOX	54498	128	-	no	no	NA	NA	chr20:4129355-4136379	7025	SMOX	54498	0,09	-	no	no	NA	NA	2	no
wTR2_10187	19	chr2:131653320-131654782	1463	G	5330413P13Rik	414081	cCREs274667	chr2:131735294-131737618	2325	P	Prnp;Prnd	19122;26434	chr20:4593938-4595478	1541	NA	NA	25	-	no	no	NA	NA	chr20:4666593-4669504	2912	PRNP	5621	55	-	no	no	NA	NA	2	yes
wTR2_10197	41	chr2:131705823-131709786	3964	I	NA	NA	cCREs274683;cCREs274684	chr2:131733877-131739508	5632	P	Prnp;Prnd	19122;26434	chr20:4632593-4637681	5089	NA	NA	77	-	no	no	NA	NA	chr20:4665220-4671092	5873	PRNP	5621	45	-	no	no	NA	NA	2	no
wTR2_10202	47	chr2:131868208-131871083	2876	I	NA	NA	cCREs274736;cCREs274737	chr2:131853886-131857229	3344	P	Rassf2	215653	chr20:4815491-4818146	2656	NA	NA	0,07	-	no	no	NA	NA	chr20:4802192-4805722	3531	RASSF2	9770	144	-	no	no	NA	NA	2	no
wTR2_10206	3	chr2:132432280-132433377	1098	G	AU019990	767814	cCREs274893	chr2:132402746-132404025	1280	P	Gpcpd1	74182	chr20:5639600-5640252	653	NA	NA	274	-	no	no	NA	NA	chr20:5590075-5591744	1670	GPCPD1	56261	0,14	-	no	no	NA	NA	1	no
wTR2_10209	4	chr2:135538163-135539569	1407	G	Plcb4	18798	cCREs275581	chr2:135484398-135485398	1001	P	Plcb4	18798	chr20:9094386-9096464	2079	PLCB4	5332	46	-	no	no	NA	NA	chr20:9048490-9049787	1298	PLCB4	5332	337	-	no	no	NA	NA	1	no
wTR2_10211	3	chr2:143989876-143991029	1154	I	NA	NA	cCREs277647;cCREs277648	chr2:143740762-143741382	621	P	Dstn	56431	chr20:17822672-17823789	1118	NA	NA	261	-	no	no	NA	NA	chr20:17549914-17550855	942	BFSP1;BFSP1;DSTN	631;631;11034	142	-	no	no	NA;NA;NA	strong;strong;NA	1	no
wTR2_10213	3	chr2:143878521-143879521	1001	G	Banf2	403171	cCREs277619	chr2:143836349-143837404	1056	P	Rrbp1	81910	chr20:17695626-17696861	1236	BANF2	140836	0,02	-	no	no	NA	NA	chr20:17662268-17663350	1083	RRBP1	6238	415	-	no	no	NA	NA	1	no
wTR2_10214	7	chr2:143989034-143991396	2363	I	NA	NA	cCREs277647;cCREs277648	chr2:143836294-143837515	1222	P	Rrbp1	81910	chr20:17821706-17824181	2476	NA	NA	136	-	no	no	NA	NA	chr20:17662213-17663462	1250	RRBP1	6238	395	-	no	no	NA	NA	1	no
wTR2_10230	3	chr2:146613488-146614366	879	I	NA	NA	cCREs278350	chr2:146838731-146839607	877	P	Xrn2	24128	chr20:21034163-21034842	680	NA	NA	44	-	no	no	NA	NA	chr20:21283915-21284944	1030	XRN2	22803	151	-	no	no	NA	NA	2	no
wTR2_10231	6	chr2:146783845-146785001	1157	G	Kiz	228730	cCREs278384	chr2:146680376-146682234	1859	P	Kiz	228730	chr20:21215148-21216305	1158	KIZ	55857	908	positive	no	no	NA	strong	chr20:21105329-21107308	1980	KIZ	55857	75	-	no	no	NA	strong	1	no
wTR2_10233	9	chr2:146783992-146785928	1937	G	Kiz	228730	cCREs278384	chr2:146838143-146839922	1780	P	Xrn2	24128	chr20:21215294-21217132	1839	KIZ	55857	582	positive	no	no	NA	strong	chr20:21283406-21285303	1898	XRN2	22803	92	-	no	no	NA	NA	1	no
wTR2_1025	6	chr11:20295725-20297273	1549	I	NA	NA	cCREs69655	chr11:20148638-20149650	1013	P	Cep68	216543	chr2:65149462-65150561	1100	LINC02245	400958	85	-	no	no	NA	NA	chr2:65283328-65284536	1209	CEP68	23177	85	-	no	no	NA	NA	3	no
wTR2_10253	7	chr2:150469202-150469787	586	G	Acss1	68738	cCREs279019	chr2:150435194-150436975	1782	P	Apmap	71881	chr20:25012898-25013416	519	ACSS1	84532	3	-	no	no	NA	NA	chr20:24974566-24976038	1473	APMAP	57136	21	-	no	no	NA	NA	2	no
wTR2_10261	23	chr2:150589987-150592110	2124	G	Entpd6	12497	cCREs279052	chr2:150574172-150578389	4218	P	Entpd6	12497	chr20:25201442-25202721	1280	ENTPD6	955	68	-	no	no	NA	NA	chr20:25175240-25187272	12033	ENTPD6	955	108	-	no	no	NA	NA	1	no
wTR2_10262	18	chr2:150589987-150592990	3004	G	Entpd6	12497	cCREs279052	chr2:150613208-150615251	2044	P	Pygb	110078	chr20:25201442-25203810	2369	ENTPD6	955	79	-	no	no	NA	NA	chr20:25229312-25230972	1661	PYGB	5834	71	-	no	no	NA	NA	1	no
wTR2_10266	27	chr2:150669219-150673972	4754	G	Abhd12	76192	cCREs279083;cCREs279084;cCREs279085	chr2:150729387-150730031	645	P	Abhd12	76192	chr20:25297790-25303869	6080	ABHD12	26090	32	-	no	no	NA	definitive	chr20:25370375-25371104	730	ABHD12	26090	2	-	no	no	NA	definitive	2	no
wTR2_10268	12	chr2:151430074-151431845	1772	G	Snph	241727	cCREs279174	chr2:151457058-151459130	2073	P	Snph	241727	chr20:1271620-1273513	1894	SNPH	9751	61	-	no	no	NA	NA	chr20:1245982-1248267	2286	SNPH	9751	266	-	no	no	NA	NA	2	yes
wTR2_10269	4	chr2:152174940-152175918	979	G	Gm14164	791417	cCREs279345	chr2:152157252-152158547	1296	P	Rbck1	24105	chr20:352519-354576	2058	NA	NA	56	-	no	no	NA	NA	chr20:388440-390109	1670	RBCK1	10616	72	-	no	no	NA	NA	1	no
wTR2_103	8	chr10:39366223-39367959	1737	G	Traf3ip2	103213	cCREs47032	chr10:39449548-39451815	2268	P	Rev3l	19714	chr6:111886314-111888179	1866	TRAF3IP2;TRAF3IP2-AS1	10758;643749	115	-	no	no	NA;NA	NA;NA	chr6:111804552-111807700	3149	REV3L;TRAF3IP2-AS1	5980;643749	168	-	no	no	NA;NA	limited;NA	1	no
wTR2_1030	86	chr11:20295437-20297659	2223	I	NA	NA	cCREs69655	chr11:20230039-20235051	5013	P	Slc1a4	55963	chr2:65148539-65150561	2023	LINC02245	400958	77	-	no	no	NA	NA	chr2:65214315-65219786	5472	SLC1A4	6509	133	-	no	no	NA	NA	3	no
wTR2_1030.1	86	chr11:20299229-20301538	2310	I	NA	NA	cCREs69656	chr11:20230039-20235051	5013	P	Slc1a4	55963	chr2:65142642-65147997	5356	LINC02245	400958	46	-	no	no	NA	NA	chr2:65214315-65219786	5472	SLC1A4	6509	133	-	no	no	NA	NA	3	yes
wTR2_10302	114	chr2:153247900-153255419	7520	G	Nol4l	329540	cCREs279603;cCREs279604;cCREs279605;cCREs279606	chr2:153265181-153273283	8103	P	NA	NA	chr20:31045316-31054595	9280	NOL4L	140688	75	-	no	no	NA	NA	chr20:31066066-31074659	8594	NOL4L	140688	355	-	no	no	NA	NA	3	no
wTR2_10306	35	chr2:153537211-153539778	2568	I	NA	NA	cCREs279679	chr2:153565436-153569603	4168	P	Mapre1	13589	chr20:31379159-31381642	2484	DNMT3B	1789	148	-	no	no	definitive	NA	chr20:31407471-31410368	2898	MAPRE1	22919	217	-	no	no	NA	NA	2	no
wTR2_10308	3	chr2:154224573-154225232	660	G	Snta1	20648	cCREs279788	chr2:154233639-154234341	703	P	Snta1	20648	chr20:32020219-32021509	1291	SNTA1	6640	94	-	no	no	NA	NA	chr20:32031358-32032340	983	SNTA1	6640	146	-	no	no	NA	NA	1	no
wTR2_1031	4	chr11:20295725-20296584	860	I	NA	NA	cCREs69655	chr11:20532425-20533691	1267	P	NA	NA	chr2:65149904-65150561	658	LINC02245	400958	132	-	no	no	NA	NA	chr2:64879256-64880512	1257	SERTAD2	9792	239	-	no	no	NA	NA	3	no
wTR2_10312	4	chr2:154251502-154252250	749	I	NA	NA	cCREs279798	chr2:154261404-154262646	1243	P	Cbfa2t2	12396	chr20:32063088-32063534	447	NA	NA	165	-	no	no	NA	NA	chr20:32077521-32078387	867	CBFA2T2	9139	397	-	no	no	NA	NA	1	no
wTR2_10314	8	chr2:154369211-154370120	910	G	NA	NA	cCREs279827	chr2:154376980-154379276	2297	P	Actl10;1700003F12Rik	70362;75480	chr20:32244046-32244873	828	NA	NA	0,01	-	no	no	NA	NA	chr20:32252902-32256529	3628	ACTL10;NECAB3	170487;63941	204	-	no	no	NA;NA	NA;NA	3	no
wTR2_10315	4	chr2:154369656-154370414	759	G	Necab3	56846	cCREs279827	chr2:154439238-154440238	1001	P	Zfp341	228807	chr20:32244372-32245129	758	NECAB3	63941	111	-	no	no	NA	NA	chr20:32319955-32320839	885	ZNF341	84905	59	-	no	no	NA	NA	3	no
wTR2_1032	4	chr11:20377368-20378266	899	I	NA	NA	cCREs69670	chr11:20531473-20532649	1177	P	NA	NA	chr2:65057807-65058899	1093	NA	NA	26	-	no	no	NA	NA	chr2:64880314-64881541	1228	SERTAD2	9792	489	-	no	no	NA	NA	1	no
wTR2_10333	5	chr2:155466830-155467976	1147	G	Trpc4ap	56407	cCREs280043;cCREs280044	chr2:155516783-155518327	1545	P	Trpc4ap	56407	chr20:33597087-33599475	2389	TRPC4AP	26133	69	-	no	no	NA	NA	chr20:33679325-33680854	1530	TRPC4AP	26133	409	-	no	no	NA	NA	1	no
wTR2_1035	5	chr11:20555314-20556678	1365	G	NA	NA	cCREs69705	chr11:20531473-20532385	913	P	NA	NA	chr2:64854186-64855193	1008	NA	NA	93	-	no	no	NA	NA	chr2:64880599-64881541	943	SERTAD2	9792	526	-	no	no	NA	NA	1	no
wTR2_10362	3	chr2:156894873-156895873	1001	G	Soga1	320706	cCREs280427	chr2:156688369-156688947	579	P	Rab5if;5430405H02Rik	67388;74487	chr20:35480324-35481896	1573	SOGA1	140710	102	-	no	no	NA	NA	chr20:35233726-35234264	539	RAB5IF	55969	109	-	no	no	NA	NA	3	no
wTR2_10364	3	chr2:156883816-156884756	941	G	Soga1	320706	cCREs280422	chr2:156832457-156833072	616	P	Dsn1	66934	chr20:35463497-35464445	949	SOGA1	140710	99	-	no	no	NA	NA	chr20:35401777-35402587	811	DSN1	79980	44	-	no	no	NA	NA	1	no
wTR2_10367	46	chr2:156873349-156877227	3879	G	Soga1	320706	cCREs280416;cCREs280417	chr2:156901353-156907589	6237	P	Soga1	320706	chr20:35449441-35454401	4961	SOGA1	140710	89	-	no	no	NA	NA	chr20:35488117-35493757	5641	SOGA1	140710	157	-	no	no	NA	NA	2	yes
wTR2_10370	5	chr2:156883760-156884808	1049	G	Soga1	320706	cCREs280422	chr2:156901683-156903325	1643	P	Soga1	320706	chr20:35463497-35464465	969	SOGA1	140710	97	-	no	no	NA	NA	chr20:35488441-35490329	1889	SOGA1	140710	25	-	no	no	NA	NA	1	no
wTR2_10371	7	chr2:156883760-156885002	1243	G	Soga1	320706	cCREs280422	chr2:156903498-156905245	1748	P	Soga1	320706	chr20:35463497-35465464	1968	SOGA1	140710	58	-	no	no	NA	NA	chr20:35490532-35492341	1810	SOGA1	140710	366	-	no	no	NA	NA	1	no
wTR2_10372	28	chr2:156888904-156892827	3924	G	Soga1	320706	cCREs280424;cCREs280425;cCREs280426	chr2:156900890-156905538	4649	P	Soga1	320706	chr20:35471641-35478232	6592	SOGA1	140710	87	-	no	no	NA	NA	chr20:35487719-35492641	4923	SOGA1	140710	181	-	no	no	NA	NA	1	no
wTR2_10373	20	chr2:156894322-156896970	2649	G	Soga1	320706	cCREs280427	chr2:156903500-156905538	2039	P	Soga1	320706	chr20:35479654-35483175	3522	SOGA1	140710	73	-	no	no	NA	NA	chr20:35490534-35492641	2108	SOGA1	140710	335	-	no	no	NA	NA	3	no
wTR2_10377	7	chr2:157166476-157168264	1789	G	Ghrh	14601	cCREs280483;cCREs280484;cCREs280485	chr2:157248580-157250727	2148	P	Src	20779	chr20:35896837-35899580	2744	NA	NA	43	-	no	no	NA	NA	chr20:35972859-35975417	2559	SRC	6714	194	-	no	no	NA	NA	2	no
wTR2_1038	9	chr11:20758839-20760494	1656	I	NA	NA	cCREs69740	chr11:20727854-20730390	2537	P	Lgalsl	216551	chr2:64630007-64631736	1730	NA	NA	113	-	no	no	NA	NA	chr2:64682437-64684956	2520	LGALSL	29094	277	-	no	no	NA	NA	3	no
wTR2_10381	6	chr2:157289258-157290995	1738	G	Src	20779	cCREs280527;cCREs280528;cCREs280529	chr2:157172756-157173756	1001	P	Ghrh	14601	chr20:36023218-36025428	2211	SRC	6714	108	-	no	no	NA	NA	chr20:35904641-35905580	940	NA	NA	101	-	no	no	NA	NA	3	no
wTR2_10388	11	chr2:157257902-157260965	3064	G	Src	20779	cCREs280518;cCREs280519	chr2:157248581-157250727	2147	P	Src	20779	chr20:35984813-35987661	2849	SRC	6714	73	-	no	no	NA	NA	chr20:35972860-35975417	2558	SRC	6714	194	-	no	no	NA	NA	2	no
wTR2_1039	17	chr11:20758744-20760369	1626	I	NA	NA	cCREs69740	chr11:20730443-20734888	4446	P	Lgalsl	216551	chr2:64630007-64631736	1730	NA	NA	113	-	no	no	NA	NA	chr2:64674775-64682394	7620	LGALSL	29094	153	-	no	no	NA	NA	3	no
wTR2_10394	4	chr2:157288375-157289972	1598	G	Src	20779	cCREs280527;cCREs280528	chr2:157384573-157385792	1220	P	Nnat	18111	chr20:36022220-36024016	1797	SRC	6714	141	-	no	no	NA	NA	chr20:36148272-36149598	1327	NNAT	4826	194	-	no	no	NA	NA	3	no
wTR2_10396	7	chr2:157289975-157291333	1359	G	Src	20779	cCREs280528;cCREs280529	chr2:157384589-157385717	1129	P	Nnat	18111	chr20:36024019-36025780	1762	SRC	6714	135	-	no	no	NA	NA	chr20:36148288-36149521	1234	NNAT	4826	0,17	-	no	no	NA	NA	3	no
wTR2_10397	25	chr2:157288811-157291876	3066	G	Src	20779	cCREs280527;cCREs280528;cCREs280529	chr2:157390554-157393502	2949	P	Blcap	53619	chr20:36022673-36026367	3695	SRC	6714	0,12	-	no	no	NA	NA	chr20:36154660-36157881	3222	BLCAP	10904	222	-	no	no	NA	NA	3	no
wTR2_104	32	chr10:39378021-39381153	3133	G	NA	NA	cCREs47036	chr10:39450363-39454368	4006	P	Rev3l	19714	chr6:111871900-111876094	4195	TRAF3IP2-AS1	643749	257	positive	yes	no	NA	NA	chr6:111801868-111806016	4149	REV3L;TRAF3IP2-AS1	5980;643749	265	-	no	no	NA;NA	limited;NA	2	no
wTR2_1040	20	chr11:20813904-20816631	2728	I	NA	NA	cCREs69755;cCREs69756;cCREs69757	chr11:20990027-20992797	2771	P	Peli1	67245	chr2:64554552-64558319	3768	NA	NA	147	-	no	no	NA	NA	chr2:64369982-64372704	2723	PELI1	57162	0,31	-	no	no	NA	NA	3	yes
wTR2_10403	3	chr2:157577357-157578223	867	G	Ctnnbl1	66642	cCREs280610	chr2:157563110-157563788	679	P	Ctnnbl1	66642	chr20:36340332-36341269	938	CTNNBL1	56259	564	-	no	no	NA	NA	chr20:36322370-36323146	777	CTNNBL1	56259	133	-	no	no	NA	NA	1	no
wTR2_10409	41	chr2:158563937-158566034	2098	G	Ppp1r16b	228852	cCREs280916	chr2:158492394-158497452	5059	P	Ppp1r16b	228852	chr20:37515898-37517911	2014	PPP1R16B	26051	7	-	no	no	NA	NA	chr20:37433816-37440096	6281	PPP1R16B	26051	147	-	no	no	NA	NA	2	no
wTR2_10409.1	41	chr2:158566125-158568145	2021	G	Ppp1r16b	228852	cCREs280917	chr2:158492394-158497452	5059	P	Ppp1r16b	228852	chr20:37518088-37519965	1878	PPP1R16B	26051	82	-	no	no	NA	NA	chr20:37433816-37440096	6281	PPP1R16B	26051	147	-	no	no	NA	NA	2	no
wTR2_10411	3	chr2:158658562-158659672	1111	G	Dhx35	71715	cCREs280937	chr2:158620369-158621322	954	P	Dhx35	71715	chr20:37637067-37637940	874	DHX35	60625	11	-	no	no	NA	NA	chr20:37590773-37591810	1038	DHX35	60625	136	-	no	no	NA	NA	1	no
wTR2_10413	8	chr2:160447382-160449286	1905	I	NA	NA	cCREs281262	chr2:160471377-160473672	2296	P	Top1	21969	chr20:39633822-39638310	4489	NA	NA	NA	-	no	no	NA	NA	chr20:39657094-39659316	2223	TOP1	7150	416	-	no	no	NA	NA	3	no
wTR2_10415	6	chr2:160611205-160612741	1537	G	Zhx3	320799	cCREs281310	chr2:160556217-160557776	1560	P	Plcg1	18803	chr20:39848165-39851629	3465	ZHX3	23051	91	-	no	no	NA	NA	chr20:39764597-39766505	1909	PLCG1	5335	219	-	no	no	NA	NA	2	no
wTR2_10416	4	chr2:160610786-160612010	1225	G	Zhx3	320799	cCREs281309;cCREs281310	chr2:160557965-160558806	842	P	Plcg1	18803	chr20:39847417-39850853	3437	ZHX3	23051	62	-	no	no	NA	NA	chr20:39766737-39767664	928	PLCG1	5335	163	-	no	no	NA	NA	2	no
wTR2_10417	4	chr2:160610667-160612029	1363	G	Zhx3	320799	cCREs281309;cCREs281310	chr2:160585485-160587050	1566	P	NA	NA	chr20:39847304-39850904	3601	ZHX3	23051	71	-	no	no	NA	NA	chr20:39801128-39802301	1174	NA	NA	0,37	-	no	no	NA	NA	2	no
wTR2_10421	3	chr2:160623081-160623748	668	G	Zhx3	320799	cCREs281313	chr2:160698221-160699221	1001	P	Zhx3	320799	chr20:39863582-39867536	3955	ZHX3	23051	104	-	no	no	NA	NA	chr20:39945767-39946873	1107	ZHX3	23051	389	-	no	no	NA	NA	1	no
wTR2_10432	16	chr2:163547072-163548396	1325	G	Pkig	18769	cCREs282012	chr2:163427029-163429370	2342	P	Ttpal	76080	chr20:43243376-43244978	1603	PKIG	11142	0,01	-	no	no	NA	NA	chr20:43103635-43105862	2228	TTPAL	79183	134	-	no	no	NA	NA	2	no
wTR2_10435	10	chr2:164318315-164320098	1784	G	Dbndd2	52840	cCREs282183	chr2:164285997-164288312	2316	P	Sys1	66460	chr20:44040549-44042281	1733	NA	NA	188	-	no	no	NA	NA	chr20:43991555-43993703	2149	SYS1;SYS1-DBNDD2	90196;767557	NA	-	no	no	NA;NA	NA;NA	1	no
wTR2_1045	3	chr11:22487469-22488376	908	I	NA	NA	cCREs70085	chr11:22411992-22413257	1266	P	Tmem17	103765	chr2:62699345-62699870	526	NA	NA	67	-	no	no	NA	NA	chr2:62732135-62733671	1537	TMEM17	200728	88	-	no	no	NA	NA	1	no
wTR2_10473	3	chr2:165245003-165246067	1065	G	Slc13a3	114644	cCREs282422	chr2:165318518-165319519	1002	P	Trp53rka	381406	chr20:45204011-45204666	656	SLC13A3	64849	0,22	-	no	no	NA	NA	chr20:45317723-45324691	6969	TP53RK	112858	115	-	no	no	strong	NA	1	no
wTR2_10479	4	chr2:165856345-165857771	1427	G	Ncoa3	17979	cCREs282597;cCREs282598	chr2:165817653-165818710	1058	P	Ncoa3	17979	chr20:46205095-46205972	878	NCOA3	8202	394	-	no	no	NA	NA	chr20:46130228-46131062	835	NCOA3	8202	384	-	no	no	NA	NA	2	no
wTR2_10480	6	chr2:165930836-165932568	1733	G	Sulf2	72043	cCREs282623;cCREs282624	chr2:165979452-165981193	1742	P	Sulf2	72043	chr20:46349455-46353373	3919	SULF2	55959	74	-	no	no	NA	NA	chr20:46413134-46415403	2270	SULF2	55959	316	-	no	no	NA	NA	1	no
wTR2_10496	9	chr2:166507752-166509120	1369	G	Prex1	277360	cCREs282806	chr2:166535931-166537931	2001	P	Prex1	277360	chr20:47413376-47414635	1260	PREX1	57580	255	-	no	no	NA	NA	chr20:47439941-47442309	2369	PREX1	57580	0,11	-	no	no	NA	NA	3	no
wTR2_10497	3	chr2:166508232-166509089	858	G	Prex1	277360	cCREs282806	chr2:166617720-166618362	643	P	Trp53rkb	76367	chr20:47413609-47414587	979	PREX1	57580	326	-	no	no	NA	NA	chr20:45324586-45325096	511	NA	NA	149	-	no	no	NA	NA	3	no
wTR2_10500	3	chr2:166612134-166612895	762	I	NA	NA	cCREs282833	chr2:166536203-166537276	1074	P	Prex1	277360	chr20:46129979-46130752	774	NCOA3	8202	254	-	no	no	NA	NA	chr20:47440496-47441595	1100	NA	NA	69	-	no	no	NA	NA	1	no
wTR2_10503	13	chr2:166553837-166556153	2317	I	NA	NA	cCREs282820;cCREs282821	chr2:166538353-166541229	2877	P	Prex1	277360	chr20:47456196-47459510	3315	NA	NA	102	-	no	no	NA	NA	chr20:47442743-47447127	4385	PREX1	57580	137	-	no	no	NA	NA	1	no
wTR2_10507	14	chr2:166781617-166782905	1289	G	Stau1	20853	cCREs282880	chr2:166820195-166823439	3245	P	Stau1	20853	chr20:47749374-47750183	810	STAU1	6780	34	-	no	no	NA	NA	chr20:47803261-47805424	2164	STAU1	6780	296	-	no	no	NA	NA	1	no
wTR2_10527	7	chr2:167476829-167478325	1497	G	Tmem189	407243	cCREs283070	chr2:167486409-167487959	1551	P	NA	NA	chr20:48754806-48757320	2515	PEDS1;PEDS1-UBE2V1	387521;387522	24	-	no	no	NA;NA	NA;NA	chr20:48769825-48772136	2312	PEDS1-UBE2V1;PEDS1	387522;387521	176	-	no	no	NA;NA	NA;NA	2	yes
wTR2_10528	3	chr2:167590162-167591453	1292	I	NA	NA	cCREs283102	chr2:167514681-167515831	1151	P	Cebpb;A530013C23Rik;Tmem189	12608;329562;407243	chr20:48908466-48910166	1701	LINC01270	284751	142	-	no	no	NA	NA	chr20:48807766-48809127	1362	CEBPB	1051	854	-	no	no	NA	NA	2	no
wTR2_10530	25	chr2:167765548-167768934	3387	G	Ptpn1	19246	cCREs283142;cCREs283143	chr2:167756565-167759440	2876	P	Ptpn1	19246	chr20:49133591-49136949	3359	PTPN1	5770	147	-	no	no	NA	NA	chr20:49126295-49128692	2398	PTPN1	5770	276	-	no	no	NA	NA	1	no
wTR2_10537	7	chr2:168504116-168505853	1738	G	Atp9a	11981	cCREs283360	chr2:168566399-168568072	1674	P	Atp9a	11981	chr20:50296215-50297760	1546	ATP9A	10079	17	-	no	no	NA	NA	chr20:50382922-50385428	2507	ATP9A	10079	108	-	no	no	NA	NA	1	no
wTR2_10550	4	chr2:174498669-174500149	1481	G	Zfp831	100043757	cCREs284654	chr2:174152385-174153426	1042	P	NA	NA	chr20:57796762-57798303	1542	ZNF831	128611	251	-	no	no	NA	NA	chr20:57463369-57464392	1024	GNAS;GNAS;GNAS;GNAS;GNAS;GNAS;GNAS;GNAS;GNAS	2778;2778;2778;2778;2778;2778;2778;2778;2778	437	-	no	no	definitive;definitive;definitive;definitive;definitive;definitive;definitive;definitive;definitive	definitive;definitive;definitive;definitive;definitive;definitive;definitive;definitive;definitive	1	no
wTR2_10553	8	chr2:174168008-174169915	1908	G	Gnas	14683	cCREs284585	chr2:174154576-174156124	1549	P	NA	NA	chr20:57479571-57483136	3566	GNAS;GNAS;GNAS;GNAS;GNAS;GNAS;GNAS;GNAS;GNAS	2778;2778;2778;2778;2778;2778;2778;2778;2778	195	-	no	no	definitive;definitive;definitive;definitive;definitive;definitive;definitive;definitive;definitive	definitive;definitive;definitive;definitive;definitive;definitive;definitive;definitive;definitive	chr20:57465461-57467102	1642	GNAS;GNAS;GNAS;GNAS;GNAS;GNAS;GNAS;GNAS;GNAS	2778;2778;2778;2778;2778;2778;2778;2778;2778	573	-	no	no	definitive;definitive;definitive;definitive;definitive;definitive;definitive;definitive;definitive	definitive;definitive;definitive;definitive;definitive;definitive;definitive;definitive;definitive	3	yes
wTR2_10554	6	chr2:174168347-174170233	1887	G	Gnas	14683	cCREs284585	chr2:174159451-174161257	1807	P	NA	NA	chr20:57480079-57483410	3332	GNAS;GNAS;GNAS;GNAS;GNAS;GNAS;GNAS;GNAS;GNAS	2778;2778;2778;2778;2778;2778;2778;2778;2778	0,19	-	no	no	definitive;definitive;definitive;definitive;definitive;definitive;definitive;definitive;definitive	definitive;definitive;definitive;definitive;definitive;definitive;definitive;definitive;definitive	chr20:57470401-57472518	2118	GNAS;GNAS;GNAS;GNAS;GNAS;GNAS;GNAS;GNAS;GNAS	2778;2778;2778;2778;2778;2778;2778;2778;2778	153	-	no	no	definitive;definitive;definitive;definitive;definitive;definitive;definitive;definitive;definitive	definitive;definitive;definitive;definitive;definitive;definitive;definitive;definitive;definitive	3	no
wTR2_10556	3	chr2:178061734-178062458	725	G	Phactr3	74189	cCREs284841	chr2:177876788-177877923	1136	P	NA	NA	chr20:58410458-58411153	696	PHACTR3	116154	89	-	no	no	NA	NA	chr20:58179746-58180929	1184	PHACTR3	116154	394	-	no	no	NA	NA	1	no
wTR2_10609	4	chr2:181456678-181457547	870	G	NA	NA	cCREs285646	chr2:181530093-181530804	712	P	NA	NA	chr20:62733012-62734077	1066	NA	NA	5	-	no	no	NA	NA	chr20:62836813-62837362	550	MYT1	4661	515	-	no	no	limited	NA	3	no
wTR2_1061	4	chr11:29538528-29539620	1093	G	NA	NA	cCREs71386;cCREs71387	chr11:29593046-29594069	1024	P	Rtn4	68585	chr2:55345742-55346820	1079	NA	NA	0,12	-	no	no	NA	NA	chr2:55276488-55277582	1095	RTN4	57142	529	-	no	no	NA	NA	1	no
wTR2_10611	302	chr2:181456678-181458739	2062	G	Oprl1	18389	cCREs285646;cCREs285647	chr2:181491531-181509052	17522	P	Myt1	17932	chr20:62733012-62737166	4155	NA	NA	34	-	no	no	NA	NA	chr20:62784601-62808881	24281	MYT1	4661	115	positive	no	no	limited	NA	3	no
wTR2_10611.1	302	chr2:181461399-181463563	2165	G	Oprl1	18389	cCREs285648	chr2:181491531-181509052	17522	P	Myt1	17932	chr20:62740084-62742039	1956	NA	NA	3	-	no	no	NA	NA	chr20:62784601-62808881	24281	MYT1	4661	115	positive	no	no	limited	NA	3	no
wTR2_10613	4	chr2:181462153-181463482	1330	I	NA	NA	cCREs285648	chr2:181529851-181530776	926	P	NA	NA	chr20:62741103-62742039	937	NA	NA	5	-	no	no	NA	NA	chr20:62836813-62837332	520	MYT1	4661	542	-	no	no	limited	NA	3	no
wTR2_10629	33	chr2:181521525-181523653	2129	G	Myt1	17932	cCREs285661	chr2:181528374-181533423	5050	P	NA	NA	chr20:62826637-62829237	2601	MYT1	4661	137	-	no	no	limited	NA	chr20:62835162-62840310	5149	MYT1	4661	199	-	no	no	limited	NA	2	no
wTR2_10635	4	chr3:8766697-8768449	1753	I	NA	NA	cCREs286234	chr3:8665148-8666201	1054	P	Hey1	15213	chr8:80803011-80805034	2024	NA	NA	175	-	no	no	NA	NA	chr8:80678094-80679170	1077	HEY1	23462	348	-	no	no	NA	NA	1	no
wTR2_10637	5	chr3:8865376-8866703	1328	G	Mrps28	66230	cCREs286257	chr3:8665322-8666915	1594	P	Hey1	15213	chr8:80874723-80876244	1522	MRPS28;TPD52	28957;7163	404	positive	no	no	NA;NA	NA;NA	chr8:80678273-80679945	1673	HEY1	23462	341	-	no	no	NA	NA	1	no
wTR2_10639	3	chr3:8824333-8825249	917	G	Mrps28	66230	cCREs286246	chr3:8667731-8668710	980	P	Hey1	15213	chr8:80847306-80848988	1683	MRPS28;TPD52	28957;7163	0,31	-	no	no	NA;NA	NA;NA	chr8:80680822-80682277	1456	HEY1	23462	55	-	no	no	NA	NA	3	no
wTR2_1064	4	chr11:31659156-31660436	1281	I	NA	NA	cCREs71826	chr11:31571637-31572893	1257	P	Bod1	69556	chr5:173165589-173171363	5775	NA	NA	0,02	-	no	no	NA	NA	chr5:173043339-173044616	1278	BOD1	91272	91	-	no	no	NA	NA	1	no
wTR2_10640	3	chr3:8938574-8939432	859	G	Tpd52	21985	cCREs286269	chr3:8923829-8924653	825	P	Mrps28	66230	chr8:80958146-80959045	900	TPD52	7163	12	-	no	no	NA	NA	chr8:80942522-80943458	937	MRPS28	28957	0,03	-	no	no	NA	NA	1	no
wTR2_10648	11	chr3:9750432-9751118	687	G	Pag1	94212	cCREs286487	chr3:9830853-9833538	2686	P	Pag1	94212	chr8:81939048-81940839	1792	PAG1	55824	2	-	no	no	NA	NA	chr8:82021378-82024198	2821	PAG1	55824	236	-	no	no	NA	NA	2	no
wTR2_10648.1	11	chr3:9751162-9752613	1452	G	Pag1	94212	cCREs286487	chr3:9830853-9833538	2686	P	Pag1	94212	chr8:81940890-81942446	1557	PAG1	55824	226	-	no	no	NA	NA	chr8:82021378-82024198	2821	PAG1	55824	236	-	no	no	NA	NA	1	no
wTR2_10653	4	chr3:10132265-10132770	506	I	NA	NA	cCREs286596	chr3:10013841-10015217	1377	P	Fabp5	16592	chr8:82288718-82289104	387	NA	NA	415	-	no	no	NA	NA	chr8:82194291-82195844	1554	FABP5	2171	104	-	no	no	NA	NA	1	no
wTR2_10657	6	chr3:27472026-27473420	1395	G	Fndc3b	72007	cCREs289368;cCREs289369	chr3:27609091-27611359	2269	P	Fndc3b	72007	chr3:171921060-171922428	1369	FNDC3B	64778	0,35	-	no	no	NA	NA	chr3:171756147-171758571	2425	FNDC3B	64778	328	-	no	no	NA	NA	1	no
wTR2_1066	10	chr11:31612078-31613887	1810	I	NA	NA	cCREs71807	chr11:31571900-31574323	2424	P	Bod1	69556	chr5:173096888-173098193	1306	NA	NA	297	-	no	no	NA	NA	chr5:173043707-173045721	2015	BOD1	91272	47	-	no	no	NA	NA	3	no
wTR2_10660	4	chr3:27862444-27863114	671	G	Pld1	18805	cCREs289470;cCREs289471	chr3:27882557-27883454	898	P	NA	NA	chr3:171509551-171510306	756	PLD1	5337	14	-	no	no	NA	NA	chr3:171488801-171489685	885	NA	NA	0,23	-	no	no	NA	NA	1	no
wTR2_10662	5	chr3:28075020-28076389	1370	I	NA	NA	cCREs289523	chr3:28162310-28163301	992	P	Tnik	665113	chr3:171273882-171274800	919	NA	NA	26	-	no	no	NA	NA	chr3:171177064-171178102	1039	TNIK	23043	416	-	no	no	NA	NA	2	no
wTR2_10663	3	chr3:28084115-28085072	958	I	NA	NA	cCREs289527	chr3:28162123-28162842	720	P	Tnik	665113	chr3:171266389-171267239	851	NA	NA	177	-	no	no	NA	NA	chr3:171177516-171178302	787	TNIK	23043	573	-	no	no	NA	NA	2	no
wTR2_10664	4	chr3:28122716-28124270	1555	I	NA	NA	cCREs289537	chr3:28164032-28164961	930	P	Tnik	665113	chr3:171216528-171219818	3291	NA	NA	106	-	no	no	NA	NA	chr3:171175278-171176385	1108	TNIK	23043	163	-	no	no	NA	NA	1	no
wTR2_10665	10	chr3:28123743-28125397	1655	I	NA	NA	cCREs289537;cCREs289538	chr3:28162310-28163784	1475	P	Tnik	665113	chr3:171215243-171217069	1827	NA	NA	176	-	no	no	NA	NA	chr3:171176638-171178102	1465	TNIK	23043	0,43	-	no	no	NA	NA	1	no
wTR2_1067	21	chr11:31612303-31615151	2849	I	NA	NA	cCREs71807	chr11:31769939-31772515	2577	P	Cpeb4	67579	chr5:173096888-173098671	1784	NA	NA	236	-	no	no	NA	NA	chr5:173314288-173316964	2677	CPEB4	80315	591	-	no	no	NA	NA	3	no
wTR2_10670	3	chr3:30493996-30494546	551	G	NA	NA	cCREs290083	chr3:30691027-30692328	1302	P	Sec62	69276	chr3:169482112-169482698	587	TERC	7012	248	-	no	no	NA	NA	chr3:169682909-169684667	1759	SEC62;LOC100128164	7095;100128164	88	-	no	no	NA;NA	NA;NA	1	no
wTR2_10675	4	chr3:32232513-32233611	1099	G	NA	NA	cCREs290480;cCREs290481	chr3:32264474-32265784	1311	P	Zmat3;4930429B21Rik	22401;67576	chr3:178733475-178734899	1425	NA	NA	158	-	no	no	NA	NA	chr3:178789464-178791239	1776	ZMAT3	64393	94	-	no	no	NA	NA	2	yes
wTR2_1068	3	chr11:31613781-31614572	792	I	NA	NA	cCREs71807	chr11:31772545-31773449	905	P	Cpeb4	67579	chr5:173098085-173098671	587	NA	NA	66	-	no	no	NA	NA	chr5:173316994-173317898	905	CPEB4	80315	944	-	no	no	NA	NA	2	no
wTR2_10682	9	chr3:34130378-34131442	1065	I	NA	NA	cCREs290945	chr3:34550358-34552382	2025	P	Sox2	20674	chr3:180927591-180928670	1080	SOX2-OT	347689	187	-	no	no	NA	NA	chr3:181431162-181433312	2151	SOX2	6657	791	-	no	no	definitive	definitive	2	yes
wTR2_10683	9	chr3:34130378-34132019	1642	I	NA	NA	cCREs290945	chr3:34537798-34539845	2048	P	Mir1897	100316679	chr3:180927591-180929347	1757	SOX2-OT	347689	203	-	no	no	NA	NA	chr3:181417874-181420079	2206	NA	NA	566	-	no	no	NA	NA	2	no
wTR2_10685	3	chr3:34130707-34131531	825	I	NA	NA	cCREs290945	chr3:34549148-34549861	714	P	Sox2	20674	chr3:180927931-180928760	830	SOX2-OT	347689	157	-	no	no	NA	NA	chr3:181429957-181430666	710	SOX2	6657	943	-	no	no	definitive	definitive	2	no
wTR2_1069	7	chr11:31658625-31659149	525	I	NA	NA	cCREs71825;cCREs71826	chr11:31771341-31772936	1596	P	Cpeb4	67579	chr5:173165093-173165582	490	NA	NA	0,02	-	no	no	NA	NA	chr5:173315777-173317385	1609	CPEB4	80315	895	-	no	no	NA	NA	2	no
wTR2_10692	4	chr3:34310121-34310888	768	I	NA	NA	cCREs291005	chr3:34549339-34550890	1552	P	Sox2	20674	chr3:181135248-181136034	787	SOX2-OT	347689	752	-	yes	no	NA	NA	chr3:181430150-181431722	1573	SOX2	6657	901	-	no	no	definitive	definitive	1	no
wTR2_10695	5	chr3:34333059-34334897	1839	I	NA	NA	cCREs291012	chr3:34549374-34551588	2215	P	Sox2	20674	chr3:181159210-181161263	2054	SOX2-OT	347689	252	-	no	no	NA	NA	chr3:181430185-181432453	2269	SOX2	6657	0,87	-	no	no	definitive	definitive	1	no
wTR2_107	97	chr10:39391391-39396947	5557	G	NA	NA	cCREs47039;cCREs47040;cCREs47041	chr10:39449109-39454531	5423	P	Rev3l	19714	chr6:111858209-111863524	5316	TRAF3IP2-AS1	643749	217	-	no	no	NA	NA	chr6:111801821-111807818	5998	REV3L;TRAF3IP2-AS1	5980;643749	227	-	no	no	NA;NA	limited;NA	3	no
wTR2_10700	51	chr3:34339764-34340654	891	I	NA	NA	cCREs291013;cCREs291014	chr3:34457474-34463455	5982	P	Sox2ot	320478	chr3:181172030-181172900	871	SOX2-OT	347689	757	-	no	no	NA	NA	chr3:181326539-181332331	5793	SOX2-OT	347689	524	-	yes	no	NA	NA	3	no
wTR2_10700.1	51	chr3:34342863-34346185	3323	I	NA	NA	cCREs291015;cCREs291016;cCREs291017;cCREs291018	chr3:34457474-34463455	5982	P	Sox2ot	320478	chr3:181175200-181178437	3238	SOX2-OT	347689	475	-	yes	no	NA	NA	chr3:181326539-181332331	5793	SOX2-OT	347689	524	-	yes	no	NA	NA	3	no
wTR2_10702	175	chr3:34339437-34340654	1218	I	NA	NA	cCREs291013;cCREs291014	chr3:34547258-34559140	11883	P	Sox2	20674	chr3:181171663-181172900	1238	SOX2-OT	347689	736	-	no	no	NA	NA	chr3:181427969-181440344	12376	SOX2	6657	521	-	yes	no	definitive	definitive	3	yes
wTR2_10702.1	175	chr3:34342863-34346185	3323	I	NA	NA	cCREs291015;cCREs291016;cCREs291017;cCREs291018	chr3:34547258-34559140	11883	P	Sox2	20674	chr3:181175200-181178437	3238	SOX2-OT	347689	475	-	yes	no	NA	NA	chr3:181427969-181440344	12376	SOX2	6657	521	-	yes	no	definitive	definitive	3	no
wTR2_10704	89	chr3:34339964-34340654	691	I	NA	NA	cCREs291014	chr3:34536160-34546930	10771	P	Mir1897;Sox2	100316679;20674	chr3:181172219-181172900	682	SOX2-OT	347689	692	-	no	no	NA	NA	chr3:181416231-181427622	11392	SOX2	6657	451	-	yes	no	definitive	definitive	3	no
wTR2_10704.1	89	chr3:34342863-34346185	3323	I	NA	NA	cCREs291015;cCREs291016;cCREs291017;cCREs291018	chr3:34536160-34546930	10771	P	Mir1897;Sox2	100316679;20674	chr3:181175200-181178437	3238	SOX2-OT	347689	475	-	yes	no	NA	NA	chr3:181416231-181427622	11392	SOX2	6657	451	-	yes	no	definitive	definitive	3	no
wTR2_10707	3	chr3:34364473-34365858	1386	I	NA	NA	cCREs291021	chr3:34550589-34551508	920	P	Sox2	20674	chr3:181215353-181217001	1649	SOX2-OT	347689	0,2	-	yes	no	NA	NA	chr3:181431417-181432369	953	SOX2	6657	912	-	no	no	definitive	definitive	2	no
wTR2_1071	8	chr11:31667489-31668903	1415	I	NA	NA	cCREs71829	chr11:31770273-31772323	2051	P	Cpeb4	67579	chr5:173181674-173182769	1096	NA	NA	0,03	-	no	no	NA	NA	chr5:173314674-173316772	2099	CPEB4	80315	0,66	-	no	no	NA	NA	1	no
wTR2_10710	4	chr3:34541618-34542760	1143	G	Sox2ot	320478	cCREs291084	chr3:34458567-34459864	1298	P	Sox2ot	320478	chr3:181422113-181423286	1174	SOX2-OT	347689	436	-	no	no	NA	NA	chr3:181327639-181328876	1238	SOX2-OT	347689	735	-	no	no	NA	NA	2	no
wTR2_10715	4	chr3:34542300-34543618	1319	G	Sox2ot	320478	cCREs291085	chr3:34460153-34461195	1043	P	Sox2ot	320478	chr3:181422795-181424204	1410	SOX2-OT	347689	0,32	-	no	no	NA	NA	chr3:181329083-181330189	1107	SOX2-OT	347689	592	-	no	no	NA	NA	2	no
wTR2_10716	12	chr3:34559119-34562081	2963	G	Sox2ot	320478	cCREs291095;cCREs291096;cCREs291097	chr3:34459867-34462638	2772	P	Sox2ot	320478	chr3:181440323-181443522	3200	SOX2-OT	347689	411	-	no	no	NA	NA	chr3:181328879-181331638	2760	SOX2-OT	347689	521	-	no	no	NA	NA	3	no
wTR2_10717	3	chr3:34562329-34563365	1037	G	Sox2ot	320478	cCREs291097	chr3:34461065-34462557	1493	P	Sox2ot	320478	chr3:181443759-181444784	1026	SOX2-OT	347689	341	-	no	no	NA	NA	chr3:181330059-181331551	1493	SOX2-OT	347689	535	-	no	no	NA	NA	3	no
wTR2_1072	4	chr11:31667903-31668903	1001	I	NA	NA	cCREs71829	chr11:31772370-31773385	1016	P	Cpeb4	67579	chr5:173181988-173182769	782	NA	NA	34	-	no	no	NA	NA	chr5:173316819-173317834	1016	CPEB4	80315	0,96	-	no	no	NA	NA	1	no
wTR2_10723	3	chr3:34463763-34465177	1415	G	Sox2ot	320478	cCREs291049;cCREs291050	chr3:34539665-34540950	1286	P	Mir1897	100316679	chr3:181332540-181333935	1396	SOX2-OT	347689	0,04	-	no	no	NA	NA	chr3:181419885-181421329	1445	NA	NA	233	-	no	no	NA	NA	3	no
wTR2_10725	8	chr3:34989034-34990865	1832	I	NA	NA	cCREs291169	chr3:34548123-34550319	2197	P	Sox2	20674	chr3:181961743-181963625	1883	NA	NA	205	-	no	no	NA	NA	chr3:181428859-181431123	2265	SOX2	6657	723	-	no	no	definitive	definitive	2	no
wTR2_10726	7	chr3:35047291-35049704	2414	I	NA	NA	cCREs291180	chr3:34548502-34550006	1505	P	Sox2	20674	chr3:182017284-182019478	2195	NA	NA	202	-	no	no	NA	NA	chr3:181429284-181430811	1528	SOX2	6657	856	-	no	no	definitive	definitive	1	no
wTR2_10728	7	chr3:35039842-35041859	2018	I	NA	NA	cCREs291176;cCREs291177	chr3:34549589-34550289	701	P	Sox2	20674	chr3:182009835-182011912	2078	NA	NA	324	-	yes	no	NA	NA	chr3:181430394-181431094	701	SOX2	6657	979	-	no	no	definitive	definitive	2	no
wTR2_10729	32	chr3:35379107-35382704	3598	I	NA	NA	cCREs291242	chr3:34547515-34553408	5894	P	Sox2	20674	chr3:182333836-182337894	4059	NA	NA	129	-	no	no	NA	NA	chr3:181428211-181434361	6151	SOX2	6657	644	-	no	no	definitive	definitive	2	no
wTR2_1073	8	chr11:31669130-31669693	564	I	NA	NA	NA	chr11:31772385-31773819	1435	P	Cpeb4	67579	chr5:173182978-173183367	390	NA	NA	0,03	-	no	no	NA	NA	chr5:173316834-173318313	1480	CPEB4	80315	723	-	no	no	NA	NA	1	no
wTR2_1073.1	8	chr11:31670019-31671805	1787	I	NA	NA	cCREs71830	chr11:31772385-31773819	1435	P	Cpeb4	67579	chr5:173183468-173185229	1762	NA	NA	169	-	no	no	NA	NA	chr5:173316834-173318313	1480	CPEB4	80315	723	-	no	no	NA	NA	1	no
wTR2_10730	3	chr3:34982573-34983538	966	I	NA	NA	cCREs291167	chr3:34549952-34550988	1037	P	Sox2	20674	chr3:181955009-181956063	1055	NA	NA	264	-	no	no	NA	NA	chr3:181430757-181431826	1070	SOX2	6657	859	-	no	no	definitive	definitive	1	no
wTR2_10731	22	chr3:35000527-35002527	2001	I	NA	NA	cCREs291172;cCREs291173	chr3:34550038-34551185	1148	P	Sox2	20674	chr3:181974472-181976670	2199	NA	NA	304	-	no	no	NA	NA	chr3:181430843-181432026	1184	SOX2	6657	0,87	-	no	no	definitive	definitive	2	no
wTR2_10732	34	chr3:34984737-34985227	491	I	NA	NA	NA	chr3:34548886-34552382	3497	P	Sox2	20674	chr3:181956998-181957464	467	NA	NA	113	-	no	no	NA	NA	chr3:181429681-181433312	3632	SOX2	6657	851	-	no	no	definitive	definitive	1	no
wTR2_10732.1	34	chr3:34985270-34988854	3585	I	NA	NA	cCREs291168	chr3:34548886-34552382	3497	P	Sox2	20674	chr3:181957507-181961306	3800	NA	NA	429	positive	no	no	NA	NA	chr3:181429681-181433312	3632	SOX2	6657	851	-	no	no	definitive	definitive	3	no
wTR2_10733	25	chr3:35237968-35241586	3619	I	NA	NA	cCREs291218;cCREs291219	chr3:34548861-34553246	4386	P	Sox2	20674	chr3:182223809-182228557	4749	NA	NA	253	-	no	no	NA	NA	chr3:181429656-181434182	4527	SOX2	6657	764	-	no	no	definitive	definitive	1	no
wTR2_10734	4	chr3:35039496-35041202	1707	I	NA	NA	cCREs291176;cCREs291177	chr3:34550951-34552146	1196	P	Sox2	20674	chr3:182009473-182011306	1834	NA	NA	421	-	yes	no	NA	NA	chr3:181431786-181433019	1234	SOX2	6657	793	-	no	no	definitive	definitive	2	no
wTR2_1074	8	chr11:31670231-31671326	1096	I	NA	NA	cCREs71830	chr11:31770205-31772043	1839	P	Cpeb4	67579	chr5:173183468-173184660	1193	NA	NA	184	-	no	no	NA	NA	chr5:173314603-173316483	1881	CPEB4	80315	622	-	no	no	NA	NA	1	no
wTR2_10757	6	chr3:37668426-37670101	1676	I	NA	NA	cCREs291682	chr3:37538591-37540404	1814	P	Spry1	24063	chr4:124538410-124540055	1646	NA	NA	168	-	no	no	NA	NA	chr4:124317631-124321493	3863	SPRY1	10252	283	-	no	no	NA	NA	2	no
wTR2_10758	6	chr3:37780513-37782198	1686	I	NA	NA	cCREs291713	chr3:37539404-37541376	1973	P	Spry1	24063	chr4:124762148-124763607	1460	LINC01091	285419	213	-	no	no	NA	NA	chr4:124318723-124322578	3856	SPRY1	10252	0,19	-	no	no	NA	NA	1	no
wTR2_10776	4	chr3:51335091-51335520	430	G	Setd7	73251	cCREs294018	chr3:51363932-51365500	1569	P	5031434O11Rik;Setd7	100039684;73251	chr4:140442021-140442767	747	SETD7	80854	36	-	no	no	NA	NA	chr4:140476733-140478309	1577	SETD7	80854	329	-	no	no	NA	NA	1	no
wTR2_10777	9	chr3:51335602-51337126	1525	G	Setd7	73251	cCREs294018	chr3:51363186-51365974	2789	P	5031434O11Rik;Setd7	100039684;73251	chr4:140442846-140444719	1874	SETD7	80854	83	-	no	no	NA	NA	chr4:140475978-140478777	2800	SETD7	80854	332	-	no	no	NA	NA	1	no
wTR2_10779	3	chr3:52466668-52467733	1066	I	NA	NA	cCREs294347	chr3:52072828-52074102	1275	P	Foxo1	56458	chr13:40745945-40747256	1312	NA	NA	29	-	no	no	NA	NA	chr13:41238905-41240244	1340	FOXO1	2308	0,36	-	no	no	NA	NA	1	no
wTR2_1078	39	chr11:31738279-31740504	2226	I	NA	NA	cCREs71858;cCREs71859	chr11:31768177-31773597	5421	P	Cpeb4	67579	chr5:173279259-173283337	4079	NA	NA	77	-	no	no	NA	NA	chr5:173312435-173318067	5633	CPEB4	80315	458	-	no	no	NA	NA	3	no
wTR2_10783	3	chr3:55157973-55159293	1321	G	Dclk1	13175	cCREs295109;cCREs295110	chr3:55046046-55047055	1010	P	Dclk1	13175	chr13:36552675-36553927	1253	DCLK1	9201	111	-	no	no	NA	NA	chr13:36704856-36705947	1092	DCLK1	9201	319	-	no	no	NA	NA	1	no
wTR2_10784	4	chr3:55156588-55158146	1559	G	Dclk1	13175	cCREs295108;cCREs295109	chr3:55266671-55267737	1067	P	NA	NA	chr13:36553753-36558398	4646	DCLK1	9201	59	-	no	no	NA	NA	chr13:36427934-36428984	1051	DCLK1	9201	145	-	no	no	NA	NA	1	no
wTR2_10787	3	chr3:55219450-55220353	904	G	Dclk1	13175	cCREs295137	chr3:55265494-55266494	1001	P	NA	NA	chr13:36483778-36484450	673	MIR548F5;DCLK1	100302239;9201	15	-	no	no	NA;NA	NA;NA	chr13:36429150-36430134	985	DCLK1	9201	404	-	no	no	NA	NA	2	yes
wTR2_10788	29	chr3:55226425-55229754	3330	G	Dclk1	13175	cCREs295141;cCREs295142	chr3:55263549-55268924	5376	P	NA	NA	chr13:36472274-36475331	3058	MIR548F5;DCLK1	100302239;9201	66	-	no	no	NA;NA	NA;NA	chr13:36426561-36430559	3999	DCLK1	9201	162	-	no	no	NA	NA	2	no
wTR2_1079	17	chr11:31745453-31747827	2375	I	NA	NA	cCREs71861	chr11:31769737-31771275	1539	P	Cpeb4	67579	chr5:173289250-173291000	1751	NA	NA	127	-	no	no	NA	NA	chr5:173314244-173315712	1469	CPEB4	80315	327	-	no	no	NA	NA	2	no
wTR2_10790	46	chr3:55250113-55252425	2313	G	Dclk1	13175	cCREs295151	chr3:55265247-55270201	4955	P	NA	NA	chr13:36448424-36451117	2694	DCLK1;MIR548F5	9201;100302239	83	-	no	no	NA;NA	NA;NA	chr13:36425227-36430378	5152	DCLK1	9201	201	-	no	no	NA	NA	3	no
wTR2_10791	27	chr3:57273699-57276599	2901	G	Wwtr1	97064	cCREs295624;cCREs295625	chr3:57378390-57381183	2794	P	Wwtr1	97064	chr3:149252088-149254487	2400	WWTR1	25937	0,16	-	no	no	NA	NA	chr3:149374346-149377538	3193	WWTR1-AS1;WWTR1	100128025;25937	0,34	-	no	no	NA;NA	NA;NA	2	no
wTR2_10792	4	chr3:57315127-57316150	1024	G	Wwtr1	97064	cCREs295641	chr3:57379245-57379859	615	P	Wwtr1	97064	chr3:149301416-149302089	674	WWTR1	25937	149	-	no	no	NA	NA	chr3:149375160-149375954	795	WWTR1-AS1;WWTR1	100128025;25937	354	-	no	no	NA;NA	NA;NA	1	no
wTR2_10797	4	chr3:57755086-57756421	1336	I	NA	NA	cCREs295726	chr3:57651029-57652837	1809	P	Pfn2	18645	chr3:149779656-149780657	1002	NA	NA	55	-	no	no	NA	NA	chr3:149688249-149690123	1875	LOC646903;PFN2	646903;5217	239	-	no	no	NA;NA	NA;NA	1	no
wTR2_10815	3	chr3:62132111-62133111	1001	I	NA	NA	cCREs296581	chr3:62142246-62143331	1086	P	Arhgef26	622434	chr3:153830242-153831042	801	ARHGEF26-AS1	100507524	302	-	no	no	NA	NA	chr3:153838476-153839682	1207	ARHGEF26;ARHGEF26-AS1	26084;100507524	82	-	no	no	NA;NA	NA;NA	2	no
wTR2_10816	6	chr3:62258964-62260474	1511	G	Arhgef26	622434	cCREs296622	chr3:62143042-62144593	1552	P	Arhgef26	622434	chr3:153966999-153968738	1740	ARHGEF26	26084	89	-	no	no	NA	NA	chr3:153839371-153840923	1553	ARHGEF26;ARHGEF26-AS1	26084;100507524	314	-	no	no	NA;NA	NA;NA	1	no
wTR2_10821	3	chr3:65245378-65246379	1002	I	NA	NA	cCREs297131	chr3:65760679-65762220	1542	P	Ccnl1	56706	chr3:156311713-156312799	1087	NA	NA	33	-	no	no	NA	NA	chr3:156876557-156878036	1480	CCNL1	57018	468	-	no	no	NA	NA	3	no
wTR2_10823	7	chr3:65245183-65247306	2124	I	NA	NA	cCREs297130;cCREs297131	chr3:65331724-65332724	1001	P	4931440P22Rik;Tiparp	71004;99929	chr3:156311518-156313889	2372	NA	NA	31	-	no	no	NA	NA	chr3:156391773-156392796	1024	TIPARP;TIPARP-AS1	25976;100287227	265	-	no	no	NA;NA	NA;NA	3	no
wTR2_10824	7	chr3:65259445-65260692	1248	I	NA	NA	cCREs297134	chr3:65331787-65333177	1391	P	4931440P22Rik;Tiparp	71004;99929	chr3:156323656-156324751	1096	NA	NA	14	-	no	no	NA	NA	chr3:156391845-156393360	1516	TIPARP;TIPARP-AS1	25976;100287227	217	-	no	no	NA;NA	NA;NA	2	no
wTR2_10830	4	chr3:65664915-65666576	1662	G	NA	NA	cCREs297259;cCREs297260	chr3:65331787-65333177	1391	P	4931440P22Rik;Tiparp	71004;99929	chr3:156796938-156798877	1940	NA	NA	224	-	no	no	NA	NA	chr3:156391845-156393360	1516	TIPARP;TIPARP-AS1	25976;100287227	217	-	no	no	NA;NA	NA;NA	1	no
wTR2_10833	4	chr3:65778174-65779558	1385	I	NA	NA	cCREs297288;cCREs297289	chr3:65332656-65333807	1152	P	4931440P22Rik;Tiparp	71004;99929	chr3:156892256-156893811	1556	NA	NA	0,03	-	no	no	NA	NA	chr3:156392706-156394050	1345	TIPARP;TIPARP-AS1	25976;100287227	265	-	no	no	NA;NA	NA;NA	3	no
wTR2_10835	16	chr3:65461943-65464153	2211	I	NA	NA	cCREs297199	chr3:65331855-65336277	4423	P	4931440P22Rik;Tiparp	71004;99929	chr3:156532343-156535707	3365	LINC00886	730091	141	-	no	no	NA	NA	chr3:156391914-156396579	4666	TIPARP;TIPARP-AS1	25976;100287227	365	-	no	no	NA;NA	NA;NA	3	no
wTR2_10846	3	chr3:66055740-66056324	585	G	Veph1	72789	cCREs297349	chr3:65759835-65760375	541	P	Ccnl1	56706	chr3:157182159-157182748	590	VEPH1	79674	202	-	no	no	NA	NA	chr3:156875576-156876233	658	CCNL1	57018	288	-	no	no	NA	NA	1	no
wTR2_10851	3	chr3:67295197-67295816	620	G	Rarres1	109222	NA	chr3:67233578-67234811	1234	P	Gfm1	28030	chr3:158428889-158429218	330	RARRES1	5918	2	-	no	no	NA	NA	chr3:158361997-158362830	834	GFM1	85476	91	-	no	no	definitive	NA	1	no
wTR2_10852	21	chr3:67295202-67297954	2753	G	Rarres1	109222	cCREs297520	chr3:67265208-67269122	3915	P	Lxn	17035	chr3:158428889-158431412	2524	RARRES1	5918	31	-	no	no	NA	NA	chr3:158387196-158397492	10297	LXN	56925	105	-	no	no	NA	NA	1	no
wTR2_10853	5	chr3:68385138-68386138	1001	G	Iqschfp;Schip1	100505386;30953	cCREs297817	chr3:68375797-68377236	1440	P	NA	NA	chr3:159566956-159567952	997	IQCJ-SCHIP1;SCHIP1	100505385;29970	0,02	-	no	no	NA;NA	NA;NA	chr3:159557186-159558729	1544	SCHIP1	29970	432	-	no	no	NA	NA	1	no
wTR2_10859	3	chr3:69001702-69002601	900	I	NA	NA	cCREs297957	chr3:68929585-68930880	1296	P	Kpna4	16649	chr3:160368754-160370666	1913	NA	NA	59	-	no	no	NA	NA	chr3:160281747-160283246	1500	KPNA4	3840	394	-	no	no	NA	NA	1	no
wTR2_1086	5	chr11:35669501-35671169	1669	G	Wwc1	211652	cCREs72945;cCREs72946	chr11:35792232-35793733	1502	P	Wwc1	211652	chr5:167874308-167875620	1313	WWC1	23286	156	-	no	no	NA	NA	chr5:167719013-167720729	1717	WWC1	23286	278	-	no	no	NA	NA	1	no
wTR2_10861	3	chr3:69094067-69095282	1216	I	NA	NA	cCREs297977	chr3:69119607-69120720	1114	P	Ppm1l	242083	chr3:160456717-160458181	1465	NA	NA	74	-	no	no	NA	NA	chr3:160471914-160473282	1369	PPM1L	151742	0,08	-	no	no	NA	NA	2	yes
wTR2_10863	4	chr3:78964969-78965969	1001	G	Rapgef2	76089	cCREs299439	chr3:78949986-78950745	760	P	NA	NA	chr4:160169616-160170650	1035	NA	NA	409	-	no	no	NA	NA	chr4:160187429-160188172	744	RAPGEF2	9693	384	-	yes	no	NA	NA	1	no
wTR2_10867	7	chr3:79089178-79089995	818	I	NA	NA	NA	chr3:79371464-79373184	1721	P	Fnip2	329679	chr4:160025898-160026735	838	NA	NA	286	-	no	no	NA	NA	chr4:159689068-159690437	1370	FNIP2	57600	122	-	no	no	NA	NA	2	no
wTR2_10874	3	chr3:84241315-84242636	1322	I	NA	NA	cCREs300782	chr3:84107943-84108943	1001	P	Trim2	80890	chr4:153904689-153910409	5721	NA	NA	46	-	no	no	NA	NA	chr4:154073982-154075078	1097	TRIM2	23321	105	-	no	no	NA	NA	1	no
wTR2_10880	6	chr3:86648862-86650011	1150	G	Dclk2	70762	cCREs301401	chr3:86723181-86724506	1326	P	Dclk2	70762	chr4:151101445-151103524	2080	DCLK2	166614	117	-	no	no	NA	NA	chr4:150999721-151001117	1397	DCLK2	166614	0,35	-	no	no	NA	NA	1	no
wTR2_1089	6	chr11:43455945-43457166	1222	I	NA	NA	cCREs74612;cCREs74613	chr11:43495328-43496643	1316	P	Pwwp2a	70802	chr5:159591965-159593052	1088	NA	NA	141	-	no	no	NA	NA	chr5:159545221-159546660	1440	PWWP2A	114825	427	-	no	no	NA	NA	1	no
wTR2_10898	384	chr3:87783768-87792850	9083	G	Bcan;Nes	12032;18008	cCREs301643;cCREs301644;cCREs301645;cCREs301646	chr3:87771958-87780389	8432	P	Nes	18008	chr1:156627831-156639312	11482	NES;BCAN	10763;63827	107	positive	no	no	NA;NA	NA;NA	chr1:156641918-156647745	5828	NES	10763	239	-	no	no	NA	NA	3	no
wTR2_10906	215	chr3:87783768-87792850	9083	G	Bcan;Nes	12032;18008	cCREs301643;cCREs301644;cCREs301645;cCREs301646	chr3:87797398-87808927	11530	P	Bcan	12032	chr1:156627831-156639312	11482	NES;BCAN	10763;63827	107	positive	no	no	NA;NA	NA;NA	chr1:156608042-156622235	14194	BCAN	63827	147	-	no	no	NA	NA	3	no
wTR2_10913	6	chr3:87941750-87942877	1128	I	NA	NA	cCREs301676	chr3:87801786-87803554	1769	P	Bcan	12032	chr1:156474691-156475405	715	NA	NA	568	-	no	no	NA	NA	chr1:156614450-156615817	1368	NA	NA	157	-	no	no	NA	NA	2	no
wTR2_10916	3	chr3:88035496-88036590	1095	I	NA	NA	cCREs301708;cCREs301709	chr3:87802189-87803780	1592	P	Bcan	12032	chr1:156370374-156371708	1335	NA	NA	301	-	no	no	NA	NA	chr1:156614450-156615456	1007	NA	NA	189	-	no	no	NA	NA	2	no
wTR2_10923	3	chr3:87941877-87942905	1029	I	NA	NA	cCREs301676	chr3:87803752-87804637	886	P	Bcan	12032	chr1:156474663-156475405	743	NA	NA	549	-	no	no	NA	NA	chr1:156611353-156612056	704	BCAN	63827	326	-	no	no	NA	NA	2	no
wTR2_10932	3	chr3:87936829-87937852	1024	I	NA	NA	cCREs301675	chr3:87885264-87885939	676	P	Iqgap3	404710	chr1:156477829-156478654	826	NA	NA	418	-	no	no	NA	NA	chr1:156542359-156542935	577	IQGAP3	128239	79	-	no	no	NA	NA	1	no
wTR2_10933	3	chr3:87954899-87955981	1083	G	Mef2d	17261	cCREs301684;cCREs301685	chr3:87885032-87886343	1312	P	Iqgap3	404710	chr1:156457175-156458654	1480	MEF2D	4209	179	-	no	no	NA	NA	chr1:156541823-156542935	1113	IQGAP3	128239	89	-	no	no	NA	NA	3	no
wTR2_10935	14	chr3:87937122-87938117	996	I	NA	NA	cCREs301675	chr3:87945697-87947513	1817	P	Mef2d	17261	chr1:156477768-156478588	821	NA	NA	425	-	no	no	NA	NA	chr1:156468745-156471436	2692	MEF2D	4209	442	-	no	no	NA	NA	1	no
wTR2_10946	5	chr3:87942558-87943612	1055	I	NA	NA	cCREs301676	chr3:88007049-88008395	1347	P	NA	NA	chr1:156473872-156475051	1180	NA	NA	209	-	no	no	NA	NA	chr1:156402259-156403662	1404	MIR9-1HG	10485	14	-	no	no	NA	NA	2	no
wTR2_10949	217	chr3:87951207-87957265	6059	G	Mef2d	17261	cCREs301683;cCREs301684;cCREs301685	chr3:87940775-87949904	9130	P	Mef2d	17261	chr1:156456029-156464165	8137	MEF2D	4209	198	-	no	no	NA	NA	chr1:156465921-156475948	10028	MEF2D	4209	277	-	no	no	NA	NA	3	yes
wTR2_10954	10	chr3:88023162-88025218	2057	G	Mir3093	100526540	cCREs301701;cCREs301702	chr3:87944765-87947015	2251	P	Mef2d	17261	chr1:156384020-156386514	2495	MIR9-1HG	10485	161	-	no	no	NA	NA	chr1:156469399-156472740	3342	MEF2D	4209	387	-	no	no	NA	NA	2	no
wTR2_10955	4	chr3:88026633-88027871	1239	G	NA	NA	cCREs301703	chr3:87945897-87947489	1593	P	Mef2d	17261	chr1:156381123-156382544	1422	MIR9-1HG	10485	0,02	-	no	no	NA	NA	chr1:156468771-156471235	2465	MEF2D	4209	411	-	no	no	NA	NA	2	yes
wTR2_10957	6	chr3:88045638-88047153	1516	G	Rhbg	58176	cCREs301714	chr3:87945787-87947887	2101	P	Mef2d	17261	chr1:156354928-156357657	2730	RHBG	57127	55	-	no	no	NA	NA	chr1:156468280-156471345	3066	MEF2D	4209	407	-	no	no	NA	NA	3	no
wTR2_10961	4	chr3:88023271-88025046	1776	G	Mir3093	100526540	cCREs301701;cCREs301702	chr3:87980533-87981685	1153	P	NA	NA	chr1:156384356-156386498	2143	MIR9-1HG	10485	187	-	no	no	NA	NA	chr1:156427199-156428396	1198	NA	NA	172	-	no	no	NA	NA	2	yes
wTR2_10965	7	chr3:88041781-88044028	2248	I	NA	NA	cCREs301712	chr3:87980959-87983014	2056	P	NA	NA	chr1:156359776-156361853	2078	NA	NA	169	-	no	no	NA	NA	chr1:156426298-156428396	2099	NA	NA	125	-	no	no	NA	NA	2	no
wTR2_10976	4	chr3:88035460-88037618	2159	I	NA	NA	cCREs301708;cCREs301709	chr3:88139481-88140409	929	P	Smg5;Tmem79	229512;71913	chr1:156369258-156371745	2488	NA	NA	309	-	no	no	NA	NA	chr1:156252407-156253086	680	TMEM79;SMG5	84283;23381	439	-	no	no	NA;NA	NA;NA	2	no
wTR2_10987	13	chr3:88312899-88314462	1564	I	NA	NA	cCREs301788	chr3:88293712-88295548	1837	P	NA	NA	chr1:156075538-156077124	1587	LMNA	4000	94	positive	no	no	NA	NA	chr1:156097008-156099264	2257	LMNA	4000	125	-	no	no	NA	NA	2	no
wTR2_10990	25	chr3:88312534-88314534	2001	I	NA	NA	cCREs301788	chr3:88297098-88302569	5472	P	NA	NA	chr1:156075537-156077458	1922	LMNA	4000	79	positive	no	no	NA	NA	chr1:156089815-156096108	6294	LMNA	4000	91	-	no	no	NA	NA	2	no
wTR2_10991	15	chr3:88313110-88314534	1425	I	NA	NA	cCREs301788	chr3:88303002-88306163	3162	P	Lmna	16905	chr1:156075537-156077124	1588	LMNA	4000	94	positive	no	no	NA	NA	chr1:156085639-156089676	4038	LMNA	4000	137	-	no	no	NA	NA	2	no
wTR2_10996	3	chr3:88314040-88314534	495	I	NA	NA	cCREs301788	chr3:88334434-88335581	1148	P	Mex3a	72640	chr1:156075537-156076311	775	LMNA	4000	161	positive	no	no	NA	NA	chr1:156052592-156054208	1617	LMNA;MEX3A	4000;92312	119	-	no	no	NA;NA	NA;NA	2	no
wTR2_11011	3	chr3:88427929-88428885	957	G	Arhgef2	16800	cCREs301813;cCREs301814;cCREs301815	chr3:88436049-88437547	1499	P	NA	NA	chr1:155944229-155945250	1022	ARHGEF2	9181	219	-	no	no	NA	NA	chr1:155934799-155936414	1616	NA	NA	0,27	-	no	no	NA	NA	1	no
wTR2_11020	4	chr3:88787623-88789013	1391	G	Ash1l	192195	cCREs301885	chr3:88753921-88755557	1637	P	Ash1l;Dap3	192195;65111	chr1:155448378-155449768	1391	ASH1L	55870	938	-	no	no	strong	NA	chr1:155531287-155532988	1702	ASH1L;ASH1L-AS1	55870;645676	533	-	no	no	strong;NA	NA;NA	2	no
wTR2_11064	3	chr3:89450741-89452152	1412	G	Kcnn3	140493	cCREs302050	chr3:89519983-89521094	1112	P	Adar	56417	chr1:154702396-154704042	1647	KCNN3	3782	171	-	no	no	strong	NA	chr1:154597094-154599104	2011	ADAR;ADAR;ADAR	103;103;103	104	-	no	no	definitive;definitive;definitive	NA;NA;NA	1	no
wTR2_11093	3	chr3:90360222-90360522	301	I	NA	NA	cCREs302225	chr3:90345049-90346425	1377	P	NA	NA	chr1:153564988-153565297	310	NA	NA	81	-	no	no	NA	NA	chr1:153580029-153581554	1526	S100A16	140576	278	-	no	no	NA	NA	2	no
wTR2_11095	3	chr3:90360222-90360522	301	I	NA	NA	cCREs302225	chr3:90418738-90419734	997	P	S100a6	20200	chr1:153564988-153565297	310	NA	NA	81	-	no	no	NA	NA	chr1:153505649-153506635	987	S100A6	6277	9	-	no	no	NA	NA	2	no
wTR2_11150	74	chr3:95776447-95778859	2413	I	NA	NA	cCREs302864	chr3:95785734-95794255	8522	P	NA	NA	chr1:150153150-150155184	2035	NA	NA	138	-	no	no	NA	NA	chr1:150130204-150136986	6783	NA	NA	156	-	no	no	NA	NA	2	no
wTR2_11151	22	chr3:95776447-95777863	1417	I	NA	NA	cCREs302864	chr3:95797755-95800842	3088	P	Plekho1	67220	chr1:150153958-150155184	1227	NA	NA	217	-	no	no	NA	NA	chr1:150120362-150125332	4971	PLEKHO1	51177	167	-	no	no	NA	NA	2	no
wTR2_11187	3	chr3:96081354-96082260	907	I	NA	NA	cCREs302947	chr3:96000128-96001467	1340	P	Bola1	69168	chr1:149764395-149765138	744	H2BC18	440689	4	-	no	no	NA	NA	chr1:149871238-149872558	1321	BOLA1	51027	253	-	no	no	NA	NA	1	no
wTR2_11192	3	chr3:96305401-96306354	954	I	NA	NA	cCREs302975	chr3:96023460-96024171	712	P	H2ac20;H2bc21;H2ac21	319176;319190;621893	chr1:145399645-145401400	1756	NBPF10;NBPF20;PPIAL4A	100132406;100288142;653505	NA	-	no	yes	NA;NA;NA	NA;NA;NA	chr1:149859133-149859873	741	H2AC20;H2BC21;H2AC21	8338;8349;317772	448	-	no	no	NA;NA;NA	NA;NA;NA	1	no
wTR2_11205	4	chr3:96081618-96082529	912	I	NA	NA	cCREs302947	chr3:96067049-96067751	703	P	H4c14	97122	chr1:149764149-149765138	990	H2BC18	440689	0,01	-	no	no	NA	NA	chr1:149803648-149804426	779	H4C14	8370	198	-	no	no	NA	NA	1	no
wTR2_11207	5	chr3:96305401-96306257	857	I	NA	NA	cCREs302975	chr3:96072605-96073889	1285	P	H3c13;H2bc18	319154;319189	chr1:145399645-145401352	1708	NBPF10;NBPF20;PPIAL4A	100132406;100288142;653505	NA	-	no	yes	NA;NA;NA	NA;NA;NA	chr1:149783663-149785245	1583	H2BC18;H3C13	440689;653604	407	-	no	no	NA;NA	NA;NA	1	no
wTR2_11231	10	chr3:97845432-97847511	2080	G	Notch2	18129	cCREs303359;cCREs303360	chr3:97816756-97818555	1800	P	Notch2	18129	chr1:120579394-120581460	2067	NOTCH2;NOTCH2	4853;4853	275	-	no	no	NA;NA	definitive;strong	chr1:120610785-120613119	2335	NOTCH2;NOTCH2	4853;4853	299	-	no	no	NA;NA	definitive;strong	1	no
wTR2_11232	12	chr3:97829609-97832168	2560	G	Notch2	18129	cCREs303353	chr3:97816756-97818875	2120	P	Notch2	18129	chr1:120597780-120600739	2960	NOTCH2;NOTCH2	4853;4853	138	-	no	no	NA;NA	definitive;strong	chr1:120610548-120613119	2572	NOTCH2;NOTCH2	4853;4853	287	-	no	no	NA;NA	definitive;strong	1	no
wTR2_11233	4	chr3:98231407-98232917	1511	G	Zfp697	242109	cCREs303469	chr3:98185983-98187210	1228	P	Zfp697	242109	chr1:120164912-120166440	1529	ZNF697	90874	369	-	no	no	NA	NA	chr1:120189950-120191051	1102	ZNF697	90874	322	-	no	no	NA	NA	1	no
wTR2_11238	3	chr3:101610882-101612082	1201	I	NA	NA	cCREs304141;cCREs304142	chr3:101407519-101408322	804	P	Atp1a1	11928	chr1:116692872-116694183	1312	NA	NA	51	-	no	no	NA	NA	chr1:116916148-116917230	1083	ATP1A1	476	252	-	no	no	strong	NA	1	no
wTR2_11254	4	chr3:104244709-104245709	1001	I	NA	NA	cCREs304767	chr3:104023669-104024976	1308	P	Magi3	99470	chr1:113683869-113684926	1058	NA	NA	47	-	no	no	NA	NA	chr1:113932418-113933869	1452	MAGI3	260425	0,5	-	no	no	NA	NA	1	no
wTR2_11255	7	chr3:104400624-104401759	1136	I	NA	NA	cCREs304792	chr3:104314937-104316480	1544	P	Lrig2	269473	chr1:113541299-113542077	779	NA	NA	185	positive	no	no	NA	NA	chr1:113615129-113616833	1705	LRIG2	9860	172	-	no	no	NA	NA	1	no
wTR2_11257	3	chr3:104478901-104479494	594	I	NA	NA	cCREs304817	chr3:104315569-104316293	725	P	Lrig2	269473	chr1:113423771-113424987	1217	NA	NA	49	-	no	no	NA	NA	chr1:113615328-113616073	746	LRIG2	9860	0,19	-	no	no	NA	NA	1	no
wTR2_11262	13	chr3:104796024-104798358	2335	I	NA	NA	cCREs304883;cCREs304884	chr3:104854298-104856976	2679	P	Cttnbp2nl	80281	chr1:113006752-113008735	1984	NA	NA	117	-	no	no	NA	NA	chr1:112937737-112940451	2715	CTTNBP2NL	55917	0,19	-	no	no	NA	NA	2	yes
wTR2_11263	4	chr3:105167520-105168851	1332	I	NA	NA	cCREs304991	chr3:105253610-105254914	1305	P	Kcnd3	56543	chr1:112612092-112613474	1383	NA	NA	18	-	no	no	NA	NA	chr1:112532898-112534293	1396	LINC01750;KCND3	643355;3752	262	-	no	no	NA;NA	NA;NA	1	no
wTR2_11264	7	chr3:105387802-105390050	2249	G	Kcnd3	56543	cCREs305083;cCREs305084	chr3:105253271-105254271	1001	P	Kcnd3	56543	chr1:112398636-112400549	1914	KCND3	3752	0,07	-	no	no	NA	NA	chr1:112533564-112534610	1047	LINC01750;KCND3	643355;3752	168	-	no	no	NA;NA	NA;NA	1	no
wTR2_11268	23	chr3:105340668-105343610	2943	G	Kcnd3	56543	cCREs305062;cCREs305063	chr3:105253610-105257467	3858	P	Kcnd3	56543	chr1:112444942-112448178	3237	KCND3	3752	156	-	no	no	NA	NA	chr1:112530268-112534293	4026	LINC01750;KCND3	643355;3752	345	-	no	no	NA;NA	NA;NA	2	no
wTR2_11269	40	chr3:105331927-105334180	2254	G	Kcnd3	56543	cCREs305057;cCREs305058	chr3:105253405-105257811	4407	P	Kcnd3	56543	chr1:112451573-112453981	2409	KCND3	3752	284	-	no	no	NA	NA	chr1:112529947-112534461	4515	LINC01750;KCND3	643355;3752	314	-	no	no	NA;NA	NA;NA	2	yes
wTR2_11272	3	chr3:105388585-105389654	1070	G	Kcnd3	56543	cCREs305084	chr3:105256441-105257441	1001	P	Kcnd3	56543	chr1:112398636-112399744	1109	KCND3	3752	0,09	-	no	no	NA	NA	chr1:112530296-112531299	1004	LINC01750;KCND3	643355;3752	325	-	no	no	NA;NA	NA;NA	1	no
wTR2_11283	3	chr3:106916580-106917590	1011	I	NA	NA	cCREs305331	chr3:106524127-106525260	1134	P	NA	NA	chr1:111136534-111137567	1034	KCNA2;KCNA2	3737;3737	579	-	no	no	definitive;definitive	NA;NA	chr1:111506026-111507191	1166	LRIF1	55791	173	-	no	no	NA	NA	3	no
wTR2_11285	82	chr3:106915115-106919188	4074	I	NA	NA	cCREs305331	chr3:106902456-106908489	6034	P	Kcna2	16490	chr1:111135073-111139059	3987	KCNA2;KCNA2	3737;3737	347	-	no	no	definitive;definitive	NA;NA	chr1:111145937-111152152	6216	KCNA2;KCNA2	3737;3737	365	-	no	no	definitive;definitive	NA;NA	3	yes
wTR2_11286	49	chr3:106953065-106954856	1792	I	NA	NA	cCREs305343	chr3:106902838-106908384	5547	P	Kcna2	16490	chr1:111107463-111109274	1812	NA	NA	171	-	no	no	NA	NA	chr1:111146042-111151872	5831	KCNA2;KCNA2	3737;3737	369	-	no	no	definitive;definitive	NA;NA	2	no
wTR2_11294	8	chr3:107689934-107691576	1643	G	Eps8l3	99662	cCREs305584	chr3:107497844-107499641	1798	P	Ahcyl1	229709	chr1:110296176-110297216	1041	EPS8L3	79574	34	-	no	no	NA	NA	chr1:110527243-110529073	1831	AHCYL1	10768	339	-	no	no	NA	NA	2	no
wTR2_11297	11	chr3:107543033-107545152	2120	G	Csf1	12977	cCREs305527	chr3:107561712-107563938	2227	P	Csf1	12977	chr1:110472389-110476552	4164	CSF1	1435	117	-	no	no	NA	NA	chr1:110452669-110455047	2379	CSF1	1435	189	-	no	no	NA	NA	2	no
wTR2_11308	4	chr3:107690432-107691396	965	G	Eps8l3	99662	cCREs305584	chr3:107698764-107699732	969	P	Gstm5;4933431E20Rik	14866;329735	chr1:110296176-110296787	612	EPS8L3	79574	12	-	no	no	NA	NA	chr1:110281917-110283017	1101	GSTM3	2947	0,17	-	no	no	NA	NA	2	no
wTR2_11315	6	chr3:107756342-107757418	1077	I	NA	NA	cCREs305602	chr3:107819105-107820296	1192	P	Gstm1	14862	chr1:110253356-110254916	1561	GSTM5	2949	9	-	no	no	NA	NA	chr1:110211094-110213110	2017	GSTM2	2946	163	-	no	no	NA	NA	1	no
wTR2_11335	4	chr3:108108594-108109714	1121	G	Sort1	20661	cCREs305700;cCREs305701	chr3:108085230-108086400	1171	P	Sort1	20661	chr1:109913336-109914525	1190	SORT1	6272	0,16	-	no	no	NA	NA	chr1:109941184-109942677	1494	SORT1	6272	182	-	no	no	NA	NA	1	no
wTR2_11337	5	chr3:108108230-108109592	1363	G	Sort1	20661	cCREs305700;cCREs305701	chr3:108086577-108088191	1615	P	Sort1	20661	chr1:109913502-109914670	1169	SORT1	6272	129	-	no	no	NA	NA	chr1:109939712-109940988	1277	SORT1	6272	409	-	no	no	NA	NA	1	no
wTR2_11341	5	chr3:108204724-108206229	1506	G	Celsr2	53883	cCREs305738	chr3:108246844-108248678	1835	P	Sars	20226	chr1:109804975-109806533	1559	CELSR2	1952	0,35	-	no	no	NA	NA	chr1:109756228-109757748	1521	SARS1	6301	0,19	-	no	no	NA	NA	1	no
wTR2_11342	7	chr3:108213556-108215317	1762	G	Celsr2	53883	cCREs305741	chr3:108246962-108248917	1956	P	Sars	20226	chr1:109795796-109797670	1875	CELSR2	1952	231	positive	no	no	NA	NA	chr1:109756228-109757695	1468	SARS1	6301	189	-	no	no	NA	NA	2	no
wTR2_11346	4	chr3:108236106-108236939	834	G	Sars	20226	cCREs305746;cCREs305747	chr3:108218838-108220150	1313	P	Celsr2	53883	chr1:109772215-109773472	1258	SARS1	6301	369	-	no	no	NA	NA	chr1:109790968-109792265	1298	CELSR2	1952	103	-	no	no	NA	NA	2	no
wTR2_11348	3	chr3:108236292-108237230	939	G	Sars	20226	cCREs305747	chr3:108247627-108248952	1326	P	Sars	20226	chr1:109772008-109772927	920	SARS1	6301	637	-	no	no	NA	NA	chr1:109756228-109757067	840	SARS1	6301	219	-	no	no	NA	NA	2	yes
wTR2_11360	4	chr3:108370949-108371733	785	I	NA	NA	cCREs305774	chr3:108393773-108394760	988	P	Wdr47	99512	chr1:109626082-109626899	818	NA	NA	0,35	-	no	no	NA	NA	chr1:109584231-109585101	871	WDR47	22911	257	-	no	no	NA	NA	1	no
wTR2_11373	4	chr3:109109896-109111260	1365	I	NA	NA	cCREs305948	chr3:109142756-109144123	1368	P	Vav3	57257	chr1:108535688-108537091	1404	VAV3-AS1	100873946	NA	-	no	no	NA	NA	chr1:108507324-108508737	1414	VAV3-AS1;VAV3	100873946;10451	0,2	-	no	no	NA;NA	NA;NA	2	no
wTR2_11377	4	chr3:115547172-115548245	1074	I	NA	NA	cCREs306855	chr3:115417132-115418102	971	P	S1pr1	13609	chr1:101547347-101548476	1130	NA	NA	293	-	no	no	NA	NA	chr1:101702154-101703166	1013	S1PR1	1901	152	-	no	no	NA	NA	3	yes
wTR2_11380	15	chr3:115558114-115560751	2638	I	NA	NA	cCREs306857	chr3:115417146-115419768	2623	P	S1pr1	13609	chr1:101533789-101536243	2455	NA	NA	329	-	no	no	NA	NA	chr1:101700500-101703152	2653	S1PR1	1901	128	-	no	no	NA	NA	2	no
wTR2_11390	3	chr3:121052700-121053752	1053	G	Alg14	66789	cCREs308064	chr3:121130305-121131489	1185	P	Cnn3	71994	chr1:95462102-95463562	1461	ALG14	199857	36	-	no	no	NA	NA	chr1:95390553-95391764	1212	CNN3-DT;CNN3	729970;1266	283	-	no	no	NA;NA	NA;NA	1	no
wTR2_11391	4	chr3:121168115-121168975	861	G	Slc44a3	213603	cCREs308097;cCREs308098	chr3:121127615-121128991	1377	P	Cnn3	71994	chr1:95352730-95353631	902	SLC44A3	126969	221	-	no	no	NA	NA	chr1:95393161-95394614	1454	CNN3-DT;CNN3	729970;1266	97	-	no	no	NA;NA	NA;NA	1	no
wTR2_11392	5	chr3:121137652-121138804	1153	G	Cnn3	71994	cCREs308088	chr3:121127704-121129165	1462	P	Cnn3	71994	chr1:95383271-95384956	1686	CNN3	1266	27	-	no	no	NA	NA	chr1:95392956-95394532	1577	CNN3-DT;CNN3	729970;1266	94	-	no	no	NA;NA	NA;NA	1	no
wTR2_11393	26	chr3:121192143-121195004	2862	G	Slc44a3	213603	cCREs308108;cCREs308109;cCREs308110	chr3:121127609-121131664	4056	P	Cnn3	71994	chr1:95329068-95331567	2500	SLC44A3	126969	249	-	no	no	NA	NA	chr1:95390542-95394620	4079	CNN3-DT;CNN3	729970;1266	171	-	no	no	NA;NA	NA;NA	2	no
wTR2_11395	5	chr3:121171216-121173054	1839	G	Slc44a3	213603	cCREs308100	chr3:121130934-121131863	930	P	Cnn3	71994	chr1:95349278-95350507	1230	SLC44A3	126969	115	-	no	no	NA	NA	chr1:95390348-95391130	783	CNN3-DT;CNN3	729970;1266	159	-	no	no	NA;NA	NA;NA	1	no
wTR2_11401	30	chr3:121338781-121340769	1989	G	A730020M07Rik	100503044	cCREs308163;cCREs308164	chr3:121425947-121430934	4988	P	F3	14066	chr1:95142986-95145259	2274	NA	NA	55	-	no	no	NA	NA	chr1:95003273-95008007	4735	F3	2152	0,07	-	no	no	NA	NA	2	no
wTR2_11404	5	chr3:121389215-121390455	1241	I	NA	NA	cCREs308180	chr3:121425801-121427289	1489	P	F3	14066	chr1:95070418-95072040	1623	NA	NA	57	-	no	no	NA	NA	chr1:95006475-95008177	1703	F3	2152	0,08	-	no	no	NA	NA	2	no
wTR2_11406	67	chr3:121401167-121403244	2078	I	NA	NA	cCREs308184	chr3:121424122-121431175	7054	P	F3	14066	chr1:95058416-95060472	2057	NA	NA	13	-	no	no	NA	NA	chr1:95003142-95010652	7511	F3	2152	72	-	no	no	NA	NA	2	no
wTR2_11406.1	67	chr3:121403282-121405426	2145	I	NA	NA	cCREs308184	chr3:121424122-121431175	7054	P	F3	14066	chr1:95055444-95058377	2934	NA	NA	61	-	no	no	NA	NA	chr1:95003142-95010652	7511	F3	2152	72	-	no	no	NA	NA	2	no
wTR2_11408	83	chr3:121407979-121411255	3277	I	NA	NA	cCREs308186	chr3:121422286-121431033	8748	P	F3	14066	chr1:95028945-95051696	22752	NA	NA	NA	-	no	no	NA	NA	chr1:95003168-95013903	10736	F3	2152	69	-	no	no	NA	NA	2	no
wTR2_11414	3	chr3:121902008-121903205	1198	I	NA	NA	cCREs308321	chr3:121948096-121948680	585	P	Gclm	14630	chr1:94444428-94445739	1312	NA	NA	189	-	no	no	NA	NA	chr1:94374911-94375509	599	GCLM	2730	204	-	no	no	NA	NA	1	no
wTR2_11418	3	chr3:122186444-122187028	585	G	Bcar3	29815	cCREs308408	chr3:121995627-121997112	1486	P	Mir760	791077	chr1:94079271-94079884	614	BCAR3	8412	491	-	no	no	NA	NA	chr1:94311862-94313529	1668	MIR760;BCAR3	100126348;8412	217	-	no	no	NA;NA	NA;NA	1	no
wTR2_11438	71	chr3:126394689-126398739	4051	G	Camk2d	108058	cCREs309264;cCREs309265	chr3:126298961-126303171	4211	P	Camk2d	108058	chr4:114564453-114568621	4169	CAMK2D	817	24	-	no	no	NA	NA	chr4:114679416-114684086	4671	CAMK2D	817	277	-	no	no	NA	NA	3	yes
wTR2_11439	4	chr3:126398059-126398739	681	G	Camk2d	108058	cCREs309265	chr3:126370657-126371862	1206	P	NA	NA	chr4:114564453-114565137	685	CAMK2D	817	23	-	no	no	NA	NA	chr4:114594344-114597222	2879	NA	NA	37	-	no	no	NA	NA	3	no
wTR2_11440	21	chr3:126720398-126720754	357	G	Ank2	109676	cCREs309372	chr3:126699598-126702030	2433	P	NA	NA	chr4:114195025-114195376	352	ANK2	287	132	-	no	no	limited	NA	chr4:114213432-114215990	2559	ANK2	287	231	-	no	no	limited	NA	2	no
wTR2_11442	5	chr3:127078503-127079968	1466	G	Ank2	109676	cCREs309504	chr3:127111273-127111993	721	P	NA	NA	chr4:113781191-113782909	1719	ANK2	287	258	-	no	no	limited	NA	chr4:113739186-113739889	704	ANK2	287	423	-	no	no	limited	NA	1	no
wTR2_11443	3	chr3:127079224-127080627	1404	G	Ank2	109676	cCREs309504	chr3:127109961-127110752	792	P	NA	NA	chr4:113780802-113782176	1375	ANK2	287	0,19	-	no	no	limited	NA	chr4:113740434-113741240	807	ANK2	287	99	-	no	no	limited	NA	1	no
wTR2_11445	3	chr3:127567158-127567854	697	I	NA	NA	cCREs309606	chr3:127539724-127540326	603	P	Ap1ar	211556	chr4:113117456-113117935	480	NA	NA	0,03	-	no	no	NA	NA	chr4:113152994-113153885	892	AP1AR	55435	217	-	no	no	NA	NA	1	no
wTR2_11446	4	chr3:127566237-127567166	930	I	NA	NA	cCREs309605;cCREs309606	chr3:127540396-127541411	1016	P	Ap1ar	211556	chr4:113117927-113119109	1183	NA	NA	109	-	no	no	NA	NA	chr4:113152146-113152923	778	AP1AR	55435	75	-	no	no	NA	NA	1	no
wTR2_11447	3	chr3:127566224-127567162	939	I	NA	NA	cCREs309605;cCREs309606	chr3:127598083-127598874	792	P	Fam241a	70617	chr4:113117931-113119122	1192	NA	NA	108	-	no	no	NA	NA	chr4:113067193-113068108	916	FAM241A	132720	123	-	no	no	NA	NA	1	no
wTR2_11448	4	chr3:129343749-129344563	815	G	NA	NA	cCREs309917	chr3:129236347-129237454	1108	P	Elovl6	170439	chr4:110963045-110963955	911	NA	NA	29	-	no	no	NA	NA	chr4:111117303-111118691	1389	ELOVL6	79071	89	-	no	no	NA	NA	2	no
wTR2_11451	3	chr3:131152723-131153159	437	I	NA	NA	cCREs310374	chr3:131227250-131228116	867	P	Papss1	23971	chr4:108746221-108746814	594	SGMS2	166929	252	-	no	no	NA	NA	chr4:108640926-108642399	1474	PAPSS1	9061	55	-	no	no	NA	NA	1	no
wTR2_11461	17	chr3:135327754-135329296	1543	G	Nfkb1	18033	cCREs311190	chr3:135351886-135355305	3420	P	Nfkb1	18033	chr4:103448628-103449695	1068	NFKB1	4790	187	-	no	no	NA	NA	chr4:103421347-103425252	3906	NFKB1	4790	221	-	no	no	NA	NA	2	no
wTR2_11462	15	chr3:135337317-135340276	2960	G	Nfkb1	18033	cCREs311195;cCREs311196	chr3:135352572-135355460	2889	P	Nfkb1	18033	chr4:103438072-103440360	2289	NFKB1	4790	29	-	no	no	NA	NA	chr4:103421171-103424570	3400	NFKB1	4790	194	-	no	no	NA	NA	1	no
wTR2_11475	4	chr3:141599274-141600425	1152	G	Bmpr1b	12167	cCREs312662	chr3:141644440-141645600	1161	P	NA	NA	chr4:95965115-95966258	1144	BMPR1B	658	459	-	no	no	NA	NA	chr4:95916567-95917763	1197	BMPR1B	658	358	-	no	no	NA	NA	1	no
wTR2_11477	33	chr3:141969807-141973490	3684	G	Pdlim5	56376	cCREs312754;cCREs312755	chr3:142055846-142059620	3775	P	Pdlim5	56376	chr4:95499641-95503334	3694	PDLIM5	10611	121	-	no	no	NA	NA	chr4:95371730-95375610	3881	PDLIM5	10611	153	-	no	no	NA	NA	2	no
wTR2_11477.1	33	chr3:141973990-141974989	1000	G	Pdlim5	56376	cCREs312756	chr3:142055846-142059620	3775	P	Pdlim5	56376	chr4:95497294-95498775	1482	PDLIM5	10611	197	-	no	no	NA	NA	chr4:95371730-95375610	3881	PDLIM5	10611	153	-	no	no	NA	NA	1	no
wTR2_11479	10	chr3:141972874-141973490	617	G	Pdlim5	56376	cCREs312755	chr3:142050092-142053539	3448	P	NA	NA	chr4:95499641-95500300	660	PDLIM5	10611	73	-	no	no	NA	NA	chr4:95378948-95382650	3703	NA	NA	246	-	no	no	NA	NA	2	no
wTR2_11479.1	10	chr3:141973990-141975144	1155	G	Pdlim5	56376	cCREs312756	chr3:142050092-142053539	3448	P	NA	NA	chr4:95497127-95498775	1649	PDLIM5	10611	242	-	no	no	NA	NA	chr4:95378948-95382650	3703	NA	NA	246	-	no	no	NA	NA	1	no
wTR2_11489	3	chr3:144030239-144031239	1001	I	NA	NA	cCREs313286	chr3:143865657-143866657	1001	P	Lmo4	16911	chr1:87633377-87634428	1052	LINC01140	339524	636	-	no	no	NA	NA	chr1:87796077-87797079	1003	LMO4	8543	882	positive	yes	no	NA	NA	1	no
wTR2_11492	3	chr3:144030616-144031565	950	I	NA	NA	cCREs313286	chr3:143867777-143868589	813	P	Lmo4	16911	chr1:87633056-87634054	999	LINC01140	339524	365	-	no	no	NA	NA	chr1:87794058-87794933	876	LMO4	8543	0,77	-	no	no	NA	NA	1	no
wTR2_1150	3	chr11:51636893-51637893	1001	G	Jade2	76901	cCREs76469	chr11:51569297-51570836	1540	P	NA	NA	chr5:133904434-133905325	892	JADE2	23338	109	-	no	no	NA	NA	chr5:133983852-133985169	1318	SEC24A	10802	222	-	no	no	NA	NA	1	no
wTR2_11506	12	chr3:145365814-145368475	2662	I	NA	NA	cCREs313634;cCREs313635	chr3:145310778-145313510	2733	P	Ccn1	16007	chr1:85991523-85993845	2323	DDAH1	23576	0,22	-	no	no	NA	NA	chr1:86045748-86048576	2829	CCN1;DDAH1	3491;23576	563	-	no	no	NA;NA	NA;NA	2	yes
wTR2_11509	18	chr3:145495455-145497580	2126	G	Ddah1	69219	cCREs313675	chr3:145311016-145313511	2496	P	Ccn1	16007	chr1:85831807-85833938	2132	DDAH1;LOC646626	23576;646626	149	-	no	no	NA;NA	NA;NA	chr1:86045747-86048384	2638	CCN1;DDAH1	3491;23576	549	-	no	no	NA;NA	NA;NA	1	no
wTR2_11516	84	chr3:145343522-145345815	2294	I	NA	NA	cCREs313630	chr3:145310778-145316310	5533	P	Ccn1	16007	chr1:86014590-86017932	3343	DDAH1	23576	136	-	no	no	NA	NA	chr1:86042823-86048576	5754	CCN1;DDAH1	3491;23576	429	-	no	no	NA;NA	NA;NA	3	yes
wTR2_11518	79	chr3:145548079-145550191	2113	G	Ddah1	69219	cCREs313686;cCREs313687	chr3:145310808-145316310	5503	P	Ccn1	16007	chr1:85795368-85797271	1904	DDAH1;LOC646626	23576;646626	242	-	no	no	NA;NA	NA;NA	chr1:86042823-86048546	5724	CCN1;DDAH1	3491;23576	427	-	no	no	NA;NA	NA;NA	1	no
wTR2_11518.1	79	chr3:145551801-145555753	3953	G	Ddah1	69219	cCREs313688;cCREs313689;cCREs313690	chr3:145310808-145316310	5503	P	Ccn1	16007	chr1:85785797-85790839	5043	DDAH1;LOC646626	23576;646626	173	-	no	no	NA;NA	NA;NA	chr1:86042823-86048546	5724	CCN1;DDAH1	3491;23576	427	-	no	no	NA;NA	NA;NA	3	yes
wTR2_11522	7	chr3:145548079-145549239	1161	G	Ddah1	69219	cCREs313686	chr3:145421517-145422081	565	P	Ddah1	69219	chr1:85796136-85797271	1136	DDAH1;LOC646626	23576;646626	239	-	no	no	NA;NA	NA;NA	chr1:85930472-85931086	615	DDAH1	23576	567	-	no	no	NA	NA	1	no
wTR2_11529	66	chr3:145549546-145550191	646	G	Ddah1	69219	cCREs313686;cCREs313687	chr3:145419895-145426962	7068	P	Ddah1	69219	chr1:85795368-85795827	460	DDAH1;LOC646626	23576;646626	287	-	no	no	NA;NA	NA;NA	chr1:85925988-85931201	5214	DDAH1	23576	166	-	no	no	NA	NA	1	no
wTR2_11529.1	66	chr3:145551801-145555753	3953	G	Ddah1	69219	cCREs313688;cCREs313689;cCREs313690	chr3:145419895-145426962	7068	P	Ddah1	69219	chr1:85785797-85790839	5043	DDAH1;LOC646626	23576;646626	173	-	no	no	NA;NA	NA;NA	chr1:85925988-85931201	5214	DDAH1	23576	166	-	no	no	NA	NA	3	yes
wTR2_11539	3	chr3:145553393-145554340	948	G	Ddah1	69219	cCREs313689	chr3:145587557-145588845	1289	P	Bcl10	12042	chr1:85787301-85788677	1377	DDAH1;LOC646626	23576;646626	0,08	-	no	no	NA;NA	NA;NA	chr1:85740415-85741898	1484	LOC646626;BCL10	646626;8915	76	-	no	no	NA;NA	NA;NA	3	no
wTR2_11540	3	chr3:146000615-146001615	1001	I	NA	NA	cCREs313797	chr3:146163345-146164442	1098	P	Gng5;Spata1	14707;70951	chr1:85224521-85225514	994	NA	NA	116	-	no	no	NA	NA	chr1:84969706-84971033	1328	GNG5	2787	45	-	no	no	NA	NA	1	no
wTR2_11560	3	chr3:159547583-159548960	1378	G	Wls	68151	cCREs316921	chr3:159501990-159503024	1035	P	Wls	68151	chr1:68639423-68640799	1377	GNG12-AS1;WLS	100289178;79971	168	-	no	no	NA;NA	NA;NA	chr1:68697862-68698974	1113	WLS	79971	355	-	no	no	NA	NA	3	no
wTR2_11563	5	chr4:8301201-8302759	1559	I	NA	NA	cCREs317845;cCREs317846	chr4:8619413-8620743	1331	P	Chd7	320790	chr8:61316732-61318279	1548	NA	NA	359	-	no	no	NA	NA	chr8:61593235-61594560	1326	CHD7	55636	528	-	no	no	definitive	definitive	1	no
wTR2_11565	5	chr4:8307998-8310050	2053	I	NA	NA	cCREs317850;cCREs317851	chr4:8618627-8619971	1345	P	Chd7	320790	chr8:61325257-61328278	3022	NA	NA	169	-	no	no	NA	NA	chr8:61592396-61593815	1420	CHD7	55636	621	-	no	no	definitive	definitive	1	no
wTR2_11567	3	chr4:8532665-8533665	1001	G	Rab2a	59021	cCREs317894	chr4:8618866-8619994	1129	P	Chd7	320790	chr8:61532328-61533343	1016	RAB2A	5862	641	-	yes	no	NA	NA	chr8:61592640-61593838	1199	CHD7	55636	642	-	no	no	definitive	definitive	1	no
wTR2_11568	6	chr4:8574803-8575965	1163	I	NA	NA	cCREs317898	chr4:8619280-8620596	1317	P	Chd7	320790	chr8:61565083-61566483	1401	NA	NA	36	-	no	no	NA	NA	chr8:61593101-61594406	1306	CHD7	55636	605	-	no	no	definitive	definitive	2	no
wTR2_11569	3	chr4:8865320-8866610	1291	I	NA	NA	cCREs317976	chr4:8618239-8619422	1184	P	Chd7	320790	chr8:61855317-61857028	1712	NA	NA	201	-	no	no	NA	NA	chr8:61591992-61593244	1253	CHD7	55636	547	-	no	no	definitive	definitive	1	no
wTR2_11570	3	chr4:8953653-8954446	794	I	NA	NA	cCREs318001	chr4:8618323-8619422	1100	P	Chd7	320790	chr8:61934793-61935585	793	NA	NA	412	-	no	no	NA	NA	chr8:61592080-61593244	1165	CHD7	55636	527	-	no	no	definitive	definitive	1	no
wTR2_11571	3	chr4:8676394-8677489	1096	G	Chd7	320790	cCREs317918;cCREs317919	chr4:8618323-8619629	1307	P	Chd7	320790	chr8:61651568-61652811	1244	CHD7	55636	331	-	no	no	definitive	definitive	chr8:61592080-61593438	1359	CHD7	55636	582	-	no	no	definitive	definitive	1	no
wTR2_11572	14	chr4:8724646-8727796	3151	G	Chd7	320790	cCREs317935;cCREs317936;cCREs317937;cCREs317938	chr4:8618212-8620413	2202	P	Chd7	320790	chr8:61703225-61706869	3645	CHD7	55636	217	-	yes	no	definitive	definitive	chr8:61591965-61594236	2272	CHD7	55636	0,6	-	no	no	definitive	definitive	3	no
wTR2_11573	8	chr4:8838322-8840524	2203	I	NA	NA	cCREs317969	chr4:8619189-8620596	1408	P	Chd7	320790	chr8:61822277-61824930	2654	NA	NA	193	-	no	no	NA	NA	chr8:61593003-61594406	1404	CHD7	55636	629	-	no	no	definitive	definitive	1	no
wTR2_11575	4	chr4:8953653-8954970	1318	I	NA	NA	cCREs318001;cCREs318002	chr4:8619829-8620829	1001	P	Chd7	320790	chr8:61934793-61936135	1343	NA	NA	421	-	no	no	NA	NA	chr8:61593648-61594644	997	CHD7	55636	467	-	no	no	definitive	definitive	1	no
wTR2_1159	85	chr11:51899337-51901696	2360	G	NA	NA	cCREs76534	chr11:51908872-51913799	4928	P	Ppp2ca	19052	chr5:133574216-133577031	2816	CDKL3	51265	0,2	-	no	no	NA	NA	chr5:133560206-133565480	5275	PPP2CA;MIR3661	5515;100500905	217	-	no	no	strong;NA	NA;NA	3	yes
wTR2_11592	3	chr4:14808061-14809246	1186	G	Pip4p2	72519	cCREs319182	chr4:14753295-14753901	607	P	Otud6b	72201	chr8:92037578-92038890	1313	PIP4P2	55529	47	-	no	no	NA	NA	chr8:92082183-92082833	651	OTUD6B	51633	208	-	no	no	strong	NA	1	no
wTR2_11593	11	chr4:14807605-14808936	1332	G	Pip4p2	72519	cCREs319182	chr4:14790368-14793208	2841	P	Pip4p2	72519	chr8:92037897-92039303	1407	PIP4P2	55529	0,02	-	no	no	NA	NA	chr8:92051076-92054475	3400	PIP4P2	55529	147	-	no	no	NA	NA	1	no
wTR2_11596	4	chr4:20269745-20271174	1430	G	Nkain3	269513	cCREs320062	chr4:20704734-20706139	1406	P	Nkain3	269513	chr8:63602558-63604186	1629	NKAIN3	286183	173	-	no	no	NA	NA	chr8:63160995-63162374	1380	NKAIN3	286183	194	-	no	no	NA	NA	1	no
wTR2_11602	5	chr4:22028755-22030354	1600	I	NA	NA	cCREs320380;cCREs320381	chr4:22416082-22417367	1286	P	Pou3f2	18992	chr6:99594765-99596417	1653	NA	NA	595	-	yes	no	NA	NA	chr6:99280727-99281978	1252	POU3F2	5454	206	-	no	no	NA	NA	1	no
wTR2_11609	9	chr4:22422375-22423584	1210	I	NA	NA	cCREs320458	chr4:22409621-22410819	1199	P	NA	NA	chr6:99274519-99275692	1174	NA	NA	334	-	yes	no	NA	NA	chr6:99287153-99288320	1168	NA	NA	416	-	no	no	NA	NA	3	no
wTR2_11610	11	chr4:22423751-22425410	1660	I	NA	NA	cCREs320459	chr4:22409677-22412268	2592	P	NA	NA	chr6:99272392-99274352	1961	NA	NA	0,19	-	yes	no	NA	NA	chr6:99285719-99288271	2553	NA	NA	635	-	no	no	NA	NA	3	no
wTR2_11611	81	chr4:22421859-22425410	3552	I	NA	NA	cCREs320458;cCREs320459	chr4:22412726-22418369	5644	P	Pou3f2	18992	chr6:99272392-99276206	3815	NA	NA	288	-	yes	no	NA	NA	chr6:99279817-99285272	5456	POU3F2	5454	564	-	no	no	NA	NA	3	yes
wTR2_11614	3	chr4:25335258-25336410	1153	I	NA	NA	cCREs320892	chr4:25207285-25208430	1146	P	Ufl1	67490	chr6:96839448-96840602	1155	NA	NA	311	-	no	no	NA	NA	chr6:96970455-96971436	982	UFL1	23376	184	-	no	no	NA	NA	1	no
wTR2_11618	4	chr4:32128972-32130072	1101	I	NA	NA	cCREs321817	chr4:32325072-32325837	766	P	Bach2	12014	chr6:91198917-91200317	1401	NA	NA	176	-	no	no	NA	NA	chr6:91006430-91007257	828	BACH2	60468	483	-	no	no	NA	NA	1	no
wTR2_11620	4	chr4:32337092-32338374	1283	G	Bach2	12014	cCREs321875	chr4:32324722-32325686	965	P	Bach2	12014	chr6:90993918-90995310	1393	BACH2	60468	391	-	no	no	NA	NA	chr6:91006619-91007639	1021	BACH2	60468	418	-	no	no	NA	NA	1	no
wTR2_11632	3	chr4:32976294-32977693	1400	G	Ankrd6	140577	cCREs322058	chr4:32950660-32951972	1313	P	NA	NA	chr6:90233629-90240454	6826	ANKRD6	22881	0,14	-	no	no	NA	NA	chr6:90271565-90273099	1535	ANKRD6	22881	212	-	no	no	NA	NA	2	no
wTR2_11633	4	chr4:32977082-32978019	938	G	Ankrd6	140577	cCREs322058	chr4:33035176-33036457	1282	P	Ankrd6	140577	chr6:90233036-90236183	3148	ANKRD6	22881	0,11	-	no	no	NA	NA	chr6:90144708-90145868	1161	ANKRD6	22881	143	-	no	no	NA	NA	1	no
wTR2_11635	4	chr4:33025673-33026961	1289	G	Ankrd6	140577	cCREs322075	chr4:33117016-33118622	1607	P	Ube2j1	56228;71073	chr6:90162387-90163308	922	ANKRD6	22881	0,14	-	no	no	NA	NA	chr6:90062227-90065007	2781	UBE2J1	51465	85	-	no	no	NA	NA	1	no
wTR2_11660	3	chr4:40882900-40884162	1263	G	Bag1	12017	cCREs323452	chr4:40800758-40802332	1575	P	B4galt1	14595	chr9:33254632-33255860	1229	BAG1	573	121	-	no	no	NA	NA	chr9:33167087-33168501	1415	B4GALT1	2683	136	-	no	no	NA	NA	2	no
wTR2_11662	3	chr4:41240990-41242135	1146	G	Dcaf12	68970	cCREs323543	chr4:41082650-41084056	1407	P	Ube2r2	67615	chr9:34089434-34091025	1592	DCAF12	25853	117	-	no	no	NA	NA	chr9:33817275-33818736	1462	UBE2R2	54926	433	-	no	no	NA	NA	1	no
wTR2_11665	5	chr4:41240877-41241629	753	G	Dcaf12	68970	cCREs323543	chr4:41261196-41262335	1140	P	Dcaf12	68970	chr9:34089296-34090624	1329	DCAF12	25853	155	-	no	no	NA	NA	chr9:34126015-34126989	975	DCAF12	25853	0,3	-	no	no	NA	NA	1	no
wTR2_11668	5	chr4:41417588-41418570	983	G	Nudt2	66401	cCREs323583	chr4:41449809-41451695	1887	P	Myorg	329828	chr9:34334216-34335129	914	NUDT2	318	518	-	no	no	definitive	NA	chr9:34376576-34378484	1909	MYORG	57462	95	-	no	no	NA	NA	3	no
wTR2_11669	12	chr4:41425089-41428164	3076	G	Nudt2	66401	cCREs323585;cCREs323586;cCREs323587	chr4:41447321-41450152	2832	P	Myorg	329828	chr9:34339892-34343873	3982	NUDT2	318	205	-	no	no	definitive	NA	chr9:34373868-34376922	3055	MYORG	57462	135	-	no	no	NA	NA	1	no
wTR2_11676	4	chr4:41578286-41579358	1073	G	Dnai1	68922	cCREs323636	chr4:41586713-41587349	637	P	Enho	69638	chr9:34513435-34514574	1140	DNAI1	27019	316	-	no	no	NA	NA	chr9:34522538-34523163	626	ENHO	375704	533	-	no	no	NA	NA	1	no
wTR2_11692	12	chr4:43411029-43413304	2276	G	Rusc2	100213	cCREs323828;cCREs323829	chr4:43394286-43397709	3424	P	Rusc2	100213	chr9:35517349-35519719	2371	RUSC2	9853	262	-	no	no	NA	NA	chr9:35489482-35492776	3295	RUSC2	9853	111	-	no	no	NA	NA	1	no
wTR2_11694	3	chr4:43410649-43411756	1108	G	Rusc2	100213	cCREs323828;cCREs323829	chr4:43420177-43420916	740	P	NA	NA	chr9:35516964-35518179	1216	RUSC2	9853	156	-	no	no	NA	NA	chr9:35539726-35540809	1084	RUSC2	9853	0,22	-	no	no	NA	NA	1	no
wTR2_117	5	chr10:40235421-40236615	1195	I	NA	NA	cCREs47235	chr10:40020203-40020990	788	P	Amd1	11702	chr6:110862905-110864193	1289	NA	NA	152	-	no	no	NA	NA	chr6:111197253-111198059	807	AMD1	262	163	-	no	no	NA	NA	1	no
wTR2_1170	3	chr11:53309278-53310036	759	I	NA	NA	cCREs76854	chr11:53332831-53333567	737	P	Septin8	20362	chr5:132135514-132136388	875	NA	NA	46	-	no	no	NA	NA	chr5:132112753-132113608	856	SEPTIN8	23176	333	-	no	no	NA	NA	1	no
wTR2_11703	20	chr4:43984844-43987967	3124	G	Glipr2	384009	cCREs323957;cCREs323958	chr4:43969635-43973561	3927	P	Glipr2	384009	chr9:36151756-36155165	3410	GLIPR2	152007	72	-	no	no	NA	NA	chr9:36136134-36138996	2863	GLIPR2	152007	61	-	no	no	NA	NA	2	yes
wTR2_11704	7	chr4:43984483-43986369	1887	G	Glipr2	384009	cCREs323957;cCREs323958	chr4:43994083-43995898	1816	P	Ccin	442829	chr9:36151756-36154556	2801	GLIPR2	152007	53	-	no	no	NA	NA	chr9:36164892-36168859	3968	CCIN	881	69	-	no	no	NA	NA	2	no
wTR2_11705	4	chr4:43985413-43986093	681	G	Glipr2	384009	cCREs323957	chr4:44024598-44025798	1201	P	NA	NA	chr9:36152276-36153989	1714	GLIPR2	152007	55	-	no	no	NA	NA	chr9:36190466-36191188	723	CLTA	1211	258	-	no	no	NA	NA	2	no
wTR2_1171	3	chr11:53358750-53359390	641	G	NA	NA	NA	chr11:53332729-53333431	703	P	Septin8	20362	chr5:132089825-132090306	482	SEPTIN8;CCNI2	23176;645121	8	-	no	no	NA;NA	NA;NA	chr5:132112909-132113721	813	SEPTIN8	23176	257	-	no	no	NA	NA	1	no
wTR2_11714	4	chr4:45267665-45269173	1509	G	Frmpd1	666060	cCREs324177	chr4:45196862-45198091	1230	P	Frmpd1	666060	chr9:37717000-37718696	1697	FRMPD1	22844	134	-	no	no	NA	NA	chr9:37650061-37651348	1288	FRMPD1	22844	294	-	no	no	NA	NA	1	no
wTR2_11717	5	chr4:45265973-45267658	1686	G	Frmpd1	666060	cCREs324176;cCREs324177	chr4:45197279-45198409	1131	P	Frmpd1	666060	chr9:37715590-37717000	1411	FRMPD1	22844	0,08	-	no	no	NA	NA	chr9:37650528-37651643	1116	FRMPD1	22844	389	-	no	no	NA	NA	1	no
wTR2_11718	3	chr4:45221579-45222520	942	G	Frmpd1	666060	cCREs324167	chr4:45197523-45198511	989	P	Frmpd1	666060	chr9:37676138-37677159	1022	FRMPD1	22844	143	-	no	no	NA	NA	chr9:37650788-37651774	987	FRMPD1	22844	0,37	-	no	no	NA	NA	1	no
wTR2_11733	6	chr4:46866424-46868382	1959	G	Gabbr2	242425	cCREs324597;cCREs324598	chr4:47004140-47005415	1276	P	Gabbr2	242425	chr9:101313850-101315488	1639	GABBR2	9568	244	-	no	no	strong	NA	chr9:101470859-101472282	1424	GABBR2	9568	432	-	no	no	strong	NA	1	no
wTR2_11735	5	chr4:47449851-47451783	1933	I	NA	NA	cCREs324792	chr4:47365638-47367116	1479	P	Tgfbr1	21812	chr9:101945811-101950642	4832	NA	NA	25	-	no	no	NA	NA	chr9:101866920-101868586	1667	TGFBR1	7046	318	-	no	no	NA	NA	1	no
wTR2_11737	3	chr4:47450083-47450964	882	I	NA	NA	cCREs324792	chr4:48057298-48058245	948	P	Nr4a3	18124	chr9:101945811-101946976	1166	NA	NA	8	-	no	no	NA	NA	chr9:102583437-102584351	915	NR4A3	8013	655	-	no	no	NA	NA	1	no
wTR2_11738	6	chr4:47449839-47451569	1731	I	NA	NA	cCREs324792	chr4:47486463-47487712	1250	P	Alg2;Sec61b	56737;66212	chr9:101945811-101947262	1452	NA	NA	22	-	no	no	NA	NA	chr9:101983444-101984755	1312	ALG2;SEC61B	85365;10952	0,27	-	no	no	strong;NA	NA;NA	1	no
wTR2_11749	4	chr4:49191373-49192301	929	G	Plppr1	272031	cCREs325234	chr4:49072013-49073377	1365	P	Plppr1	272031	chr9:103913287-103917445	4159	PLPPR1	54886	134	-	no	no	NA	NA	chr9:103790861-103792296	1436	PLPPR1	54886	428	-	no	no	NA	NA	1	no
wTR2_11751	3	chr4:53265988-53267330	1343	G	NA	NA	cCREs325919;cCREs325920	chr4:53171755-53172776	1022	P	Abca1	11303	chr9:107804554-107807824	3271	NA	NA	121	-	no	no	NA	NA	chr9:107689024-107690447	1424	ABCA1	19	95	-	no	no	NA	definitive	2	no
wTR2_11754	51	chr4:53208504-53211144	2641	I	NA	NA	cCREs325898;cCREs325899	chr4:53171244-53175311	4068	P	Abca1	11303	chr9:107729676-107733624	3949	NA	NA	99	-	no	no	NA	NA	chr9:107688547-107694632	6086	ABCA1	19	97	-	no	no	NA	definitive	3	no
wTR2_11755	17	chr4:53208504-53210230	1727	I	NA	NA	cCREs325898	chr4:53230186-53232643	2458	P	NA	NA	chr9:107729676-107731848	2173	NA	NA	74	-	no	no	NA	NA	chr9:107753167-107756244	3078	NA	NA	0,1	-	no	no	NA	NA	3	no
wTR2_11756	4	chr4:53265988-53267449	1462	G	NA	NA	cCREs325919;cCREs325920	chr4:53230546-53231214	669	P	NA	NA	chr9:107804554-107807951	3398	NA	NA	0,13	-	no	no	NA	NA	chr9:107753519-107754214	696	NA	NA	137	-	no	no	NA	NA	2	no
wTR2_11758	9	chr4:53266222-53268257	2036	G	NA	NA	cCREs325919;cCREs325920	chr4:53275502-53277643	2142	P	NA	NA	chr9:107806363-107808859	2497	NA	NA	182	-	no	no	NA	NA	chr9:107825991-107827750	1760	NA	NA	122	-	no	no	NA	NA	2	no
wTR2_11760	3	chr4:54614238-54615496	1259	I	NA	NA	cCREs326266	chr4:54961552-54962809	1258	P	Zfp462	242466	chr9:109337706-109339002	1297	NA	NA	546	-	no	no	NA	NA	chr9:109626027-109627252	1226	ZNF462	58499	888	-	no	no	strong	NA	1	no
wTR2_11761	3	chr4:54614548-54615496	949	I	NA	NA	cCREs326266	chr4:54959996-54960718	723	P	Zfp462	242466	chr9:109338058-109339002	945	NA	NA	724	-	no	no	NA	NA	chr9:109624511-109625268	758	ZNF462	58499	0,9	-	no	no	strong	NA	1	no
wTR2_11762	4	chr4:55017067-55018574	1508	G	Zfp462	242466	cCREs326349	chr4:54960047-54961531	1485	P	Zfp462	242466	chr9:109682329-109683814	1486	ZNF462;MIR548Q	58499;100313841	649	-	yes	no	strong;NA	NA;NA	chr9:109624575-109626027	1453	ZNF462	58499	928	-	no	no	strong	NA	1	no
wTR2_11763	5	chr4:55017539-55019289	1751	G	Zfp462	242466	cCREs326349	chr4:54962210-54963871	1662	P	Zfp462	242466	chr9:109682788-109684518	1731	ZNF462;MIR548Q	58499;100313841	778	-	yes	no	strong;NA	NA;NA	chr9:109626694-109628316	1623	ZNF462	58499	816	-	no	no	strong	NA	1	no
wTR2_11764	3	chr4:55527659-55528402	744	I	NA	NA	cCREs326477	chr4:55544186-55545172	987	P	Klf4	16600	chr9:110227973-110229186	1214	NA	NA	173	-	no	no	NA	NA	chr9:110250883-110251870	988	KLF4	9314	465	-	no	no	NA	NA	1	no
wTR2_11765	3	chr4:55664769-55665759	991	I	NA	NA	cCREs326507	chr4:55543044-55543884	841	P	Klf4	16600	chr9:110400878-110402852	1975	NA	NA	68	-	no	no	NA	NA	chr9:110249749-110250574	826	KLF4	9314	641	-	no	no	NA	NA	2	no
wTR2_11766	7	chr4:55663037-55664616	1580	I	NA	NA	cCREs326507	chr4:55543187-55544243	1057	P	Klf4	16600	chr9:110399108-110400573	1466	NA	NA	0,39	-	no	no	NA	NA	chr9:110249871-110250942	1072	KLF4	9314	449	-	no	no	NA	NA	2	no
wTR2_11767	3	chr4:55662126-55663847	1722	I	NA	NA	cCREs326507	chr4:55545016-55546003	988	P	Klf4	16600	chr9:110398144-110399697	1554	NA	NA	132	-	no	no	NA	NA	chr9:110251711-110252734	1024	KLF4	9314	348	-	no	no	NA	NA	2	no
wTR2_11768	5	chr4:55662533-55663757	1225	I	NA	NA	cCREs326507	chr4:55546027-55546727	701	P	Klf4	16600	chr9:110398622-110399610	989	NA	NA	192	-	no	no	NA	NA	chr9:110252758-110253896	1139	KLF4	9314	246	-	no	no	NA	NA	2	no
wTR2_11769	9	chr4:58064324-58065683	1360	G	Svep1	64817	NA	chr4:57967446-57969658	2213	P	Txn1	22166	chr9:113146950-113148111	1162	SVEP1	79987	41	-	no	no	NA	NA	chr9:113016238-113019132	2895	TXN	7295	52	-	no	no	NA	NA	2	no
wTR2_11779	8	chr4:62152972-62154650	1679	G	Bspry	192120	cCREs327692	chr4:62162174-62164019	1846	P	Hdhd3	72748	chr9:116127845-116129595	1751	BSPRY	54836	44	-	no	no	NA	NA	chr9:116137630-116139820	2191	HDHD3	81932	31	-	no	no	NA	NA	2	no
wTR2_11781	3	chr4:62244894-62246056	1163	G	Rgs3	50780	cCREs327718	chr4:62334804-62335999	1196	P	NA	NA	chr9:116226348-116227569	1222	RGS3	5998	69	-	no	no	NA	NA	chr9:116327346-116328456	1111	RGS3	5998	471	-	no	no	NA	NA	1	no
wTR2_11783	3	chr4:62324825-62325731	907	G	Rgs3	50780	cCREs327749	chr4:62335338-62336514	1177	P	NA	NA	chr9:116311048-116311887	840	RGS3	5998	142	-	no	no	NA	NA	chr9:116327815-116329001	1187	RGS3	5998	0,27	-	no	no	NA	NA	1	no
wTR2_11794	6	chr4:81372076-81374467	2392	I	NA	NA	cCREs330981	chr4:82150108-82151360	1253	P	Nfib	18028	chr9:13567968-13570348	2381	NA	NA	0,56	-	yes	no	NA	NA	chr9:14312916-14314220	1305	NFIB	4781	601	-	no	no	strong	NA	1	no
wTR2_11796	3	chr4:82182472-82183003	532	I	NA	NA	cCREs331200	chr4:82142883-82143966	1084	P	NA	NA	chr9:14347842-14348420	579	NFIB	4781	77	-	no	no	strong	NA	chr9:14305679-14306818	1140	NA	NA	209	-	no	no	NA	NA	1	no
wTR2_11797	84	chr4:82181259-82183003	1745	I	NA	NA	cCREs331200	chr4:82150428-82159218	8791	P	Nfib	18028	chr9:14346535-14348420	1886	NFIB	4781	102	-	no	no	strong	NA	chr9:14313264-14322736	9473	NFIB	4781	472	-	no	no	strong	NA	1	no
wTR2_11797.1	84	chr4:82184889-82187084	2196	I	NA	NA	cCREs331201	chr4:82150428-82159218	8791	P	Nfib	18028	chr9:14350377-14352575	2199	NFIB	4781	0,1	-	no	no	strong	NA	chr9:14313264-14322736	9473	NFIB	4781	472	-	no	no	strong	NA	3	yes
wTR2_11800	7	chr4:82561588-82562051	464	G	Frem1	329872	cCREs331296	chr4:82505437-82507036	1600	P	Zdhhc21	68268	chr9:14749241-14749645	405	FREM1	158326	115	-	no	no	definitive	definitive	chr9:14693326-14694389	1064	ZDHHC21	340481	76	-	no	no	NA	NA	1	no
wTR2_11802	6	chr4:84906240-84908222	1983	G	Sh3gl2	20404	cCREs331800;cCREs331801	chr4:84850435-84852363	1929	P	Sh3gl2	20404	chr9:17628183-17630369	2187	SH3GL2	6456	117	-	no	no	NA	NA	chr9:17578121-17580106	1986	SH3GL2	6456	193	-	no	no	NA	NA	1	no
wTR2_1181	17	chr11:54567901-54568478	578	G	Cdc42se2	72729	cCREs77123	chr11:54599447-54601788	2342	P	Cdc42se2	72729	chr5:130659629-130660267	639	CDC42SE2	56990	307	-	no	no	NA	NA	chr5:130599611-130601518	1908	CDC42SE2	56990	243	-	no	no	NA	NA	3	no
wTR2_11811	4	chr4:89136201-89136954	754	G	NA	NA	cCREs332730	chr4:88956134-88957558	1425	P	Cdkn2b	12579	chr9:22141459-22142294	836	NA	NA	423	-	no	no	NA	NA	chr9:22008429-22009969	1541	CDKN2B	1030	148	-	no	no	NA	NA	1	no
wTR2_11812	4	chr4:89093995-89095186	1192	G	NA	NA	cCREs332718	chr4:88956134-88957927	1794	P	Cdkn2b	12579	chr9:22102670-22103931	1262	CDKN2B-AS1	100048912	228	negative	no	no	NA	NA	chr9:22008429-22010341	1913	CDKN2B	1030	207	-	no	no	NA	NA	1	no
wTR2_11813	3	chr4:89317016-89318016	1001	I	NA	NA	cCREs332756	chr4:89355511-89356578	1068	P	Dmrta1	242523	chr9:22389345-22390350	1006	NA	NA	512	-	no	no	NA	NA	chr9:22447612-22448779	1168	DMRTA1	63951	23	-	no	no	NA	NA	1	no
wTR2_11822	6	chr4:94851413-94853330	1918	I	NA	NA	cCREs333579	chr4:94716087-94717532	1446	P	Jun	16476	chr1:59390843-59393218	2376	NA	NA	146	-	no	no	NA	NA	chr1:59246815-59248312	1498	JUN	3725	812	-	no	no	NA	NA	2	no
wTR2_11827	15	chr4:94851413-94854126	2714	I	NA	NA	cCREs333579	chr4:94717718-94720805	3088	P	Jun	16476	chr1:59390843-59394485	3643	NA	NA	105	-	no	no	NA	NA	chr1:59248498-59251809	3312	LINC01135;JUN	100131060;3725	293	-	no	no	NA;NA	NA;NA	2	no
wTR2_11832	4	chr4:96363842-96365154	1313	I	NA	NA	cCREs333842	chr4:97248606-97249574	969	P	Nfia	18027	chr1:60437669-60438785	1117	NA	NA	478	-	no	no	NA	NA	chr1:61330981-61331922	942	NA	NA	582	-	no	no	NA	NA	1	no
wTR2_11833	3	chr4:96385544-96386849	1306	I	NA	NA	cCREs333848	chr4:97439375-97440726	1352	P	NA	NA	chr1:60451902-60453288	1387	NA	NA	308	-	no	no	NA	NA	chr1:61543076-61544535	1460	NFIA	4774	0,6	-	no	no	strong	NA	1	no
wTR2_11834	4	chr4:96385558-96386848	1291	I	NA	NA	cCREs333848	chr4:97423594-97424864	1271	P	NA	NA	chr1:60451916-60453287	1372	NA	NA	306	-	no	no	NA	NA	chr1:61522244-61523762	1519	NA	NA	353	-	no	no	NA	NA	1	no
wTR2_11835	7	chr4:96385244-96387301	2058	I	NA	NA	cCREs333848	chr4:97248201-97249859	1659	P	Nfia	18027	chr1:60451591-60453692	2102	NA	NA	235	-	no	no	NA	NA	chr1:61330563-61332202	1640	NA	NA	0,75	-	no	no	NA	NA	1	no
wTR2_11836	5	chr4:96385988-96387312	1325	I	NA	NA	cCREs333848	chr4:97249933-97251869	1937	P	Nfia	18027	chr1:60452368-60453713	1346	NA	NA	144	-	no	no	NA	NA	chr1:61332295-61334235	1941	NA	NA	647	-	no	no	NA	NA	1	no
wTR2_11842	8	chr4:97313810-97315054	1245	G	Nfia;E130114P18Rik	18027;319865	cCREs334008	chr4:97248606-97250200	1595	P	Nfia	18027	chr1:61400069-61401343	1275	NA	NA	108	-	no	no	NA	NA	chr1:61330981-61332569	1589	NA	NA	717	-	no	no	NA	NA	1	no
wTR2_11843	7	chr4:97417706-97420309	2604	G	Nfia;E130114P18Rik	18027;319865	cCREs334030	chr4:97248646-97250538	1893	P	Nfia	18027	chr1:61515582-61518709	3128	NA	NA	88	-	no	no	NA	NA	chr1:61331021-61332926	1906	NA	NA	716	-	no	no	NA	NA	3	no
wTR2_11845	4	chr4:97342269-97343826	1558	G	Nfia;E130114P18Rik	18027;319865	cCREs334018	chr4:97249109-97250200	1092	P	Nfia	18027	chr1:61435241-61436909	1669	NA	NA	236	-	no	no	NA	NA	chr1:61331469-61332569	1101	NA	NA	693	-	no	no	NA	NA	1	no
wTR2_11847	13	chr4:97315115-97317110	1996	G	Nfia;E130114P18Rik	18027;319865	cCREs334009	chr4:97249109-97250570	1462	P	Nfia	18027	chr1:61401406-61403466	2061	NA	NA	483	-	no	no	NA	NA	chr1:61331469-61332943	1475	NA	NA	704	-	no	no	NA	NA	2	no
wTR2_11848	9	chr4:97284738-97286295	1558	G	Nfia;E130114P18Rik	18027;319865	cCREs333997	chr4:97249112-97250844	1733	P	Nfia	18027	chr1:61368666-61370076	1411	NA	NA	295	-	no	no	NA	NA	chr1:61331472-61333202	1731	NA	NA	722	-	no	no	NA	NA	2	yes
wTR2_11852	8	chr4:97277319-97279409	2091	G	Nfia;E130114P18Rik	18027;319865	cCREs333995;cCREs333996	chr4:97249340-97252183	2844	P	Nfia	18027	chr1:61361690-61363397	1708	NA	NA	412	-	no	no	NA	NA	chr1:61331691-61334533	2843	NA	NA	676	-	no	no	NA	NA	3	no
wTR2_11853	6	chr4:97417966-97419192	1227	G	Nfia;E130114P18Rik	18027;319865	cCREs334030	chr4:97250677-97251858	1182	P	Nfia	18027	chr1:61515932-61517443	1512	NA	NA	102	-	no	no	NA	NA	chr1:61333036-61334225	1190	NA	NA	573	-	no	no	NA	NA	3	no
wTR2_11855	3	chr4:97284937-97286007	1071	G	Nfia;E130114P18Rik	18027;319865	cCREs333997	chr4:97250865-97251858	994	P	Nfia	18027	chr1:61368904-61370012	1109	NA	NA	359	-	no	no	NA	NA	chr1:61333223-61334225	1003	NA	NA	529	-	no	no	NA	NA	2	no
wTR2_11863	3	chr4:97313646-97314648	1003	G	Nfia;E130114P18Rik	18027;319865	cCREs334008	chr4:97446532-97448200	1669	P	E130114P18Rik	319865	chr1:61399943-61400891	949	NA	NA	73	-	no	no	NA	NA	chr1:61550545-61552267	1723	NA	NA	427	-	no	no	NA	NA	1	no
wTR2_11864	3	chr4:97315233-97316045	813	G	Nfia;E130114P18Rik	18027;319865	cCREs334009	chr4:97439597-97440209	613	P	NA	NA	chr1:61401524-61402398	875	NA	NA	731	-	no	no	NA	NA	chr1:61543295-61543888	594	NFIA	4774	854	-	no	no	strong	NA	2	no
wTR2_11865	3	chr4:97315519-97316478	960	G	Nfia;E130114P18Rik	18027;319865	cCREs334009	chr4:97442330-97443865	1536	P	E130114P18Rik	319865	chr1:61401789-61402834	1046	NA	NA	574	-	no	no	NA	NA	chr1:61546127-61547629	1503	NFIA	4774	522	-	no	no	strong	NA	2	no
wTR2_11866	3	chr4:97315666-97316478	813	G	Nfia;E130114P18Rik	18027;319865	cCREs334009	chr4:97425389-97426206	818	P	NA	NA	chr1:61401944-61402834	891	NA	NA	538	-	no	no	NA	NA	chr1:61524339-61525784	1446	NA	NA	145	-	no	no	NA	NA	2	no
wTR2_11868	3	chr4:97342134-97343209	1076	G	Nfia;E130114P18Rik	18027;319865	cCREs334018	chr4:97444542-97445217	676	P	E130114P18Rik	319865	chr1:61435112-61436192	1081	NA	NA	207	-	no	no	NA	NA	chr1:61548328-61549187	860	NFIA	4774	604	-	no	no	strong	NA	1	no
wTR2_11877	3	chr4:97590946-97592234	1289	G	Nfia	18027	cCREs334100	chr4:97444065-97445414	1350	P	E130114P18Rik	319865	chr1:61707578-61708905	1328	NFIA	4774	358	-	no	no	strong	NA	chr1:61547829-61549402	1574	NFIA	4774	588	-	no	no	strong	NA	1	no
wTR2_11893	5	chr4:101911752-101912603	852	G	Pde4b	18578	cCREs335111	chr4:101926068-101927566	1499	P	NA	NA	chr1:66444324-66445219	896	PDE4B	5142	354	-	no	no	NA	NA	chr1:66456523-66458334	1812	PDE4B	5142	253	-	no	no	NA	NA	1	no
wTR2_11895	5	chr4:102183870-102185352	1483	G	Pde4b	18578	cCREs335196	chr4:102241739-102244190	2452	P	NA	NA	chr1:66737307-66739155	1849	PDE4B	5142	136	-	no	no	NA	NA	chr1:66796531-66799045	2515	PDE4B	5142	304	-	no	no	NA	NA	2	no
wTR2_11896	5	chr4:102184057-102185352	1296	G	Pde4b	18578	cCREs335196	chr4:102244461-102246230	1770	P	NA	NA	chr1:66737494-66739155	1662	PDE4B	5142	0,09	-	no	no	NA	NA	chr1:66799200-66801029	1830	PDE4B	5142	91	-	no	no	NA	NA	2	yes
wTR2_1190	8	chr11:54835844-54837867	2024	G	Anxa6	11749	cCREs77187;cCREs77188	chr11:54845017-54847353	2337	P	Anxa6	11749	chr5:150528343-150531572	3230	ANXA6	309	46	-	no	no	NA	NA	chr5:150535056-150537737	2682	ANXA6	309	117	-	no	no	NA	NA	3	yes
wTR2_11901	4	chr4:102206943-102207314	372	G	Pde4b	18578	cCREs335206	chr4:102261965-102262958	994	P	NA	NA	chr1:66761854-66762229	376	PDE4B	5142	55	-	no	no	NA	NA	chr1:66819736-66820729	994	PDE4B	5142	406	-	no	no	NA	NA	3	no
wTR2_11907	4	chr4:102455765-102456887	1123	G	Sgip1	73094	cCREs335289	chr4:102432096-102433383	1288	P	Sgip1	73094	chr1:67021864-67023068	1205	SGIP1	84251	275	-	no	no	NA	NA	chr1:66999026-67000266	1241	SGIP1	84251	583	-	no	no	NA	NA	3	no
wTR2_11911	15	chr4:104070682-104072686	2005	G	Dab1	13131	cCREs335698	chr4:104039345-104041047	1703	P	NA	NA	chr1:57859516-57861354	1839	DAB1	1600	126	-	no	no	NA	NA	chr1:57888818-57890719	1902	DAB1	1600	201	-	no	no	NA	NA	2	yes
wTR2_11916	17	chr4:104846780-104849888	3109	G	Plpp3	67916	cCREs335943	chr4:104829350-104831188	1839	P	Plpp3	67916	chr1:57022101-57024935	2835	PLPP3	8613	219	-	no	no	NA	NA	chr1:57043888-57045744	1857	PLPP3	8613	321	-	no	no	NA	NA	2	no
wTR2_11917	4	chr4:105904194-105905981	1788	I	NA	NA	cCREs336173	chr4:104830016-104831544	1529	P	Plpp3	67916	chr1:55740216-55741350	1135	NA	NA	273	-	no	no	NA	NA	chr1:57043473-57045146	1674	PLPP3	8613	223	-	no	no	NA	NA	2	no
wTR2_11919	46	chr4:104840093-104844644	4552	G	Plpp3	67916	cCREs335940;cCREs335941	chr4:104828752-104833973	5222	P	Plpp3	67916	chr1:57027836-57032680	4845	PLPP3	8613	151	-	no	no	NA	NA	chr1:57040810-57046236	5427	PLPP3	8613	236	-	no	no	NA	NA	3	yes
wTR2_1192	4	chr11:55251065-55252210	1146	I	NA	NA	cCREs77277	chr11:55233298-55233908	611	P	Sparc	20692	chr5:151103678-151104619	942	NA	NA	422	-	no	no	NA	NA	chr5:151066402-151067006	605	SPARC	6678	362	-	no	no	NA	NA	1	no
wTR2_11921	60	chr4:104850169-104853502	3334	G	Plpp3	67916	NA	chr4:104828752-104834286	5535	P	Plpp3	67916	chr1:57017950-57021997	4048	PLPP3	8613	34	-	no	no	NA	NA	chr1:57040409-57046236	5828	PLPP3	8613	0,22	-	no	no	NA	NA	3	yes
wTR2_11921.1	60	chr4:104854103-104856452	2350	G	Plpp3	67916	cCREs335944;cCREs335945	chr4:104828752-104834286	5535	P	Plpp3	67916	chr1:57014752-57017307	2556	PLPP3	8613	165	-	no	no	NA	NA	chr1:57040409-57046236	5828	PLPP3	8613	0,22	-	no	no	NA	NA	2	yes
wTR2_11925	3	chr4:104847280-104848442	1163	G	Plpp3	67916	cCREs335943	chr4:105988394-105989394	1001	P	Usp24	329908	chr1:57023237-57024448	1212	PLPP3	8613	0,44	-	no	no	NA	NA	chr1:55680459-55681590	1132	LOC100507634;USP24	100507634;23358	458	-	no	no	NA;NA	NA;NA	2	no
wTR2_11931	4	chr4:105916637-105917836	1200	I	NA	NA	cCREs336174	chr4:105988394-105989240	847	P	Usp24	329908	chr1:55728308-55729554	1247	NA	NA	0,06	-	no	no	NA	NA	chr1:55680622-55681590	969	LOC100507634;USP24	100507634;23358	383	-	no	no	NA;NA	NA;NA	1	no
wTR2_11933	10	chr4:106511103-106512300	1198	I	NA	NA	cCREs336321	chr4:106582040-106584700	2661	P	Ssbp3	72475	chr1:54954556-54955871	1316	NA	NA	144	-	no	no	NA	NA	chr1:54871388-54874346	2959	SSBP3	23648	517	-	no	no	NA	NA	2	no
wTR2_11935	5	chr4:106519519-106521298	1780	I	NA	NA	cCREs336322	chr4:106582793-106583745	953	P	Ssbp3	72475	chr1:54945644-54947587	1944	NA	NA	154	-	no	no	NA	NA	chr1:54872515-54873559	1045	SSBP3	23648	585	-	no	no	NA	NA	1	no
wTR2_11944	3	chr4:107743406-107744282	877	G	Scp2	20280	cCREs336685	chr4:107972990-107973969	980	P	Zyg11b	414872	chr1:53480530-53481188	659	SCP2	6342	241	-	no	no	NA	NA	chr1:53191917-53192944	1028	ZYG11B	79699	261	-	no	no	NA	NA	1	no
wTR2_11954	11	chr4:108453077-108454306	1230	I	NA	NA	cCREs336781;cCREs336782	chr4:108505005-108507905	2901	P	Txndc12;Btf3l4	66073;70533	chr1:52606788-52608035	1248	ZFYVE9	9372	327	-	no	no	NA	NA	chr1:52520249-52523265	3017	BTF3L4;TXNDC12	91408;51060	245	-	no	no	NA;NA	NA;NA	3	no
wTR2_11961	6	chr4:108897574-108898559	986	I	NA	NA	cCREs336897;cCREs336898	chr4:108873920-108875459	1540	P	Osbpl9	100273	chr1:52048819-52049885	1067	OSBPL9	114883	288	-	no	no	NA	NA	chr1:52082548-52084099	1552	OSBPL9	114883	259	-	no	no	NA	NA	1	no
wTR2_11973	19	chr4:109653275-109654878	1604	G	Dmrta2	242620	cCREs337012;cCREs337013	chr4:109336107-109339181	3075	P	Cdkn2c	12580	chr1:50884716-50886369	1654	DMRTA2	63950	0,36	-	no	no	NA	NA	chr1:51434547-51437759	3213	CDKN2C	1031	589	-	no	no	NA	NA	1	no
wTR2_11973.1	19	chr4:109655464-109657338	1875	G	Dmrta2	242620	cCREs337013;cCREs337014	chr4:109336107-109339181	3075	P	Cdkn2c	12580	chr1:50881991-50884087	2097	DMRTA2	63950	405	-	no	no	NA	NA	chr1:51434547-51437759	3213	CDKN2C	1031	589	-	no	no	NA	NA	1	no
wTR2_12018	21	chr4:117518763-117522422	3660	G	Slc6a9	14664	cCREs337996;cCREs337997	chr4:117507433-117510421	2989	P	Slc6a9	14664	chr1:44482364-44486290	3927	SLC6A9	6536	252	-	no	no	strong	NA	chr1:44495034-44497620	2587	SLC6A9	6536	386	-	no	no	strong	NA	2	no
wTR2_12045	4	chr4:122731017-122732390	1374	G	Trit1	66966	cCREs338825	chr4:122673783-122674783	1001	P	Mycl	16918	chr1:40306637-40308368	1732	TRIT1	54802	0,2	-	no	no	limited	NA	chr1:40366105-40367088	984	MYCL	4610	0,67	-	no	no	NA	NA	2	no
wTR2_12047	4	chr4:122728061-122729485	1425	G	Trit1	66966	cCREs338823	chr4:122674869-122676243	1375	P	Mycl	16918	chr1:40310134-40311609	1476	TRIT1	54802	397	-	no	no	limited	NA	chr1:40364548-40366021	1474	MYCL	4610	309	-	no	no	NA	NA	1	no
wTR2_12049	3	chr4:122738721-122739515	795	I	NA	NA	cCREs338828	chr4:122692889-122693888	1000	P	Trit1	66966	chr1:40301670-40302389	720	NA	NA	23	-	no	no	NA	NA	chr1:40349127-40351169	2043	TRIT1	54802	59	-	no	no	limited	NA	1	no
wTR2_12052	4	chr4:123248365-123249493	1129	G	Macf1	11426	cCREs338944;cCREs338945	chr4:123340579-123341569	991	P	NA	NA	chr1:39671005-39672078	1074	MACF1	23499	186	-	no	no	strong	NA	chr1:39571539-39572559	1021	NA	NA	295	-	no	no	NA	NA	1	no
wTR2_12058	6	chr4:123353828-123355175	1348	G	Macf1	11426	cCREs338972;cCREs338973	chr4:123339735-123341943	2209	P	NA	NA	chr1:39555408-39556774	1367	MACF1	23499	238	-	no	no	strong	NA	chr1:39571161-39573135	1975	NA	NA	433	-	no	no	NA	NA	2	no
wTR2_12059	7	chr4:123353860-123355444	1585	G	Macf1	11426	cCREs338973	chr4:123342933-123344986	2054	P	NA	NA	chr1:39555301-39556739	1439	MACF1	23499	227	-	no	no	strong	NA	chr1:39568366-39570113	1748	NA	NA	351	-	no	no	NA	NA	2	yes
wTR2_12060	6	chr4:123354190-123355381	1192	G	Macf1	11426	cCREs338973	chr4:123362597-123363639	1043	P	Macf1	11426	chr1:39555364-39556433	1070	MACF1	23499	262	-	no	no	strong	NA	chr1:39548063-39549127	1065	MACF1	23499	323	-	no	no	strong	NA	2	no
wTR2_12061	6	chr4:123354052-123355897	1846	G	Macf1	11426	cCREs338973	chr4:123364021-123365354	1334	P	Macf1	11426	chr1:39554698-39556545	1848	MACF1	23499	176	-	no	no	strong	NA	chr1:39546050-39547697	1648	MACF1	23499	241	-	no	no	strong	NA	2	no
wTR2_12076	3	chr4:125786762-125787762	1001	G	Stk40	74178	cCREs339544	chr4:125939198-125940650	1453	P	Trappc3	27096	chr1:36840178-36841338	1161	STK40	83931	176	-	no	no	NA	NA	chr1:36614219-36615557	1339	TRAPPC3	27095	151	-	no	no	NA	NA	1	no
wTR2_12077	8	chr4:125786479-125789124	2646	G	Stk40	74178	cCREs339544	chr4:125932298-125934203	1906	P	Map7d1	245877	chr1:36838987-36843203	4217	STK40	83931	123	-	no	no	NA	NA	chr1:36621073-36623045	1973	MAP7D1;TRAPPC3	55700;27095	364	-	no	no	NA;NA	NA;NA	1	no
wTR2_12081	44	chr4:125903804-125906684	2881	G	NA	NA	cCREs339570;cCREs339571	chr4:125931757-125935591	3835	P	Map7d1	245877	chr1:36650153-36655280	5128	NA	NA	98	-	no	no	NA	NA	chr1:36620439-36623630	3192	MAP7D1;TRAPPC3	55700;27095	365	-	no	no	NA;NA	NA;NA	3	no
wTR2_12083	21	chr4:125924871-125925997	1127	G	Map7d1	245877	cCREs339579	chr4:125931832-125934938	3107	P	Map7d1	245877	chr1:36629762-36630641	880	MAP7D1	55700	54	-	no	no	NA	NA	chr1:36620439-36623559	3121	MAP7D1;TRAPPC3	55700;27095	372	-	no	no	NA;NA	NA;NA	1	no
wTR2_12088	3	chr4:126279087-126279955	869	I	NA	NA	cCREs339647	chr4:126354325-126355407	1083	P	Psmb2	26445	chr1:36191026-36191819	794	NA	NA	471	-	no	no	NA	NA	chr1:36106240-36107497	1258	PSMB2	5690	131	-	no	no	NA	NA	1	no
wTR2_12095	19	chr4:128411012-128414921	3910	G	Phc2	54383	cCREs340175;cCREs340176	chr4:128385819-128388790	2972	P	NA	NA	chr1:33803934-33809153	5220	PHC2	1912	102	-	no	no	NA	NA	chr1:33833569-33837290	3722	NA	NA	141	-	no	no	NA	NA	1	no
wTR2_12098	3	chr4:128393039-128393702	664	G	Phc2	54383	cCREs340164;cCREs340165	chr4:128561114-128561937	824	P	Trim62	67525	chr1:33829258-33829955	698	PHC2	1912	428	positive	no	no	NA	NA	chr1:33646423-33647350	928	TRIM62	55223	505	-	no	no	NA	NA	3	no
wTR2_12100	41	chr4:128410812-128414446	3635	G	Phc2	54383	cCREs340175;cCREs340176	chr4:128395578-128402758	7181	P	NA	NA	chr1:33804399-33809439	5041	PHC2	1912	69	-	no	no	NA	NA	chr1:33818069-33826386	8318	NA	NA	112	-	no	no	NA	NA	1	no
wTR2_12105	20	chr4:128575610-128577828	2219	G	Trim62	67525	cCREs340223;cCREs340224	chr4:128559391-128562526	3136	P	Trim62	67525	chr1:33625506-33629445	3940	TRIM62	55223	119	-	no	no	NA	NA	chr1:33645823-33648843	3021	TRIM62	55223	236	-	no	no	NA	NA	2	no
wTR2_12108	3	chr4:128576615-128577538	924	G	Trim62	67525	cCREs340224	chr4:128734774-128735451	678	P	Rnf19b	75234	chr1:33625881-33627329	1449	TRIM62	55223	153	-	no	no	NA	NA	chr1:33430348-33431162	815	RNF19B	127544	115	-	no	no	NA	NA	2	no
wTR2_12112	4	chr4:128758084-128759096	1013	G	Rnf19b	75234	cCREs340267	chr4:128639678-128640640	963	P	Azin2	242669	chr1:33405365-33406513	1149	RNF19B	127544	261	-	no	no	NA	NA	chr1:33545799-33546760	962	AZIN2	113451	172	-	no	no	NA	NA	2	no
wTR2_12117	3	chr4:128688538-128689165	628	G	Ak2	11637	cCREs340248	chr4:128734774-128735374	601	P	Rnf19b	75234	chr1:33475052-33475686	635	AK2	204	335	-	no	no	NA	NA	chr1:33430425-33431162	738	RNF19B	127544	109	-	no	no	NA	NA	2	no
wTR2_12119	5	chr4:128689310-128690801	1492	G	NA	NA	cCREs340248;cCREs340249	chr4:128733889-128735969	2081	P	Rnf19b	75234	chr1:33473215-33474909	1695	AK2	204	17	-	no	no	NA	NA	chr1:33429822-33432844	3023	RNF19B	127544	177	-	no	no	NA	NA	2	no
wTR2_12125	20	chr4:128758479-128760061	1583	G	Rnf19b	75234	cCREs340267;cCREs340268	chr4:128733849-128736863	3015	P	Rnf19b	75234	chr1:33404058-33406082	2025	RNF19B	127544	0,26	-	no	no	NA	NA	chr1:33428629-33432883	4255	RNF19B	127544	174	-	no	no	NA	NA	2	no
wTR2_12150	14	chr4:129379301-129381557	2257	G	Khdrbs1	20218	cCREs340399;cCREs340400	chr4:129417524-129420174	2651	P	Khdrbs1	20218	chr1:32525506-32528750	3245	KHDRBS1	10657	139	-	no	no	NA	NA	chr1:32478821-32481028	2208	KHDRBS1	10657	359	-	no	no	NA	NA	2	no
wTR2_12152	4	chr4:129471647-129472706	1060	I	NA	NA	cCREs340421	chr4:129496924-129497902	979	P	Ptp4a2	19244	chr1:32420519-32421231	713	NA	NA	206	-	no	no	NA	NA	chr1:32403526-32404507	982	PTP4A2	8073	712	-	no	no	NA	NA	2	no
wTR2_12153	3	chr4:129758403-129759356	954	G	Col16a1	107581	cCREs340509	chr4:129636375-129637375	1001	P	NA	NA	chr1:32135536-32136572	1037	COL16A1	1307	351	-	no	no	NA	NA	chr1:32254482-32255686	1205	NA	NA	115	-	no	no	NA	NA	3	no
wTR2_12157	3	chr4:129753718-129754297	580	G	Col16a1	107581	cCREs340506;cCREs340507	chr4:129664636-129665215	580	P	Adgrb2	230775	chr1:32140857-32142147	1291	COL16A1	1307	0,06	-	no	no	NA	NA	chr1:32226648-32227239	592	MIR4254;ADGRB2	100423028;576	239	-	no	no	NA;NA	NA;NA	2	no
[truncated: 3,877 more rows]

## Sheet: Poised
id	PETcounts	mm9_coordinates_E	mouse_width_E	annotation_E	mouse_HGNC_geneSymbol_E	mouse_Entrez_gene_ID_E	cCRE_Li2021	mm9_coordinates_P	mouse_width_P	annotation_P	mouse_HGNC_geneSymbol_P	mouse_Entrez_gene_ID_P	hg19_coordinates_E	human_width_E	human_HGNC_geneSymbol_E	human_Entrez_gene_ID_E	conservation_score_E	VISTA_E	ShortCNE_E	Decipher_cnv_syndromes_E	DDG2P_E	EYE2P_E	hg19_coordinates_P	human_width_P	human_HGNC_geneSymbol_P	human_Entrez_gene_ID_P	conservation_score_P	VISTA_P	ShortCNE_P	Decipher_cnv_syndromes_P	DDG2P_P	EYE2P_P	Experiments	redundant
[truncated: 2,206 more rows]

[truncated: 1 more sheets: Legend]
