# Supplementary material for: Bridging between Mouse and Human Enhancer-Promoter Long-Range Interactions in Neural Stem Cells, to Understand Enhancer Function in Neurodevelopmental Disease
Source: Int J Mol Sci. 2022 Jul 19;23(14):7964. doi: 10.3390/ijms23147964 (PMC9322198; doi:10.3390/ijms23147964)
Supplement: Supplementary file 1 [file ijms-23-07964-s001.zip › Supplementary Table S2 - DDD Risk Variants in hmsLRI-E.xlsx]

## Sheet: SCZ
id	chromosome	start	end	width	strand	mutation	index_variant	cCRE.Ovlp.mutation	PPA	hgnc_gene_symbol_E	hgnc_gene_symbol_P	conservation_score_E	conservation_score_P	VISTA_E	VISTA_P	DDG2P_E	DDG2P_P	EYE2P_E	EYE2P_P	Decipher_cnv_syndromes_E	Decipher_cnv_syndromes_P	hmsLRI_E_Type
wTR2_1284	chr17	19162242	19164014	1773	*	rs16960158	rs4273100	cCREs78663	0.0124271155935519	EPN2	EPN2	0.0208121827411168	0.03976801988401	-	-	NA	NA	NA	NA	yes	yes	poised
wTR2_1283	chr17	19162611	19164083	1473	*	rs16960158	rs4273100	cCREs78663	0.0124271155935519	EPN2	EPN2	0.00848608282416836	0.183155299917831	-	-	NA	NA	NA	NA	yes	yes	poised
wTR2_1281	chr17	19218774	19225737	6964	*	rs1472932	rs4273100	cCREs78648	0.0227514771069589	EPN2	EPN2	0.0456634118322803	0.0970630997382961	-	-	NA	NA	NA	NA	yes	yes	active
wTR2_1277	chr17	19220419	19223405	2987	*	rs1472932	rs4273100	cCREs78648	0.0227514771069589	EPN2	B9D1;MAPK7	0.0930364914630063	0.196742209631728	-	-	NA	strong;NA	NA	NA;NA	yes	yes	active
wTR1_4106	chr20	20828586	20829885	1300	*	rs6137168	rs6137162	-	0.0461271530155383	-	KIZ	0.0938461538461538	0.176470588235294	-	-	-	NA	-	strong	no	no	active
wTR3_6523	chr8	38259058	38260801	1744	*	rs28681082	rs57709857	cCREs432389	0.0113755228989184	LETM2	LETM2	0.144782110091743	0.131590227175311	-	-	NA	NA	NA	NA	no	no	poised
wTR3_6523	chr8	38259058	38260801	1744	*	rs59498392	rs57709857	cCREs432389	0.0136016098268851	LETM2	LETM2	0.144782110091743	0.131590227175311	-	-	NA	NA	NA	NA	no	no	poised
wTR2_15968	chr8	38259210	38260521	1312	*	rs28681082	rs57709857	cCREs432389	0.0113755228989184	LETM2	NSD3	0.166692073170732	0.295422177009156	-	-	NA	NA	NA	NA	no	no	poised
wTR2_15968	chr8	38259210	38260521	1312	*	rs59498392	rs57709857	cCREs432389	0.0136016098268851	LETM2	NSD3	0.166692073170732	0.295422177009156	-	-	NA	NA	NA	NA	no	no	poised
wTR2_10038	chr15	40566841	40567851	1011	*	rs56205728	rs56205728	cCREs271804	0.493655947268054	PAK6	-	0.0366963402571711	0.53191094619666	-	-	NA	-	NA	-	no	no	poised
wTR2_5309	chr22	42331005	42332474	1470	*	rs10154646	rs1023500	cCREs177384	0.0586049075957216	-	SREBF2	0.0762585034013605	0.298459958932238	-	-	-	NA	-	NA	no	no	poised
wTR2_7718	chr18	53067990	53069314	1325	*	rs17510124	rs78322266	cCREs232084	0.0371620893877354	TCF4	TCF4	0.554867924528302	0.472943889315911	-	-	definitive	definitive	strong	strong	no	no	active
wTR3_3300	chr18	53067990	53068707	718	*	rs17510124	rs78322266	cCREs232084	0.0371620893877354	TCF4	TCF4	0.326601671309192	0.439234042553192	-	-	definitive	definitive	strong	strong	no	no	active
wTR1_3400	chr18	53071729	53073311	1583	*	rs73492977	rs78322266	-	0.0185165342193791	TCF4	TCF4	0.19557801642451	0.675058411214953	-	-	definitive	definitive	strong	strong	no	no	active
wTR1_3401	chr18	53073571	53075695	2125	*	rs7228846	rs78322266	-	0.0173071702884182	TCF4	TCF4	0.415623529411765	0.536586314152411	-	-	definitive	definitive	strong	strong	no	no	active
wTR1_3401	chr18	53073571	53075695	2125	*	rs8089309	rs78322266	-	0.0169657274324556	TCF4	TCF4	0.415623529411765	0.536586314152411	-	-	definitive	definitive	strong	strong	no	no	active
wTR2_9880	chr11	57543289	57547493	4205	*	rs35808061	rs9420	cCREs265441	0.0193548614759381	CTNND1;TMX2-CTNND1	CTNND1	0.314340071343638	0.242024645859726	-	-	strong;NA	strong	NA;NA	NA	no	no	active
wTR1_3959	chr11	57544071	57547476	3406	*	rs35808061	rs9420	cCREs265441	0.0193548614759381	CTNND1;TMX2-CTNND1	CTNND1	0.28300058719906	0.381119515885022	-	-	strong;NA	strong	NA;NA	NA	no	no	active
wTR3_4192	chr11	57544178	57547350	3173	*	rs35808061	rs9420	cCREs265441	0.0193548614759381	CTNND1;TMX2-CTNND1	CTNND1	0.289127009139615	0.38351780558229	-	-	strong;NA	strong	NA;NA	NA	no	no	active
wTR2_14072	chr3	71547073	71548148	1076	*	rs62244860	3:71676427:I	cCREs395136	0.0187288016222194	FOXP1	FOXP1	0.381412639405204	0.456589861751152	-	-	definitive	definitive	NA	NA	no	no	active
wTR2_3974	chr5	87986967	87990161	3195	*	rs34960	rs181900	-	0.0262318718026683	-	LINC00461	0.0128012519561815	0.227231783818562	-	-	-	NA	-	NA	no	no	active
wTR2_3978	chr5	87986967	87989207	2241	*	rs34960	rs181900	-	0.0262318718026683	-	-	0.0127175368139224	0.487410408226862	-	positive	-	-	-	-	no	no	active
wTR3_1732	chr5	87986967	87990218	3252	*	rs34960	rs181900	-	0.0262318718026683	-	LINC00461	0.0126076260762608	0.189249762583096	-	-	-	NA	-	NA	no	no	active
wTR3_1738	chr5	87986967	87987902	936	*	rs34960	rs181900	-	0.0262318718026683	-	LINC00461	0.0252136752136752	0.498834227092563	-	-	-	NA	-	NA	no	no	active
wTR2_8456	chr10	104418202	104424230	6029	*	10:104418617:D	rs7907645	-	0.0119835426633974	-	TRIM8	-	0.306461854514893	-	-	-	definitive	-	NA	no	no	poised
wTR2_8456	chr10	104418202	104424230	6029	*	rs10883761	rs7907645	-	0.0123629840220763	-	TRIM8	-	0.306461854514893	-	-	-	definitive	-	NA	no	no	poised
wTR2_8456	chr10	104418202	104424230	6029	*	rs7907645	rs7907645	-	0.772103100503994	-	TRIM8	-	0.306461854514893	-	-	-	definitive	-	NA	no	no	poised
wTR3_3635	chr10	104418203	104421707	3505	*	10:104418617:D	rs7907645	-	0.0119835426633974	-	TRIM8	0.121255349500713	0.572025633881303	-	-	-	definitive	-	NA	no	no	poised
wTR3_3635	chr10	104418203	104421707	3505	*	rs10883761	rs7907645	-	0.0123629840220763	-	TRIM8	0.121255349500713	0.572025633881303	-	-	-	definitive	-	NA	no	no	poised
wTR1_3690	chr10	104418425	104423733	5309	*	10:104418617:D	rs7907645	-	0.0119835426633974	-	TRIM8	-	0.475667980727113	-	-	-	definitive	-	NA	no	no	poised
wTR1_3690	chr10	104418425	104423733	5309	*	rs10883761	rs7907645	-	0.0123629840220763	-	TRIM8	-	0.475667980727113	-	-	-	definitive	-	NA	no	no	poised
wTR2_8457	chr10	104427430	104438834	11405	*	10:104431662:D	rs7907645	-	0.0131592204217515	ARL3	TRIM8	0.279289785181938	0.261039329831037	-	-	strong	definitive	limited	NA	no	no	active
wTR3_3637	chr10	104427430	104436818	9389	*	10:104431662:D	rs7907645	-	0.0131592204217515	ARL3	TRIM8	0.248652678666525	0.278381346624988	-	-	strong	definitive	limited	NA	no	no	active
wTR2_8457	chr10	104427430	104438834	11405	*	rs11191365	rs7907645	-	0.017945430169244	ARL3	TRIM8	0.279289785181938	0.261039329831037	-	-	strong	definitive	limited	NA	no	no	active
wTR3_3637	chr10	104427430	104436818	9389	*	rs11191365	rs7907645	-	0.017945430169244	ARL3	TRIM8	0.248652678666525	0.278381346624988	-	-	strong	definitive	limited	NA	no	no	active
wTR2_13174.1	chr12	123551057	123553515	2459	*	12:123552725:I	12:123552725:I	-	0.966714268896839	PITPNM2	PITPNM2-AS1	0.00984139894265962	0.081980245723922	negative	-	NA	NA	NA	NA	no	no	active
wTR1_5323	chr12	123728393	123738858	10466	*	rs1568427	rs2851447	cCREs369711	0.0121385710123372	MTRFR	-	0.166185744314924	0.285385338345865	-	-	NA	-	NA	-	no	no	active
wTR1_5323	chr12	123728393	123738858	10466	*	rs1609520	rs2851447	cCREs369711	0.0145436547707169	MTRFR	-	0.166185744314924	0.285385338345865	-	-	NA	-	NA	-	no	no	active
wTR1_5324	chr12	123736684	123740959	4276	*	rs1568427	rs2851447	cCREs369711	0.0121385710123372	MTRFR	CDK2AP1	0.0752806361085126	0.16423197492163	-	-	NA	NA	NA	NA	no	no	active
wTR1_5324	chr12	123736684	123740959	4276	*	rs60254089	rs74240770	cCREs369711	0.0178911173426778	MTRFR	CDK2AP1	0.0752806361085126	0.16423197492163	-	-	NA	NA	NA	NA	no	no	active
wTR2_7513	chr5	137840296	137841156	861	*	5:137841064:D	rs3849046	cCREs223915	0.102678384025603	-	ETF1	0.175609756097561	0.306443484521238	-	-	-	NA	-	NA	no	no	poised
wTR2_7513	chr5	137840296	137841156	861	*	rs13164092	rs3849046	cCREs223915	0.0731021501502345	-	ETF1	0.175609756097561	0.306443484521238	-	-	-	NA	-	NA	no	no	poised
wTR2_11147	chr1	150158707	150160058	1352	*	rs72694965	rs140505938	-	0.0128190911004431	-	H2AC20;H2BC21;H2AC21	0.0696745562130177	0.459815733522325	-	-	-	NA;NA;NA	-	NA;NA;NA	no	no	poised

## Sheet: Bipolar
id	chromosome	start	end	width	strand	mutation	index_variant	PPA	cCRE_Li2021	hgnc_gene_symbol_E	hgnc_gene_symbol_P	conservation_score_E	conservation_score_P	VISTA_E	VISTA_P	ShortCNE_E	ShortCNE_P	DDG2P_E	DDG2P_P	EYE2P_E	EYE2P_P	Decipher_cnv_syndromes_E	Decipher_cnv_syndromes_P	hmsLRI_E_Type
wTR1_6352	chr19	19366436	19367843	1408	*	19:19366927:G:A	19:19358207:C:T	0.0117031619832546	cCREs440944	HAPLN4	NR2C2AP	0.0924715909090909	0.103356688935962	-	-	no	no	NA	NA	NA	NA	no	no	poised
wTR1_6352	chr19	19366436	19367843	1408	*	19:19367319:C:G	19:19358207:C:T	0.0109624591152607	cCREs440944	HAPLN4	NR2C2AP	0.0924715909090909	0.103356688935962	-	-	no	no	NA	NA	NA	NA	no	no	poised
wTR2_2191	chr17	42193069	42193751	683	*	17:42193185:G:C	17:42201041:G:T	0.0183824700337988	NA	HDAC5	MPP2	0.0824304538799414	0.178916256157635	-	-	no	no	NA	NA	NA	NA	no	no	poised
wTR2_2194	chr17	42191196	42193237	2042	*	17:42191893:G:T	17:42201041:G:T	0.0216983105145285	cCREs87319;cCREs87320	HDAC5	LSM12	0.157884427032321	0.251563251563252	-	-	no	no	NA	NA	NA	NA	no	no	poised
wTR2_2194	chr17	42191196	42193237	2042	*	17:42193185:G:C	17:42201041:G:T	0.0183824700337988	cCREs87319;cCREs87320	HDAC5	LSM12	0.157884427032321	0.251563251563252	-	-	no	no	NA	NA	NA	NA	no	no	poised

## Sheet: Intelligence
id	chromosome	start	end	width	strand	mutation	index_variant	PPA	cCRE_Li2021	hgnc_gene_symbol_E	hgnc_gene_symbol_P	conservation_score_E	conservation_score_P	VISTA_E	VISTA_P	ShortCNE_E	ShortCNE_P	DDG2P_E	DDG2P_P	EYE2P_E	EYE2P_P	Decipher_cnv_syndromes_E	Decipher_cnv_syndromes_P	hmsLRI_E_Type
wTR1_172	chr2	232468071	232473265	5195	*	2:232470836:T:C	2:232483518:G:A	0.0468126496000865	cCREs16787	-	PTMA;MIR1244-2	0.0632531280076997	0.221734417344174	-	-	no	no	-	NA;NA	-	NA;NA	no	no	active
wTR1_172	chr2	232468071	232473265	5195	*	2:232471695:A:G	2:232483518:G:A	0.0491425620562534	cCREs16787	-	PTMA;MIR1244-2	0.0632531280076997	0.221734417344174	-	-	no	no	-	NA;NA	-	NA;NA	no	no	active
wTR1_175	chr2	232474375	232480393	6019	*	2:232478868:G:A	2:232483518:G:A	0.0775161499917773	cCREs16788;cCREs16789;cCREs16790	-	PTMA;MIR1244-2	0.064429307193886	0.235007992692396	-	-	no	no	-	NA;NA	-	NA;NA	no	no	active
wTR1_175	chr2	232474375	232480393	6019	*	2:232479239:A:G	2:232483518:G:A	0.0744244853922485	cCREs16788;cCREs16789;cCREs16790	-	PTMA;MIR1244-2	0.064429307193886	0.235007992692396	-	-	no	no	-	NA;NA	-	NA;NA	no	no	active
wTR1_175	chr2	232474375	232480393	6019	*	2:232479295:G:A	2:232483518:G:A	0.135553434216396	cCREs16788;cCREs16789;cCREs16790	-	PTMA;MIR1244-2	0.064429307193886	0.235007992692396	-	-	no	no	-	NA;NA	-	NA;NA	no	no	active
wTR1_1912	chr6	13765908	13768108	2201	*	6:13766004:G:C	6:13775907:C:T	0.0452887772557705	cCREs123140	-	JARID2	0.124352567014993	0.56287323943662	-	-	no	no	-	strong	-	NA	no	no	active
wTR1_1912	chr6	13765908	13768108	2201	*	6:13766393:T:G	6:13775907:C:T	0.0254343359552871	cCREs123140	-	JARID2	0.124352567014993	0.56287323943662	-	-	no	no	-	strong	-	NA	no	no	active
wTR1_1912	chr6	13765908	13768108	2201	*	6:13766462:C:A	6:13775907:C:T	0.0360898748906031	cCREs123140	-	JARID2	0.124352567014993	0.56287323943662	-	-	no	no	-	strong	-	NA	no	no	active
wTR1_1912	chr6	13765908	13768108	2201	*	6:13766766:A:G	6:13775907:C:T	0.0329069987854279	cCREs123140	-	JARID2	0.124352567014993	0.56287323943662	-	-	no	no	-	strong	-	NA	no	no	active
wTR1_1912	chr6	13765908	13768108	2201	*	6:13766948:T:C	6:13775907:C:T	0.0457333544895744	cCREs123140	-	JARID2	0.124352567014993	0.56287323943662	-	-	no	no	-	strong	-	NA	no	no	active
wTR1_1912	chr6	13765908	13768108	2201	*	6:13767073:G:A	6:13775907:C:T	0.0449958916896004	cCREs123140	-	JARID2	0.124352567014993	0.56287323943662	-	-	no	no	-	strong	-	NA	no	no	active
wTR1_1912	chr6	13765908	13768108	2201	*	6:13767716:C:A	6:13775907:C:T	0.0358556402486741	cCREs123140	-	JARID2	0.124352567014993	0.56287323943662	-	-	no	no	-	strong	-	NA	no	no	active
wTR1_1988	chr9	98250948	98258712	7765	*	9:98252847:G:A	9:98216876:A:G	0.0275752913392297	cCREs127588;cCREs127589;cCREs127590	PTCH1;PTCH1	PTCH1;PTCH1	0.188615582743078	0.426567844925884	positive	positive	no	no	definitive;definitive	definitive;definitive	definitive;definitive	definitive;definitive	no	no	active
wTR1_1988	chr9	98250948	98258712	7765	*	9:98257842:C:T	9:98216876:A:G	0.0164500553169247	cCREs127588;cCREs127589;cCREs127590	PTCH1;PTCH1	PTCH1;PTCH1	0.188615582743078	0.426567844925884	positive	positive	no	no	definitive;definitive	definitive;definitive	definitive;definitive	definitive;definitive	no	no	active
wTR1_1988.1	chr9	98259406	98260425	1020	*	9:98259703:T:G	9:98216876:A:G	0.0553014260820332	cCREs127591	PTCH1;PTCH1	PTCH1;PTCH1	0.322254901960784	0.426567844925884	-	positive	no	no	definitive;definitive	definitive;definitive	definitive;definitive	definitive;definitive	no	no	active
wTR1_4606	chr6	99289404	99295440	6037	*	6:99292136:G:A	6:99284532:T:C	0.38732054341203	cCREs320452;cCREs320453;cCREs320454	-	POU3F2	0.284379658770913	0.618713105076741	-	-	yes	no	-	NA	-	NA	no	no	active
wTR1_4828	chr1	41831543	41833741	2199	*	1:41832297:T:G	1:41835633:A:G	0.0307472494243117	cCREs338554	-	EDN2	0.276580263756253	0.159955089820359	-	-	no	no	-	NA	-	NA	no	no	active
wTR1_4828	chr1	41831543	41833741	2199	*	1:41832861:C:T	1:41835633:A:G	0.0133601107242999	cCREs338554	-	EDN2	0.276580263756253	0.159955089820359	-	-	no	no	-	NA	-	NA	no	no	active
wTR1_4828	chr1	41831543	41833741	2199	*	1:41833089:T:G	1:41835633:A:G	0.119724192734351	cCREs338554	-	EDN2	0.276580263756253	0.159955089820359	-	-	no	no	-	NA	-	NA	no	no	active
wTR1_4828	chr1	41831543	41833741	2199	*	1:41833162:G:A	1:41835633:A:G	0.110534871005821	cCREs338554	-	EDN2	0.276580263756253	0.159955089820359	-	-	no	no	-	NA	-	NA	no	no	active
wTR1_5467	chr7	127680220	127684106	3887	*	7:127681703:T:G	7:127180667:A:G	0.0143940442728979	cCREs380325;cCREs380326	SND1	LRRC4	0.106405968613327	0.526335877862596	-	-	no	no	NA	NA	NA	NA	no	no	active
wTR1_5467	chr7	127680220	127684106	3887	*	7:127681703:T:G	7:127688150:A:G	0.0134621683845287	cCREs380325;cCREs380326	SND1	LRRC4	0.106405968613327	0.526335877862596	-	-	no	no	NA	NA	NA	NA	no	no	active
wTR1_5616	chr3	71590461	71593514	3054	*	3:71592594:C:T	3:71545170:C:A	0.030510120870988	cCREs395152	FOXP1;MIR1284	FOXP1	0.566077275703994	0.330936128717698	negative	-	no	no	definitive;NA	definitive	NA;NA	NA	no	no	active
wTR1_739	chr12	58287387	58291061	3675	*	12:58288793:C:T	12:58292707:G:A	0.137666870558751	cCREs65852;cCREs65853;cCREs65854;cCREs65855	-	CTDSP2	0.177823129251701	0.235032719525186	-	-	no	no	-	NA	-	NA	no	no	active
wTR1_739	chr12	58287387	58291061	3675	*	12:58290278:G:A	12:58292707:G:A	0.121994245855672	cCREs65852;cCREs65853;cCREs65854;cCREs65855	-	CTDSP2	0.177823129251701	0.235032719525186	-	-	no	no	-	NA	-	NA	no	no	active
wTR2_12164	chr1	32138278	32144742	6465	*	1:32140053:C:T	1:32106494:A:G	0.0185703372287706	cCREs340505;cCREs340506;cCREs340507;cCREs340508	COL16A1	COL16A1	0.0871461716937356	0.190197956577267	-	-	no	no	NA	NA	NA	NA	no	no	active
wTR2_13640	chr7	127680176	127684081	3906	*	7:127681703:T:G	7:127180667:A:G	0.0143940442728979	cCREs380325;cCREs380326	SND1	LRRC4	0.106374807987711	0.545387021110243	-	-	no	no	NA	NA	NA	NA	no	no	active
wTR2_13640	chr7	127680176	127684081	3906	*	7:127681703:T:G	7:127688150:A:G	0.0134621683845287	cCREs380325;cCREs380326	SND1	LRRC4	0.106374807987711	0.545387021110243	-	-	no	no	NA	NA	NA	NA	no	no	active
wTR2_14072	chr3	71547073	71548148	1076	*	3:71547590:A:G	3:71545170:C:A	0.0276864885525136	cCREs395136	FOXP1	FOXP1	0.381412639405204	0.456589861751152	-	-	no	no	definitive	definitive	NA	NA	no	no	active
wTR2_14073	chr3	71591979	71593335	1357	*	3:71592594:C:T	3:71545170:C:A	0.030510120870988	cCREs395152	FOXP1	FOXP1	0.45593220338983	0.392326998924346	negative	-	no	no	definitive	definitive	NA	NA	no	no	active
wTR2_14074	chr3	71592234	71593308	1075	*	3:71592594:C:T	3:71545170:C:A	0.030510120870988	cCREs395152	FOXP1	FOXP1	0.369023255813954	0.606268656716417	negative	-	no	no	definitive	definitive	NA	NA	no	no	active
wTR2_16339	chr19	13112349	13114064	1716	*	19:13113641:T:C	19:13113641:T:C	0.376657520787447	cCREs443951	NFIX	IER2;STX10	0.446911421911422	0.334933171324423	-	-	no	no	definitive	NA;NA	NA	NA;NA	no	no	active
wTR2_3750	chr6	13761149	13763624	2476	*	6:13763331:T:C	6:13775907:C:T	0.0346773724532525	cCREs123138	-	RANBP9	0.155856219709208	0.241185897435898	-	-	no	no	-	NA	-	NA	no	no	active
wTR2_3845	chr5	176879079	176883054	3976	*	5:176879671:C:T	5:176899546:G:A	0.0302065552628534	cCREs125981;cCREs125982;cCREs125983	PRR7	GRK6	0.282042253521127	0.242720353547754	-	-	no	no	NA	NA	NA	NA	yes	yes	active
wTR2_3845	chr5	176879079	176883054	3976	*	5:176880085:C:T	5:176899546:G:A	0.0100849443935012	cCREs125981;cCREs125982;cCREs125983	PRR7	GRK6	0.282042253521127	0.242720353547754	-	-	no	no	NA	NA	NA	NA	yes	yes	active
wTR2_3916	chr9	98248238	98256995	8758	*	9:98248635:C:A	9:98216876:A:G	0.0405205941347035	cCREs127587;cCREs127588;cCREs127589	PTCH1;PTCH1	PTCH1;PTCH1	0.112754053436858	0.339302246810432	-	-	no	no	definitive;definitive	definitive;definitive	definitive;definitive	definitive;definitive	no	no	active
wTR2_3916	chr9	98248238	98256995	8758	*	9:98252847:G:A	9:98216876:A:G	0.0275752913392297	cCREs127587;cCREs127588;cCREs127589	PTCH1;PTCH1	PTCH1;PTCH1	0.112754053436858	0.339302246810432	-	-	no	no	definitive;definitive	definitive;definitive	definitive;definitive	definitive;definitive	no	no	active
wTR2_3918	chr9	98257080	98258712	1633	*	9:98257842:C:T	9:98216876:A:G	0.0164500553169247	cCREs127589;cCREs127590	PTCH1;PTCH1	PTCH1;PTCH1	0.519473361910594	0.332984531392175	positive	-	no	no	definitive;definitive	definitive;definitive	definitive;definitive	definitive;definitive	no	no	active
wTR2_3919	chr9	98257112	98258712	1601	*	9:98257842:C:T	9:98216876:A:G	0.0164500553169247	cCREs127589;cCREs127590	PTCH1;PTCH1	PTCH1;PTCH1	0.526483447845097	0.638107335662115	positive	-	no	no	definitive;definitive	definitive;definitive	definitive;definitive	definitive;definitive	no	no	active
wTR2_3919.1	chr9	98259406	98260821	1416	*	9:98259703:T:G	9:98216876:A:G	0.0553014260820332	cCREs127591	PTCH1;PTCH1	PTCH1;PTCH1	0.276200564971752	0.638107335662115	-	-	no	no	definitive;definitive	definitive;definitive	definitive;definitive	definitive;definitive	no	no	active
wTR2_3919.1	chr9	98259406	98260821	1416	*	9:98260514:G:A	9:98216876:A:G	0.0427316335226418	cCREs127591	PTCH1;PTCH1	PTCH1;PTCH1	0.276200564971752	0.638107335662115	-	-	no	no	definitive;definitive	definitive;definitive	definitive;definitive	definitive;definitive	no	no	active
wTR2_727	chr12	58289381	58291092	1712	*	12:58290278:G:A	12:58292707:G:A	0.121994245855672	cCREs65852	-	TSFM	0.125876168224299	0.0773708663569282	-	-	no	no	-	NA	-	NA	no	no	active
wTR2_728	chr12	58289381	58290738	1358	*	12:58290278:G:A	12:58292707:G:A	0.121994245855672	cCREs65852	-	-	0.150368188512518	0.54096	-	-	no	no	-	-	-	-	no	no	active
wTR2_729	chr12	58287428	58291037	3610	*	12:58288793:C:T	12:58292707:G:A	0.137666870558751	cCREs65852;cCREs65853;cCREs65854;cCREs65855	-	CTDSP2	0.17792243767313	0.214065978546853	-	-	no	no	-	NA	-	NA	no	no	active
wTR2_729	chr12	58287428	58291037	3610	*	12:58290278:G:A	12:58292707:G:A	0.121994245855672	cCREs65852;cCREs65853;cCREs65854;cCREs65855	-	CTDSP2	0.17792243767313	0.214065978546853	-	-	no	no	-	NA	-	NA	no	no	active
wTR2_8889	chr2	232478699	232480252	1554	*	2:232478868:G:A	2:232483518:G:A	0.0775161499917773	cCREs16789	-	NCL	0.0972972972972972	0.244444444444445	-	-	no	no	-	NA	-	NA	no	no	active
wTR2_8889	chr2	232478699	232480252	1554	*	2:232479239:A:G	2:232483518:G:A	0.0744244853922485	cCREs16789	-	NCL	0.0972972972972972	0.244444444444445	-	-	no	no	-	NA	-	NA	no	no	active
wTR2_8889	chr2	232478699	232480252	1554	*	2:232479295:G:A	2:232483518:G:A	0.135553434216396	cCREs16789	-	NCL	0.0972972972972972	0.244444444444445	-	-	no	no	-	NA	-	NA	no	no	active
wTR2_8890	chr2	232468590	232470906	2317	*	2:232470836:T:C	2:232483518:G:A	0.0468126496000865	cCREs16787	-	NCL	0.112602503236944	0.244444444444445	-	-	no	no	-	NA	-	NA	no	no	active
wTR2_8902	chr2	232479223	232480030	808	*	2:232479239:A:G	2:232483518:G:A	0.0744244853922485	cCREs16789	-	PDE6D;COPS7B	0.0308168316831683	0.485113268608414	-	-	no	no	-	NA;NA	-	limited;NA	no	no	active
wTR2_8902	chr2	232479223	232480030	808	*	2:232479295:G:A	2:232483518:G:A	0.135553434216396	cCREs16789	-	PDE6D;COPS7B	0.0308168316831683	0.485113268608414	-	-	no	no	-	NA;NA	-	limited;NA	no	no	active
wTR2_8904	chr2	232478501	232481585	3085	*	2:232478868:G:A	2:232483518:G:A	0.0775161499917773	cCREs16789;cCREs16790	-	PTMA	0.0679740680713128	0.186631016042781	-	-	no	no	-	NA	-	NA	no	no	active
wTR2_8904	chr2	232478501	232481585	3085	*	2:232479239:A:G	2:232483518:G:A	0.0744244853922485	cCREs16789;cCREs16790	-	PTMA	0.0679740680713128	0.186631016042781	-	-	no	no	-	NA	-	NA	no	no	active
wTR2_8904	chr2	232478501	232481585	3085	*	2:232479295:G:A	2:232483518:G:A	0.135553434216396	cCREs16789;cCREs16790	-	PTMA	0.0679740680713128	0.186631016042781	-	-	no	no	-	NA	-	NA	no	no	active
wTR2_8904	chr2	232478501	232481585	3085	*	2:232480613:C:T	2:232483518:G:A	0.0377388073320713	cCREs16789;cCREs16790	-	PTMA	0.0679740680713128	0.186631016042781	-	-	no	no	-	NA	-	NA	no	no	active
wTR2_9071	chr1	201863532	201864836	1305	*	1:201864830:A:G	1:201787940:T:C	0.0155405242100266	cCREs25858	-	ARL8A	0.0195402298850575	0.269258987527513	-	-	no	no	-	NA	-	NA	no	no	active
wTR2_9087	chr1	201863532	201865098	1567	*	1:201864830:A:G	1:201787940:T:C	0.0155405242100266	cCREs25858	-	TIMM17A	0.0182514358647096	0.0542805100182149	-	-	no	no	-	NA	-	NA	no	no	active
wTR3_1650	chr6	13767673	13768108	436	*	6:13767716:C:A	6:13775907:C:T	0.0358556402486741	cCREs123140	-	RANBP9	0.0793577981651376	0.353486646884273	-	-	no	no	-	NA	-	NA	no	no	active
wTR3_1708	chr9	98255864	98258712	2849	*	9:98257842:C:T	9:98216876:A:G	0.0164500553169247	cCREs127589;cCREs127590	PTCH1;PTCH1	PTCH1;PTCH1	0.401719901719902	0.516793487878252	positive	-	no	no	definitive;definitive	definitive;definitive	definitive;definitive	definitive;definitive	no	no	active
wTR3_1708.1	chr9	98259406	98260895	1490	*	9:98259703:T:G	9:98216876:A:G	0.0553014260820332	cCREs127591	PTCH1;PTCH1	PTCH1;PTCH1	0.262684563758389	0.516793487878252	-	-	no	no	definitive;definitive	definitive;definitive	definitive;definitive	definitive;definitive	no	no	active
wTR3_1708.1	chr9	98259406	98260895	1490	*	9:98260514:G:A	9:98216876:A:G	0.0427316335226418	cCREs127591	PTCH1;PTCH1	PTCH1;PTCH1	0.262684563758389	0.516793487878252	-	-	no	no	definitive;definitive	definitive;definitive	definitive;definitive	definitive;definitive	no	no	active
wTR3_1709	chr9	98260278	98261593	1316	*	9:98260514:G:A	9:98216876:A:G	0.0427316335226418	NA	PTCH1;PTCH1	ERCC6L2;LINC00476	0.15790273556231	0.0344109195402299	-	-	no	no	definitive;definitive	definitive;NA	definitive;definitive	NA;NA	no	no	active
wTR3_311	chr12	58289420	58290714	1295	*	12:58290278:G:A	12:58292707:G:A	0.121994245855672	cCREs65852	-	CTDSP2	0.157683397683398	0.466954213669542	-	-	no	no	-	NA	-	NA	no	no	active
wTR3_3786	chr2	232468126	232478151	10026	*	2:232470836:T:C	2:232483518:G:A	0.0468126496000865	cCREs16787;cCREs16788;cCREs16789	-	PTMA;MIR1244-2	0.0545681228805107	0.182051850210503	-	-	no	no	-	NA;NA	-	NA;NA	no	no	active
wTR3_3786	chr2	232468126	232478151	10026	*	2:232471695:A:G	2:232483518:G:A	0.0491425620562534	cCREs16787;cCREs16788;cCREs16789	-	PTMA;MIR1244-2	0.0545681228805107	0.182051850210503	-	-	no	no	-	NA;NA	-	NA;NA	no	no	active
wTR3_3790	chr2	232478501	232481563	3063	*	2:232478868:G:A	2:232483518:G:A	0.0775161499917773	cCREs16789;cCREs16790	-	PTMA;MIR1244-2	0.0684622918707149	0.224690822304188	-	-	no	no	-	NA;NA	-	NA;NA	no	no	active
wTR3_3790	chr2	232478501	232481563	3063	*	2:232479239:A:G	2:232483518:G:A	0.0744244853922485	cCREs16789;cCREs16790	-	PTMA;MIR1244-2	0.0684622918707149	0.224690822304188	-	-	no	no	-	NA;NA	-	NA;NA	no	no	active
wTR3_3790	chr2	232478501	232481563	3063	*	2:232479295:G:A	2:232483518:G:A	0.135553434216396	cCREs16789;cCREs16790	-	PTMA;MIR1244-2	0.0684622918707149	0.224690822304188	-	-	no	no	-	NA;NA	-	NA;NA	no	no	active
wTR3_3790	chr2	232478501	232481563	3063	*	2:232480613:C:T	2:232483518:G:A	0.0377388073320713	cCREs16789;cCREs16790	-	PTMA;MIR1244-2	0.0684622918707149	0.224690822304188	-	-	no	no	-	NA;NA	-	NA;NA	no	no	active
wTR3_4876	chr6	99291905	99293710	1806	*	6:99292136:G:A	6:99284532:T:C	0.38732054341203	cCREs320452;cCREs320453	-	POU3F2	0.506367663344408	0.22244094488189	-	-	yes	no	-	NA	-	NA	no	no	active
wTR3_4877	chr6	99291561	99292721	1161	*	6:99292136:G:A	6:99284532:T:C	0.38732054341203	cCREs320452;cCREs320453	-	POU3F2	0.67984496124031	0.654082998661312	-	-	yes	no	-	NA	-	NA	no	no	active
wTR3_5606	chr7	127681167	127683332	2166	*	7:127681703:T:G	7:127180667:A:G	0.0143940442728979	cCREs380325;cCREs380326	SND1	LRRC4	0.160987996306556	0.518944281524927	-	-	no	no	NA	NA	NA	NA	no	no	active
wTR3_5606	chr7	127681167	127683332	2166	*	7:127681703:T:G	7:127688150:A:G	0.0134621683845287	cCREs380325;cCREs380326	SND1	LRRC4	0.160987996306556	0.518944281524927	-	-	no	no	NA	NA	NA	NA	no	no	active
wTR3_6694	chr19	13112283	13115125	2843	*	19:13113641:T:C	19:13113641:T:C	0.376657520787447	cCREs443951	NFIX	-	0.292789307069997	0.164171445819499	-	-	no	no	definitive	-	NA	-	no	no	active
wTR3_6694	chr19	13112283	13115125	2843	*	19:13114434:A:G	19:13113641:T:C	0.226619453697514	cCREs443951	NFIX	-	0.292789307069997	0.164171445819499	-	-	no	no	definitive	-	NA	-	no	no	active
wTR1_4822	chr1	44031204	44032553	1350	*	1:44031793:G:C	1:44014280:T:C	0.0113445024971438	cCREs338105;cCREs338106	PTPRF	PTPRF	0.142666666666667	0.319907407407407	-	-	no	no	NA	NA	NA	NA	no	no	poised
wTR2_17583	chr3	49877397	49880377	2981	*	3:49878078:T:C	3:48675856:C:A	0.0189478539176818	cCREs475589;cCREs475590	TRAIP	IP6K1	0.206742703790674	0.244387170675831	-	-	no	no	strong	NA	NA	NA	no	no	poised
wTR2_17583	chr3	49877397	49880377	2981	*	3:49878078:T:C	3:49890613:C:T	0.0189478538649397	cCREs475589;cCREs475590	TRAIP	IP6K1	0.206742703790674	0.244387170675831	-	-	no	no	strong	NA	NA	NA	no	no	poised
wTR2_17583	chr3	49877397	49880377	2981	*	3:49878113:T:C	3:48675856:C:A	0.0145881637388498	cCREs475589;cCREs475590	TRAIP	IP6K1	0.206742703790674	0.244387170675831	-	-	no	no	strong	NA	NA	NA	no	no	poised
wTR2_17583	chr3	49877397	49880377	2981	*	3:49878113:T:C	3:49890613:C:T	0.0145881636982431	cCREs475589;cCREs475590	TRAIP	IP6K1	0.206742703790674	0.244387170675831	-	-	no	no	strong	NA	NA	NA	no	no	poised
wTR2_3843	chr5	176879079	176880414	1336	*	5:176879671:C:T	5:176899546:G:A	0.0302065552628534	cCREs125981;cCREs125982	PRR7	-	0.106062874251497	0.0398968185726569	-	positive	no	no	NA	-	NA	-	yes	yes	poised
wTR2_3843	chr5	176879079	176880414	1336	*	5:176880085:C:T	5:176899546:G:A	0.0100849443935012	cCREs125981;cCREs125982	PRR7	-	0.106062874251497	0.0398968185726569	-	positive	no	no	NA	-	NA	-	yes	yes	poised
