# Supplementary material for: Bridging between Mouse and Human Enhancer-Promoter Long-Range Interactions in Neural Stem Cells, to Understand Enhancer Function in Neurodevelopmental Disease
Source: Int J Mol Sci. 2022 Jul 19;23(14):7964. doi: 10.3390/ijms23147964 (PMC9322198; doi:10.3390/ijms23147964)
Supplement: Supplementary file 1 [file ijms-23-07964-s001.zip › Supplementary Table S3 - DDD CNV in hmsLRI.xlsx]

## Sheet: Coe_Active
id	hg19_coordinates	AllSamples	n_total	cases	control	n_benign	n_unknown	n_pathogenic	hgnc_gene_symbol_E	hgnc_gene_symbol_P	conservation_score_E	conservation_score_P	VISTA_E	VISTA_P	ShortCNE_E	ShortCNE_P	DDG2P_E	DDG2P_P	EYE2P_E	EYE2P_P	Decipher_cnv_syndromes_E	Decipher_cnv_syndromes_P
wTR1_1216	chr17:54776229-54777933	nssv3470277:DD:4:loss;nssv3477454:DD:4:loss;nssv3477462:DD:4:gain;nssv3479044:DD:4:loss	4	4	0	0	0	4	MIR4315-1	ANKRD40	289	262	-	-	no	no	NA	NA	NA	NA	no	no
wTR1_1320	chr17:42287387-42289416	nssv3469051:DD:4:loss;nssv3476664:DD:4:loss	2	2	0	0	0	2	UBTF	SLC25A39	448	55	-	-	no	no	strong	NA	NA	NA	no	no
wTR1_1512	chr2:20833649-20836053	nssv3454129:DD:2:gain;nssv3458100:DD:2:loss;nssv3461396:DD:2:gain	3	3	0	3	0	0	HS1BP3	RHOB	28	0,63	-	-	no	no	NA	NA	NA	NA	no	no
wTR1_1513	chr2:20826264-20827613	nssv3454129:DD:2:gain;nssv3458100:DD:2:loss;nssv3461396:DD:2:gain	3	3	0	3	0	0	HS1BP3	RHOB	5	597	-	-	no	no	NA	NA	NA	NA	no	no
wTR1_1524	chr2:11969368-11971177	nssv3446420:DD:5:loss;nssv3451542:DD:4:gain;nssv3457594:DD:4:gain	3	3	0	0	0	3	-	TRIB2	185	418	-	-	no	no	-	NA	-	NA	no	no
wTR1_1560	chr14:31733543-31735326	nssv3476084:DD:2:gain	1	1	0	1	0	0	-	HECTD1	127	226	-	-	no	no	-	NA	-	NA	no	no
wTR1_1579	chr14:35830874-35836022	nssv3471892:DD:4:loss	1	1	0	0	0	1	-	NFKBIA	97	389	-	-	no	no	-	NA	-	NA	no	no
wTR1_1589	chr14:50329572-50332600	nssv3469317:DD:4:gain	1	1	0	0	0	1	-	RPS29	34	346	-	-	no	no	-	NA	-	NA	no	no
wTR1_1596	chr14:50492538-50496614	nssv3469132:DD:4:gain;nssv3479872:DD:4:gain;nssv3531015:CTRL:2:gain	3	2	1	1	0	2	NA	ARF6	66	577	-	-	no	no	NA	NA	NA	NA	no	no
wTR1_164	chr2:231911089-231913619	nssv3446176:DD:5:loss;nssv3453084:DD:5:gain	2	2	0	0	0	2	C2orf72	FBXO36;TRIP12	67	0,39	-	-	no	no	NA	NA;NA	NA	NA;NA	no	no
wTR1_1673	chr14:75866336-75868161	nssv3464780:DD:5:loss	1	1	0	0	0	1	-	FOS	68	454	-	-	no	no	-	NA	-	NA	no	no
wTR1_170	chr2:232545257-232548375	nssv3444903:DD:4:gain;nssv3445121:DD:5:loss;nssv3453542:DD:4:gain	3	3	0	0	0	3	-	NCL	56	183	-	-	no	no	-	NA	-	NA	no	no
wTR1_1737	chr14:103236704-103239934	nssv3463811:DD:3:gain;nssv3467474:DD:4:gain;nssv3468231:DD:5:loss;nssv3472845:DD:4:loss;nssv3475283:DD:5:gain;nssv3477182:DD:5:loss;nssv3479756:DD:4:gain;nssv3533560:CTRL:3:gain	8	7	1	0	2	6	-	RCOR1	19	0,39	-	-	no	no	-	NA	-	NA	no	no
wTR1_1769	chr10:4703422-4705675	nssv3447337:DD:5:loss	1	1	0	0	0	1	MANCR;LINC00705	KLF6	41	491	-	-	no	no	NA;NA	NA	NA;NA	NA	no	no
wTR1_1771	chr10:3201800-3206019	nssv3445686:DD:2:gain;nssv3447216:DD:2:loss;nssv3447517:DD:2:loss;nssv3458076:DD:2:loss;nssv3459299:DD:2:gain;nssv3460244:DD:2:gain;nssv3493527:CTRL:2:loss;nssv3500027:CTRL:2:loss;nssv3500935:CTRL:2:loss	9	6	3	9	0	0	PITRM1	KLF6	83	159	-	-	no	no	NA	NA	NA	NA	no	no
wTR1_185	chr2:236293073-236294089	nssv3460711:DD:2:gain	1	1	0	1	0	0	-	AGAP1	104	183	-	-	no	no	-	NA	-	NA	no	no
wTR1_1878	chr6:20867069-20870337	nssv3449388:DD:4:loss;nssv3450013:DD:5:loss;nssv3451212:DD:5:loss;nssv3456002:DD:5:loss;nssv3749041:CTRL:4:loss	5	4	1	0	0	5	CDKAL1	SOX4	288	708	positive	-	no	no	NA	strong	NA	NA	no	no
wTR1_1914	chr6:15443154-15445390	nssv3449966:DD:4:loss;nssv3458420:DD:5:loss	2	2	0	0	0	2	JARID2	JARID2	205	846	-	-	no	no	strong	strong	NA	NA	no	no
wTR1_1917	chr6:17916733-17917887	nssv3444521:DD:4:gain;nssv3451021:DD:4:loss;nssv3749037:CTRL:4:gain	3	2	1	0	0	3	KIF13A	KIF13A	7	287	-	-	no	no	NA	NA	NA	NA	no	no
wTR1_1922	chr6:19034586-19037310	nssv3446428:DD:2:gain;nssv3446567:DD:2:gain;nssv3458420:DD:5:loss;nssv3654811:CTRL:2:gain	4	3	1	3	0	1	-	ID4	272	626	-	-	no	no	-	NA	-	NA	no	no
wTR1_1932	chr9:96846151-96848878	nssv3448626:DD:2:gain	1	1	0	1	0	0	PTPDC1	PTPDC1	221	14	-	-	no	no	NA	NA	NA	NA	no	no
wTR1_1964	chr5:176880158-176883242	nssv3459520:DD:4:gain	1	1	0	0	0	1	PRR7	PDLIM7	416	135	-	-	no	no	NA	NA	NA	NA	yes	yes
wTR1_1998	chr5:4230304-4232610	nssv3443815:DD:2:gain;nssv3445080:DD:2:gain;nssv3448560:DD:2:gain;nssv3448802:DD:2:gain;nssv3456089:DD:2:loss;nssv3457512:DD:2:gain;nssv3458177:DD:2:loss;nssv3638526:CTRL:2:gain;nssv3638527:CTRL:2:gain;nssv3638528:CTRL:2:gain	10	7	3	10	0	0	-	IRX1	234	308	-	-	no	no	-	NA	-	NA	yes	yes
wTR1_2	chr8:54789373-54790814	nssv3459501:DD:2:gain	1	1	0	1	0	0	RGS20	TCEA1	186	99	-	-	no	no	NA	NA	NA	NA	no	no
wTR1_2052	chr5:82168896-82170499	nssv3459625:DD:4:gain	1	1	0	0	0	1	-	VCAN	47	391	-	-	no	no	-	NA	-	definitive	no	no
wTR1_2053	chr5:79378285-79379988	nssv3449588:DD:4:gain;nssv3461572:DD:4:gain	2	2	0	0	0	2	THBS4	HOMER1	208	549	-	-	no	no	NA	NA	NA	NA	no	no
wTR1_208	chr18:59125286-59127700	nssv3472497:DD:5:loss	1	1	0	0	0	1	CDH20	CDH20	283	238	-	-	no	no	NA	NA	NA	NA	no	no
wTR1_2080	chr5:63510111-63511140	nssv3453342:DD:2:gain	1	1	0	1	0	0	RNF180	CWC27;SREK1IP1	181	43	-	-	no	no	NA	definitive;NA	NA	definitive;NA	no	no
wTR1_2102	chr3:60788727-60790373	nssv3443248:DD:2:gain;nssv3453191:DD:2:gain;nssv3459446:DD:2:loss;nssv3462169:DD:2:gain	4	4	0	4	0	0	FHIT	PTPRG	429	271	-	-	no	no	NA	NA	NA	NA	no	no
wTR1_2124	chr10:76178285-76179436	nssv3446764:DD:4:loss	1	1	0	0	0	1	ADK	KAT6B;KAT6B;KAT6B;KAT6B	683	695	positive	-	no	no	limited	definitive;definitive;definitive;definitive	NA	definitive;definitive;definitive;definitive	no	no
wTR1_2155	chr10:88823367-88826525	nssv3443076:DD:5:gain;nssv3443611:DD:5:loss;nssv3444764:DD:5:loss;nssv3447689:DD:4:gain;nssv3448694:DD:5:loss;nssv3450264:DD:5:loss;nssv3453206:DD:5:loss;nssv3454567:DD:5:loss;nssv3456444:DD:5:gain;nssv3460665:DD:5:gain;nssv3461611:DD:5:loss	11	11	0	0	0	11	GLUD1	SHLD2;GLUD1	45	194	-	-	no	no	NA	NA;NA	NA	NA;NA	no	no
wTR1_2163	chr10:82223481-82226369	nssv3455002:DD:4:loss	1	1	0	0	0	1	TSPAN14	TSPAN14	101	62	-	-	no	no	NA	NA	NA	NA	no	no
wTR1_2231	chr14:24746498-24748904	nssv3479464:DD:4:gain	1	1	0	0	0	1	-	NEDD8-MDP1;NEDD8;GMPR2	63	181	-	-	no	no	-	NA;NA;NA	-	NA;NA;NA	no	no
wTR1_2291	chr13:44618593-44620425	nssv3465808:DD:2:gain	1	1	0	1	0	0	-	TSC22D1	169	313	-	-	no	no	-	NA	-	NA	no	no
wTR1_2292	chr13:44624749-44626785	nssv3465808:DD:2:gain	1	1	0	1	0	0	-	TSC22D1	199	403	-	-	no	no	-	NA	-	NA	no	no
wTR1_2319	chr13:80163319-80164597	nssv3463998:DD:2:loss;nssv3467551:DD:2:loss;nssv3472239:DD:2:loss;nssv3473644:DD:2:loss;nssv3482545:DD:2:loss	5	5	0	5	0	0	-	SPRY2	241	423	-	-	no	no	-	NA	-	NA	no	no
wTR1_2329	chr13:80906444-80911227	nssv3474208:DD:4:loss	1	1	0	0	0	1	SPRY2	-	0,33	501	-	-	no	yes	NA	-	NA	-	no	no
wTR1_2334	chr13:80909995-80911994	nssv3474208:DD:4:loss	1	1	0	0	0	1	SPRY2	-	854	44	-	-	no	no	NA	-	NA	-	no	no
wTR1_235	chr2:136782498-136783803	nssv3446042:DD:4:loss;nssv3450655:DD:4:loss;nssv3452247:DD:4:loss	3	3	0	0	0	3	-	DARS1	377	191	-	-	no	no	-	definitive	-	NA	no	no
wTR1_236	chr1:206553981-206554898	nssv3446966:DD:4:loss;nssv3448083:DD:5:loss;nssv3458605:DD:5:gain;nssv3462002:DD:5:gain	4	4	0	0	0	4	SRGAP2;SRGAP2C	FAM72D	299	0,43	-	-	no	no	NA;NA	NA	NA;NA	NA	no	no
wTR1_2368	chr5:38476712-38478623	nssv3455698:DD:4:gain	1	1	0	0	0	1	LIFR	LIFR;MIR3650	55	116	-	-	no	no	definitive	definitive;NA	NA	NA;NA	no	no
wTR1_2402	chr5:11790805-11792406	nssv3445934:DD:4:loss;nssv3453250:DD:4:loss;nssv3453538:DD:4:loss;nssv3454653:DD:4:loss;nssv3459381:DD:4:loss;nssv3748678:CTRL:4:loss	6	5	1	0	0	6	CTNND2	CTNND2	143	0,41	-	-	no	no	strong	strong	NA	NA	yes	yes
wTR1_2423	chr8:103816760-103823053	nssv3445760:DD:2:gain	1	1	0	1	0	0	-	KLF10	141	277	-	-	no	no	-	NA	-	NA	no	no
wTR1_2448	chr8:130639949-130641213	nssv3457900:DD:5:gain	1	1	0	0	0	1	-	MYC	0,32	237	-	-	no	no	-	NA	-	NA	no	no
wTR1_2453	chr8:135841151-135843882	nssv3451585:DD:2:gain	1	1	0	1	0	0	-	ZFAT	0,14	103	-	-	no	no	-	NA	-	NA	no	no
wTR1_2453.1	chr8:135844206-135846340	nssv3451585:DD:2:gain	1	1	0	1	0	0	-	ZFAT	182	103	-	-	no	no	-	NA	-	NA	no	no
wTR1_2482	chr22:36751684-36753600	nssv3471855:DD:4:loss	1	1	0	0	0	1	MYH9	MYH9	8	0,27	-	-	no	no	NA	NA	definitive	definitive	no	no
wTR1_2541	chr22:41928289-41930370	nssv3478995:DD:4:loss	1	1	0	0	0	1	POLR3H	TOB2	65	185	-	-	no	no	NA	NA	NA	NA	no	no
wTR1_2707	chr16:13875077-13877480	nssv3465637:DD:4:gain;nssv3481293:DD:5:gain	2	2	0	0	0	2	-	PMM2;TMEM186	104	0,07	-	-	no	no	-	definitive;NA	-	definitive;NA	no	no
wTR1_272	chr1:200592259-200597255	nssv3449658:DD:4:gain	1	1	0	0	0	1	-	CAMSAP2	0,08	123	-	-	no	no	-	NA	-	NA	no	no
wTR1_2748	chr3:185926255-185929374	nssv3454961:DD:2:gain	1	1	0	1	0	0	DGKG	ETV5	134	462	-	-	no	no	NA	NA	NA	NA	no	no
wTR1_2750	chr3:185909714-185911690	nssv3454961:DD:2:gain	1	1	0	1	0	0	DGKG	ETV5	66	325	-	-	no	no	NA	NA	NA	NA	no	no
wTR1_2763	chr3:188623417-188625659	nssv3453948:DD:4:gain	1	1	0	0	0	1	-	BCL6	202	573	-	-	no	no	-	NA	-	NA	no	no
wTR1_2801	chr3:122675805-122678743	nssv3444126:DD:2:gain;nssv3445472:DD:2:gain;nssv3449791:DD:2:gain;nssv3455968:DD:2:gain	4	4	0	4	0	0	SEMA5B	SEMA5B	149	154	-	-	no	no	NA	NA	NA	NA	no	no
wTR1_2802	chr3:122696287-122697139	nssv3444126:DD:2:gain;nssv3445472:DD:2:gain;nssv3449791:DD:2:gain;nssv3455968:DD:2:gain	4	4	0	4	0	0	SEMA5B	SEMA5B	156	169	-	-	no	no	NA	NA	NA	NA	no	no
wTR1_2802.1	chr3:122694847-122696137	nssv3444126:DD:2:gain;nssv3445472:DD:2:gain;nssv3449791:DD:2:gain;nssv3455968:DD:2:gain	4	4	0	4	0	0	SEMA5B	SEMA5B	89	169	negative	-	no	no	NA	NA	NA	NA	no	no
wTR1_2804	chr3:122689212-122691006	nssv3444126:DD:2:gain;nssv3445472:DD:2:gain;nssv3449791:DD:2:gain;nssv3455968:DD:2:gain	4	4	0	4	0	0	SEMA5B	SEMA5B	109	208	negative	-	no	no	NA	NA	NA	NA	no	no
wTR1_2808	chr3:120276130-120280307	nssv3457807:DD:5:loss	1	1	0	0	0	1	-	LRRC58	59	NA	-	-	no	no	-	NA	-	NA	no	no
wTR1_2821	chr3:114173524-114175301	nssv3452438:DD:4:loss	1	1	0	0	0	1	ZBTB20	ZBTB20	639	386	-	-	no	no	definitive	definitive	NA	NA	no	no
wTR1_2829	chr3:106950735-106955524	nssv3447276:DD:2:gain	1	1	0	1	0	0	LINC00882	BBX	107	886	-	-	no	no	NA	NA	NA	NA	no	no
wTR1_2853	chr21:17680824-17683899	nssv3481922:DD:2:gain	1	1	0	1	0	0	MIR99AHG	MIR99AHG	354	449	positive	-	no	no	NA	NA	NA	NA	no	no
wTR1_2854	chr21:17677459-17678815	nssv3481922:DD:2:gain	1	1	0	1	0	0	MIR99AHG	MIR99AHG	338	64	-	-	no	no	NA	NA	NA	NA	no	no
wTR1_2875	chr21:34348069-34351969	nssv3464223:DD:5:gain	1	1	0	0	0	1	-	OLIG2	349	157	-	-	no	no	-	NA	-	NA	no	no
wTR1_2876	chr21:34349620-34351969	nssv3464223:DD:5:gain	1	1	0	0	0	1	-	OLIG1	0,47	203	-	-	no	no	-	NA	-	NA	no	no
wTR1_2911	chr6:159331090-159335249	nssv3452010:DD:5:loss	1	1	0	0	0	1	LINC02901	EZR-AS1;EZR	62	52	-	-	no	no	NA	NA;NA	NA	NA;NA	no	no
wTR1_2936	chr6:163744519-163751514	nssv3447528:DD:2:gain	1	1	0	1	0	0	PACRG-AS1	QKI;CAHM	NA	138	-	-	no	no	NA	limited;NA	NA	NA;NA	no	no
wTR1_3006.1	chr16:507248-507645	nssv3480869:DD:2:gain	1	1	0	1	0	0	RAB11FIP3	RAB11FIP3	0	0,04	-	-	no	no	NA	NA	NA	NA	yes	yes
wTR1_3030	chr6:36591082-36592458	nssv3457206:DD:2:gain	1	1	0	1	0	0	-	SRSF3	82	0,09	-	-	no	no	-	NA	-	NA	no	no
wTR1_3196	chr18:3770372-3771643	nssv3468732:DD:4:loss;nssv3474150:DD:2:gain;nssv3475559:DD:2:gain;nssv3480149:DD:5:gain	4	4	0	2	0	2	DLGAP1	TGIF1	122	374	-	-	no	no	NA	definitive	NA	NA	no	no
wTR1_3207	chr2:30460197-30462771	nssv3444270:DD:2:loss	1	1	0	1	0	0	LBH	LCLAT1	42	111	-	-	no	no	NA	NA	NA	NA	no	no
wTR1_3224	chr2:43069352-43072853	nssv3454191:DD:5:loss	1	1	0	0	0	1	-	LINC01126;ZFP36L2	177	376	-	-	no	no	-	NA;NA	-	NA;NA	no	no
wTR1_3225	chr2:43228099-43230017	nssv3454191:DD:5:loss;nssv3461161:DD:2:gain	2	2	0	1	0	1	-	LINC01126;ZFP36L2	26	703	-	-	no	no	-	NA;NA	-	NA;NA	no	no
wTR1_3226	chr2:43282508-43286078	nssv3454191:DD:5:loss;nssv3461161:DD:2:gain	2	2	0	1	0	1	-	LINC01126;ZFP36L2	39	388	-	-	no	no	-	NA;NA	-	NA;NA	no	no
wTR1_3231	chr2:43326946-43329544	nssv3454191:DD:5:loss	1	1	0	0	0	1	-	LINC01126;ZFP36L2	241	635	-	-	no	no	-	NA;NA	-	NA;NA	no	no
wTR1_3238	chr2:46691137-46692658	nssv3452078:DD:4:gain	1	1	0	0	0	1	-	RHOQ	17	411	-	-	no	no	-	NA	-	NA	no	no
wTR1_3239	chr2:46711731-46714962	nssv3452078:DD:4:gain	1	1	0	0	0	1	-	RHOQ	25	254	-	-	no	no	-	NA	-	NA	no	no
wTR1_3248	chr2:48337534-48339077	nssv3449345:DD:5:gain;nssv3449727:DD:5:loss;nssv3726004:CTRL:2:loss	3	2	1	1	0	2	-	FOXN2	318	211	-	-	no	no	-	NA	-	NA	no	no
wTR1_3253	chr10:31022832-31024048	nssv3443223:DD:2:gain;nssv3450793:DD:5:gain;nssv3455700:DD:5:loss	3	3	0	1	0	2	-	ARHGAP12	23	111	-	-	no	no	-	NA	-	NA	no	no
wTR1_3254	chr10:31072854-31074706	nssv3443223:DD:2:gain;nssv3450793:DD:5:gain	2	2	0	1	0	1	-	ZEB1;ZEB1-AS1	219	488	-	-	no	no	-	limited;NA	-	definitive;NA	no	no
wTR1_3366	chr5:116199691-116202086	nssv3443272:DD:2:gain;nssv3451398:DD:2:gain;nssv3459869:DD:2:gain;nssv3647214:CTRL:2:loss;nssv3746594:CTRL:2:gain	5	3	2	5	0	0	-	SEMA6A	216	0,16	-	-	no	no	-	NA	-	NA	no	no
wTR1_3396	chr18:53709790-53712100	nssv3473678:DD:5:loss	1	1	0	0	0	1	-	TCF4	227	689	-	-	no	no	-	definitive	-	strong	no	no
wTR1_3397	chr18:53659234-53665669	nssv3473678:DD:5:loss	1	1	0	0	0	1	-	TCF4	109	653	-	-	no	no	-	definitive	-	strong	no	no
wTR1_3400	chr18:53071729-53073311	nssv3470071:DD:4:loss	1	1	0	0	0	1	TCF4	TCF4	196	675	-	-	no	no	definitive	definitive	strong	strong	no	no
wTR1_3401	chr18:53073571-53075695	nssv3470071:DD:4:loss	1	1	0	0	0	1	TCF4	TCF4	416	537	-	-	no	no	definitive	definitive	strong	strong	no	no
wTR1_3438	chr18:74330792-74334009	nssv3468059:DD:5:loss;nssv3481083:DD:2:gain	2	2	0	1	0	1	-	ZNF516-DT;ZNF516	101	453	-	-	no	no	-	NA;NA	-	NA;NA	no	no
wTR1_3448	chr11:68140034-68141892	nssv3443366:DD:4:loss;nssv3453427:DD:4:loss;nssv3509412:CTRL:4:gain	3	2	1	0	0	3	LRP5;LRP5;LRP5;LRP5;LRP5;LRP5;LRP5;LRP5;LRP5;LRP5	KMT5B	169	158	-	-	no	no	definitive;definitive;definitive;definitive;definitive;definitive;definitive;definitive;definitive;definitive	definitive	definitive;definitive;definitive;definitive;definitive;definitive;definitive;definitive;definitive;definitive	NA	no	no
wTR1_345	chr1:244013460-244014494	nssv3453394:DD:5:loss	1	1	0	0	0	1	-	ZBTB18	546	371	-	-	no	no	-	NA	-	NA	no	no
wTR1_346	chr1:244093026-244096524	nssv3456312:DD:2:loss	1	1	0	1	0	0	LINC02774	ZBTB18	61	0,77	-	-	no	yes	NA	NA	NA	NA	no	no
wTR1_3579	chr9:80741612-80744191	nssv3460177:DD:4:loss	1	1	0	0	0	1	-	GNAQ;GNAQ	135	295	-	-	no	no	-	NA;NA	-	limited;strong	no	no
wTR1_3600	chr9:71419228-71421699	nssv3448609:DD:4:gain;nssv3452982:DD:4:gain;nssv3454819:DD:2:loss;nssv3458035:DD:4:gain;nssv3696217:CTRL:4:gain;nssv3696218:CTRL:4:gain	6	4	2	1	0	5	PIP5K1B	PIP5K1B	12	55	-	-	no	no	NA	NA	NA	NA	no	no
wTR1_3602	chr9:4366012-4366941	nssv3447019:DD:2:gain;nssv3453159:DD:2:loss;nssv3457026:DD:2:loss;nssv3457118:DD:4:gain;nssv3460047:DD:2:loss;nssv3460357:DD:4:gain;nssv3758094:CTRL:2:loss	7	6	1	5	0	2	-	GLIS3	408	321	-	-	no	no	-	NA	-	NA	no	no
wTR1_374	chr1:224825785-224828213	nssv3452869:DD:5:loss;nssv3456906:DD:4:loss;nssv3458022:DD:5:loss	3	3	0	0	0	3	CNIH3	ENAH	59	NA	-	-	no	no	NA	NA	NA	NA	no	no
wTR1_3744	chr10:6438602-6442867	nssv3458073:DD:4:loss	1	1	0	0	0	1	-	PFKFB3	0,06	128	-	-	no	no	-	NA	-	NA	no	no
wTR1_3747	chr10:17026557-17029560	nssv3448297:DD:4:loss;nssv3458932:DD:4:gain	2	2	0	0	0	2	CUBN	VIM	0,15	351	-	-	no	no	NA	NA	NA	definitive	no	no
wTR1_3748	chr10:17047151-17051047	nssv3448297:DD:4:loss;nssv3458932:DD:4:gain	2	2	0	0	0	2	CUBN	VIM	92	122	-	-	no	no	NA	NA	NA	definitive	no	no
wTR1_3750	chr10:17067070-17068726	nssv3448297:DD:4:loss;nssv3458932:DD:4:gain	2	2	0	0	0	2	CUBN	VIM	39	244	-	-	no	no	NA	NA	NA	definitive	no	no
wTR1_3751	chr10:17071687-17073175	nssv3448297:DD:4:loss;nssv3458932:DD:4:gain	2	2	0	0	0	2	CUBN	VIM	29	378	-	-	no	no	NA	NA	NA	definitive	no	no
wTR1_3781	chr10:25240373-25243114	nssv3457371:DD:2:loss	1	1	0	1	0	0	PRTFDC1	ARHGAP21	57	268	-	-	no	no	NA	NA	NA	NA	no	no
wTR1_3788	chr9:140264024-140265813	nssv3443775:DD:5:loss;nssv3453473:DD:4:gain;nssv3456844:DD:5:loss;nssv3696513:CTRL:2:gain;nssv3759864:CTRL:2:gain	5	3	2	2	0	3	EXD3	NRARP	221	309	-	-	no	no	NA	NA	NA	NA	no	no
wTR1_3833	chr9:134533820-134535613	nssv3444956:DD:4:loss;nssv3446652:DD:5:gain;nssv3454358:DD:4:loss;nssv3456743:DD:4:loss	4	4	0	0	0	4	RAPGEF1	RAPGEF1	87	113	-	-	no	no	NA	NA	NA	NA	no	no
wTR1_3852	chr9:132244169-132246142	nssv3448451:DD:4:loss	1	1	0	0	0	1	LINC00963	IER5L	0,22	762	-	-	no	no	NA	NA	NA	NA	no	no
wTR1_3853	chr9:132373467-132376535	nssv3448451:DD:4:loss;nssv3462319:DD:4:gain;nssv3695252:CTRL:4:gain	3	2	1	0	0	3	C9orf50	IER5L	81	537	-	-	no	no	NA	NA	NA	NA	no	no
wTR1_3856	chr9:132221365-132223174	nssv3448451:DD:4:loss	1	1	0	0	0	1	-	IER5L	183	869	-	-	no	no	-	NA	-	NA	no	no
wTR1_3859	chr9:132175299-132178055	nssv3448451:DD:4:loss	1	1	0	0	0	1	-	IER5L	229	864	-	-	no	no	-	NA	-	NA	no	no
wTR1_3883	chr9:123726906-123731489	nssv3452407:DD:5:loss	1	1	0	0	0	1	C5	PBX3	0,11	566	-	-	no	no	NA	NA	NA	NA	no	no
wTR1_3899	chr2:145188059-145190658	nssv3449681:DD:4:gain;nssv3456437:DD:5:loss	2	2	0	0	0	2	ZEB2	ZEB2	756	574	positive	-	yes	no	definitive	definitive	definitive	definitive	no	no
wTR1_3900	chr2:145188059-145189733	nssv3449681:DD:4:gain;nssv3456437:DD:5:loss	2	2	0	0	0	2	ZEB2	ZEB2	942	659	positive	-	yes	no	definitive	definitive	definitive	definitive	no	no
wTR1_3902	chr2:145225289-145227175	nssv3456437:DD:5:loss	1	1	0	0	0	1	ZEB2	ZEB2;ZEB2-AS1	262	634	-	-	no	no	definitive	definitive;NA	definitive	definitive;NA	no	no
wTR1_3959	chr11:57544071-57547476	nssv3456816:DD:4:gain	1	1	0	0	0	1	CTNND1;TMX2-CTNND1	CTNND1	283	381	-	-	no	no	strong;NA	strong	NA;NA	NA	no	no
wTR1_3964	chr11:57292669-57294846	nssv3454508:DD:2:gain	1	1	0	1	0	0	-	SLC43A1	15	139	-	-	no	no	-	NA	-	NA	no	no
wTR1_3977	chr11:45921787-45924266	nssv3453348:DD:4:loss	1	1	0	0	0	1	MAPK8IP1	CRY2	261	147	-	-	no	no	NA	NA	NA	NA	yes	yes
wTR1_398	chr6:149431001-149435876	nssv3462506:DD:4:loss	1	1	0	0	0	1	-	TAB2	195	365	-	-	no	no	-	NA	-	NA	no	no
wTR1_4026	chr15:37176618-37182002	nssv3474108:DD:4:gain	1	1	0	0	0	1	LOC145845	MEIS2	562	455	-	-	no	no	NA	NA	NA	NA	no	no
wTR1_4130	chr20:25301071-25305440	nssv3465421:DD:4:gain;nssv3466301:DD:4:gain;nssv3466774:DD:4:gain	3	3	0	0	0	3	ABHD12	ABHD12	41	93	-	-	no	no	NA	NA	definitive	definitive	no	no
wTR1_4143	chr20:31045316-31049077	nssv3463380:DD:5:gain;nssv3470743:DD:5:gain	2	2	0	0	0	2	NOL4L	NOL4L	25	516	-	-	no	no	NA	NA	NA	NA	no	no
wTR1_4145	chr20:31378000-31381653	nssv3467782:DD:4:gain	1	1	0	0	0	1	DNMT3B	MAPRE1	106	161	-	-	no	no	definitive	NA	NA	NA	no	no
wTR1_4266	chr8:80847270-80849531	nssv3458909:DD:2:gain	1	1	0	1	0	0	TPD52;MRPS28	HEY1	255	285	-	-	no	no	NA;NA	NA	NA;NA	NA	no	no
wTR1_4296	chr3:181958580-181962582	nssv3458840:DD:2:loss	1	1	0	1	0	0	-	SOX2	429	684	positive	-	no	no	-	definitive	-	definitive	no	no
wTR1_4297	chr3:182011221-182012145	nssv3458840:DD:2:loss	1	1	0	1	0	0	-	SOX2	69	881	-	-	no	no	-	definitive	-	definitive	no	no
wTR1_4311	chr4:129556426-129558344	nssv3451377:DD:2:gain	1	1	0	1	0	0	-	JADE1	384	489	-	-	no	no	-	NA	-	NA	no	no
wTR1_4427	chr1:153670825-153671519	nssv3451515:DD:4:gain	1	1	0	0	0	1	-	INTS3	229	265	-	-	no	no	-	NA	-	NA	no	no
wTR1_443	chr6:112171327-112172550	nssv3448635:DD:4:loss	1	1	0	0	0	1	FYN	FYN	0,3	374	-	-	no	no	NA	NA	NA	NA	no	no
wTR1_4493	chr1:113682235-113683608	nssv3447185:DD:5:gain	1	1	0	0	0	1	-	LRIG2	76	177	-	-	no	no	-	NA	-	NA	no	no
wTR1_453	chr6:110849772-110855273	nssv3460702:DD:4:loss	1	1	0	0	0	1	-	AMD1	128	297	-	-	no	no	-	NA	-	NA	no	no
wTR1_4538	chr1:95069370-95072444	nssv3460937:DD:2:gain	1	1	0	1	0	0	-	F3	39	106	-	-	no	no	-	NA	-	NA	no	no
wTR1_4594	chr8:61703489-61706831	nssv3452319:DD:5:loss;nssv3458547:DD:5:loss	2	2	0	0	0	2	CHD7	CHD7	233	0,36	-	-	yes	no	definitive	definitive	definitive	definitive	no	no
wTR1_4612	chr6:90926926-90929806	nssv3453337:DD:2:loss;nssv3454341:DD:2:loss;nssv3460811:DD:2:loss;nssv3461707:DD:2:loss;nssv3461764:DD:2:loss	5	5	0	5	0	0	BACH2	BACH2	476	471	-	-	no	no	NA	NA	NA	NA	no	no
wTR1_4659	chr9:100848787-100850348	nssv3447012:DD:4:loss	1	1	0	0	0	1	TRIM14	ANP32B	241	402	-	-	no	no	NA	NA	NA	NA	no	no
wTR1_4698	chr9:14094788-14097180	nssv3443312:DD:4:loss;nssv3447791:DD:5:loss;nssv3448537:DD:4:loss;nssv3690615:CTRL:4:loss	4	3	1	0	0	4	NFIB	NFIB	426	504	-	-	yes	no	strong	strong	NA	NA	no	no
wTR1_4699	chr9:14179641-14182098	nssv3443312:DD:4:loss;nssv3448537:DD:4:loss;nssv3690615:CTRL:4:loss	3	2	1	0	0	3	NFIB	-	299	223	-	-	no	no	strong	-	NA	-	no	no
wTR1_470	chr6:108953353-108955808	nssv3445612:DD:2:loss;nssv3449314:DD:2:loss;nssv3452020:DD:2:gain	3	3	0	3	0	0	FOXO3	FOXO3	129	303	-	-	no	no	NA	NA	NA	NA	no	no
wTR1_4700	chr9:14179975-14181857	nssv3443312:DD:4:loss;nssv3448537:DD:4:loss;nssv3690615:CTRL:4:loss	3	2	1	0	0	3	NFIB	NFIB	246	634	-	-	no	no	strong	strong	NA	NA	no	no
wTR1_4746	chr1:61799199-61803826	nssv3445141:DD:4:gain;nssv3445823:DD:4:gain;nssv3446757:DD:4:gain;nssv3457813:DD:4:loss;nssv3701241:CTRL:4:gain	5	4	1	0	0	5	NFIA	NFIA	0,15	0,46	-	-	no	no	strong	strong	NA	NA	no	no
wTR1_4764	chr1:67082300-67085905	nssv3461553:DD:4:gain	1	1	0	0	0	1	SGIP1	SGIP1	64	448	-	-	no	no	NA	NA	NA	NA	no	no
wTR1_4767	chr1:58058543-58062834	nssv3452875:DD:4:loss;nssv3457926:DD:4:gain	2	2	0	0	0	2	DAB1	DAB1	105	0,22	-	-	yes	no	NA	NA	NA	NA	no	no
wTR1_48	chr2:102133909-102139568	nssv3444824:DD:2:gain	1	1	0	1	0	0	-	MAP4K4	213	307	-	-	no	no	-	NA	-	NA	no	no
wTR1_4806	chr1:39192605-39194380	nssv3447339:DD:5:loss;nssv3452251:DD:5:loss	2	2	0	0	0	2	-	PIK3R3	565	582	positive	-	no	no	-	NA	-	NA	no	no
wTR1_4856	chr1:33357500-33359151	nssv3461516:DD:4:gain	1	1	0	0	0	1	HPCA	AK2	133	107	-	-	no	no	NA	NA	NA	NA	no	no
wTR1_49	chr2:102149457-102151475	nssv3444824:DD:2:gain	1	1	0	1	0	0	-	MAP4K4	84	179	-	-	no	no	-	NA	-	NA	no	no
wTR1_4902	chr1:26946262-26947367	nssv3453029:DD:4:gain	1	1	0	0	0	1	-	GPATCH3	0,53	358	-	-	no	no	-	NA	-	limited	no	no
wTR1_4965	chr1:11760863-11762142	nssv3455111:DD:2:gain	1	1	0	1	0	0	DRAXIN	DRAXIN;MAD2L2	0,07	201	-	-	no	no	NA	NA;NA	NA	NA;NA	yes	yes
wTR1_4969	chr1:10385512-10387661	nssv3456422:DD:5:loss	1	1	0	0	0	1	KIF1B	KIF1B	0,26	0,24	-	-	no	no	NA	NA	NA	NA	yes	yes
wTR1_4981	chr1:7727752-7729423	nssv3444834:DD:5:loss;nssv3448638:DD:4:loss;nssv3453301:DD:5:loss	3	3	0	0	0	3	CAMTA1	VAMP3	74	27	-	-	no	no	strong	NA	NA	NA	yes	yes
wTR1_4991	chr1:3133787-3135960	nssv3456960:DD:4:gain	1	1	0	0	0	1	PRDM16	PRDM16;PRDM16-DT	284	415	-	-	no	no	NA	NA;NA	NA	NA;NA	yes	yes
wTR1_50	chr2:102149457-102151020	nssv3444824:DD:2:gain	1	1	0	1	0	0	-	POU3F3;PANTR1	91	621	-	-	no	no	-	definitive;NA	-	NA;NA	no	no
wTR1_5018	chr1:1234363-1237638	nssv3447438:DD:4:loss;nssv3450374:DD:4:loss;nssv3451155:DD:4:gain;nssv3461721:DD:4:loss	4	4	0	0	0	4	ACAP3	CPTP;INTS11	171	38	-	-	no	no	NA	NA;NA	NA	NA;NA	yes	yes
wTR1_5105	chr4:1778548-1780163	nssv3445281:DD:4:gain;nssv3448243:DD:4:gain;nssv3461248:DD:4:gain	3	3	0	0	0	3	-	TMEM129;TACC3	173	154	-	-	no	no	-	NA;NA	-	NA;NA	yes	yes
wTR1_5110	chr4:1777817-1780851	nssv3454283:DD:2:gain;nssv3456280:DD:5:loss	2	2	0	1	0	1	-	FGFR3	97	57	-	-	no	no	-	NA	-	definitive	yes	yes
wTR1_5139	chr4:38564018-38564737	nssv3453484:DD:2:gain	1	1	0	1	0	0	-	KLF3;KLF3-AS1	264	424	-	-	no	no	-	NA;NA	-	NA;NA	no	no
wTR1_5139.1	chr4:38565350-38565809	nssv3453484:DD:2:gain	1	1	0	1	0	0	-	KLF3-AS1;KLF3	104	424	-	-	no	no	-	NA;NA	-	NA;NA	no	no
wTR1_5181	chr4:74004704-74006044	nssv3445466:DD:2:gain;nssv3457395:DD:2:gain;nssv3458393:DD:2:gain;nssv3459313:DD:2:gain;nssv3459862:DD:2:gain	5	5	0	5	0	0	ANKRD17	ANKRD17	794	468	-	-	no	no	strong	strong	NA	NA	no	no
wTR1_5204	chr4:87953191-87957253	nssv3444644:DD:2:gain	1	1	0	1	0	0	AFF1	AFF1	144	0,17	-	-	no	no	NA	NA	NA	NA	no	no
wTR1_5276	chr12:116560497-116562574	nssv3461431:DD:4:loss	1	1	0	0	0	1	MED13L	MED13L	354	349	-	-	no	no	strong	strong	NA	NA	no	no
wTR1_5321	chr12:123634855-123635265	nssv3459570:DD:4:loss	1	1	0	0	0	1	PITPNM2	MTRFR;MPHOSPH9	42	113	-	-	no	no	NA	NA;NA	NA	NA;NA	no	no
wTR1_5321.1	chr12:123635498-123636710	nssv3459570:DD:4:loss	1	1	0	0	0	1	-	MPHOSPH9;MTRFR	29	113	-	-	no	no	-	NA;NA	-	NA;NA	no	no
wTR1_5330	chr12:125242778-125250263	nssv3449689:DD:2:gain	1	1	0	1	0	0	-	NCOR2	65	239	-	-	no	no	-	NA	-	NA	no	no
wTR1_5389	chr7:2802175-2803222	nssv3445356:DD:4:gain;nssv3447529:DD:4:gain;nssv3449558:DD:2:gain;nssv3461305:DD:2:loss;nssv3462464:DD:2:loss	5	5	0	3	0	2	GNA12	-	0,04	19	-	-	no	no	NA	-	NA	-	no	no
wTR1_5473	chr7:129916766-129918356	nssv3449612:DD:2:gain;nssv3455084:DD:2:gain;nssv3662185:CTRL:2:gain	3	2	1	3	0	0	CPA2	MESTIT1;MEST	309	0,18	-	-	no	no	NA	NA;NA	NA	NA;NA	no	no
wTR1_5474	chr7:129937520-129939089	nssv3449612:DD:2:gain;nssv3455084:DD:2:gain;nssv3662185:CTRL:2:gain	3	2	1	3	0	0	CPA4	MESTIT1;MEST	468	172	-	-	no	no	NA	NA;NA	NA	NA;NA	no	no
wTR1_5615	chr3:67145046-67146530	nssv3453466:DD:2:gain;nssv3459337:DD:5:gain	2	2	0	1	0	1	-	KBTBD8	188	302	-	-	no	no	-	NA	-	NA	no	no
wTR1_5621	chr3:3866402-3868705	nssv3442839:DD:2:gain	1	1	0	1	0	0	SUMF1;LRRN1	LRRN1	88	169	-	-	no	no	definitive;NA	NA	NA;NA	NA	no	no
wTR1_5623	chr3:4761179-4764450	nssv3449392:DD:5:loss	1	1	0	0	0	1	ITPR1;ITPR1;ITPR1;ITPR1;ITPR1;ITPR1	BHLHE40;BHLHE40-AS1	88	395	-	-	no	no	definitive;definitive;definitive;definitive;strong;strong	NA;NA	strong;strong;strong;strong;strong;strong	NA;NA	no	no
wTR1_5638	chr3:11406277-11409359	nssv3454331:DD:2:gain;nssv3454769:DD:4:gain;nssv3591938:CTRL:2:loss	3	2	1	2	0	1	ATG7	VGLL4	204	302	-	-	no	no	NA	NA	NA	NA	no	no
wTR1_5640	chr3:11632471-11632913	nssv3454331:DD:2:gain	1	1	0	1	0	0	VGLL4	VGLL4	22	0,23	-	-	no	no	NA	NA	NA	NA	no	no
wTR1_5652	chr12:679223-681451	nssv3443937:DD:4:loss;nssv3444337:DD:2:gain;nssv3444437:DD:2:gain;nssv3446699:DD:2:gain;nssv3448446:DD:2:gain;nssv3449287:DD:2:gain;nssv3453558:DD:2:gain;nssv3453890:DD:2:loss;nssv3456876:DD:2:gain;nssv3458143:DD:2:gain;nssv3458525:DD:2:gain;nssv3461750:DD:2:gain;nssv3461768:DD:2:gain;nssv3504903:CTRL:2:gain;nssv3507785:CTRL:2:gain;nssv3511193:CTRL:2:gain;nssv3515238:CTRL:2:gain;nssv3515470:CTRL:…	20	13	7	18	0	2	NINJ2	WNK1	62	365	-	-	no	no	NA	NA	NA	NA	no	no
wTR1_5659	chr12:8840175-8842192	nssv3442846:DD:5:loss	1	1	0	0	0	1	RIMKLB	PHC1	172	423	-	-	no	no	NA	limited	NA	NA	no	no
wTR1_5703	chr12:6530058-6530386	nssv3444378:DD:5:loss	1	1	0	0	0	1	-	GAPDH	75	164	-	-	no	no	-	NA	-	NA	no	no
wTR1_58	chr2:105020445-105022683	nssv3445333:DD:2:loss	1	1	0	1	0	0	LOC100287010	POU3F3;PANTR1	228	569	-	-	no	no	NA	definitive;NA	NA	NA;NA	no	no
wTR1_5844	chr19:42754979-42756674	nssv3463518:DD:4:loss	1	1	0	0	0	1	ERF	ZNF574	437	115	-	-	no	no	NA	NA	NA	NA	no	no
wTR1_5955	chr15:31597471-31600528	nssv3475446:DD:4:gain	1	1	0	0	0	1	-	KLF13	41	0,24	positive	-	no	no	-	NA	-	NA	yes	yes
wTR1_5965	chr15:93830906-93834159	nssv3471369:DD:2:loss;nssv3475009:DD:2:loss;nssv3482035:DD:2:loss	3	3	0	3	0	0	-	-	197	0,09	-	-	no	no	-	-	-	-	no	no
wTR1_5967	chr15:93843592-93845987	nssv3463340:DD:2:gain;nssv3472293:DD:2:loss;nssv3475009:DD:2:loss;nssv3479315:DD:2:gain	4	4	0	4	0	0	-	RGMA	178	42	-	-	no	no	-	NA	-	NA	no	no
wTR1_5968	chr15:93823091-93824579	nssv3471369:DD:2:loss;nssv3472293:DD:2:loss;nssv3475009:DD:2:loss;nssv3479315:DD:2:gain;nssv3482035:DD:2:loss	5	5	0	5	0	0	-	RGMA	218	169	-	-	no	no	-	NA	-	NA	no	no
wTR1_5979	chr15:93374256-93375165	nssv3467293:DD:2:loss	1	1	0	1	0	0	-	CHD2;MIR3175	138	0,21	-	-	no	no	-	definitive;NA	-	NA;NA	no	no
wTR1_60	chr2:105021648-105023375	nssv3445333:DD:2:loss	1	1	0	1	0	0	LOC100287010	POU3F3	325	664	-	-	no	no	NA	definitive	NA	NA	no	no
wTR1_6022.1	chr15:90736121-90737052	nssv3465738:DD:4:loss;nssv3473957:DD:4:loss;nssv3555198:CTRL:4:gain	3	2	1	0	0	3	SEMA4B	UNC45A;HDDC3	142	224	-	-	no	no	NA	NA;NA	NA	NA;NA	no	no
wTR1_6023.1	chr15:90736121-90737052	nssv3465738:DD:4:loss;nssv3473957:DD:4:loss;nssv3555198:CTRL:4:gain	3	2	1	0	0	3	SEMA4B	FURIN	142	129	-	-	no	no	NA	NA	NA	NA	no	no
wTR1_6036	chr15:83418174-83420233	nssv3465976:DD:5:loss;nssv3468459:DD:4:gain;nssv3468570:DD:5:gain;nssv3477761:DD:5:loss;nssv3479705:DD:5:gain;nssv3554619:CTRL:4:gain;nssv3554620:CTRL:4:gain;nssv3718109:CTRL:4:gain	8	5	3	0	0	8	-	NA	29	77	-	-	no	no	-	NA	-	NA	no	no
wTR1_61	chr2:105046124-105048268	nssv3445333:DD:2:loss	1	1	0	1	0	0	-	PANTR1	494	618	positive	positive	yes	no	-	NA	-	NA	no	no
wTR1_6101	chr11:9295803-9299017	nssv3447372:DD:4:gain;nssv3462340:DD:4:gain	2	2	0	0	0	2	-	ZNF143;LOC644656	0,06	311	-	-	no	no	-	NA;NA	-	NA;NA	no	no
wTR1_6120	chr11:16034098-16034728	nssv3452215:DD:2:gain	1	1	0	1	0	0	SOX6	SOX6	192	218	-	-	no	no	strong	strong	NA	NA	no	no
wTR1_6188	chr10:126102401-126104028	nssv3446754:DD:5:loss	1	1	0	0	0	1	OAT	CHST15	53	235	-	-	no	no	NA	NA	definitive	NA	no	no
wTR1_6195	chr10:127179561-127181731	nssv3449969:DD:5:loss;nssv3451063:DD:5:loss	2	2	0	0	0	2	-	CTBP2	383	384	-	-	no	no	-	NA	-	NA	no	no
wTR1_6291	chr8:33405130-33405987	nssv3450256:DD:4:gain;nssv3454634:DD:4:gain	2	2	0	0	0	2	RNF122	RNF122	193	214	-	-	no	no	NA	NA	NA	NA	no	no
wTR1_6298	chr8:8793310-8796009	nssv3450435:DD:2:loss;nssv3460858:DD:2:loss;nssv3681695:CTRL:2:loss	3	2	1	3	0	0	-	MFHAS1	22	191	-	-	no	no	-	NA	-	NA	yes	yes
wTR1_630	chr12:105018396-105020351	nssv3454108:DD:4:loss	1	1	0	0	0	1	CHST11	CHST11	134	346	-	-	no	no	NA	NA	NA	NA	no	no
wTR1_631	chr12:105062276-105064028	nssv3454108:DD:4:loss	1	1	0	0	0	1	CHST11	CHST11	134	376	-	-	no	no	NA	NA	NA	NA	no	no
wTR1_6389	chr4:146654059-146658021	nssv3445552:DD:4:gain	1	1	0	0	0	1	-	ZNF827	236	0,82	-	-	no	no	-	NA	-	NA	no	no
wTR1_6413	chr19:13318275-13319970	nssv3473212:DD:4:gain	1	1	0	0	0	1	CACNA1A	IER2;STX10	534	207	-	-	no	no	strong	NA;NA	NA	NA;NA	no	no
wTR1_6419	chr19:13120376-13122173	nssv3468398:DD:4:gain;nssv3479761:DD:4:loss;nssv3482673:DD:5:loss;nssv3564774:CTRL:4:gain	4	3	1	0	0	4	NFIX	STX10;IER2	214	245	-	-	no	no	definitive	NA;NA	NA	NA;NA	no	no
wTR1_6424	chr19:13181793-13183232	nssv3476006:DD:5:loss;nssv3479761:DD:4:loss	2	2	0	0	0	2	NFIX	CALR	193	304	-	-	no	no	definitive	NA	NA	NA	no	no
wTR1_6426	chr19:13110680-13113599	nssv3468398:DD:4:gain	1	1	0	0	0	1	NFIX	NFIX	213	741	-	-	no	no	definitive	definitive	NA	NA	no	no
wTR1_6454	chr16:51474186-51475530	nssv3474032:DD:2:gain	1	1	0	1	0	0	-	SALL1	637	523	-	-	no	no	-	NA	-	NA	no	no
wTR1_6454.1	chr16:51475627-51477126	nssv3474032:DD:2:gain	1	1	0	1	0	0	-	SALL1	539	523	-	-	yes	no	-	NA	-	NA	no	no
wTR1_6474	chr16:57671385-57673379	nssv3476477:DD:4:loss;nssv3481041:DD:4:loss;nssv3559353:CTRL:4:gain	3	2	1	0	0	3	ADGRG1	RSPRY1;PSME3IP1	0,11	275	-	-	no	no	definitive	NA;NA	NA	NA;NA	no	no
wTR1_6478	chr16:57673031-57673379	nssv3476477:DD:4:loss;nssv3481041:DD:4:loss;nssv3559353:CTRL:4:gain	3	2	1	0	0	3	ADGRG1	ADGRG1	232	75	-	-	no	no	definitive	definitive	NA	NA	no	no
wTR1_6478.1	chr16:57676294-57676972	nssv3476477:DD:4:loss;nssv3481041:DD:4:loss;nssv3559353:CTRL:4:gain	3	2	1	0	0	3	ADGRG1	ADGRG1	36	75	-	-	no	no	definitive	definitive	NA	NA	no	no
wTR1_6489	chr16:58082242-58084149	nssv3476477:DD:4:loss	1	1	0	0	0	1	-	CFAP20	124	0,11	-	-	no	no	-	NA	-	NA	no	no
wTR1_6518	chr16:70783039-70786000	nssv3467727:DD:4:gain;nssv3474552:DD:4:loss	2	2	0	0	0	2	VAC14	MTSS2	127	158	-	-	no	no	limited	NA	NA	NA	no	no
wTR1_6519	chr16:70783039-70784273	nssv3467727:DD:4:gain;nssv3474552:DD:4:loss	2	2	0	0	0	2	VAC14	-	191	145	-	-	no	no	limited	-	NA	-	no	no
wTR1_6527	chr16:75279460-75280862	nssv3462897:DD:4:loss	1	1	0	0	0	1	BCAR1	BCAR1	NA	154	-	-	no	no	NA	NA	NA	NA	no	no
wTR1_6530	chr16:80091024-80094040	nssv3476105:DD:5:gain	1	1	0	0	0	1	-	MAF;MAF	0,07	649	-	-	no	no	-	definitive;definitive	-	definitive;definitive	no	no
wTR1_6556	chr16:89622973-89624045	nssv3476539:DD:4:gain;nssv3480154:DD:4:gain;nssv3560006:CTRL:4:gain	3	2	1	0	0	3	SPG7	ANKRD11	152	227	-	-	no	no	NA	definitive	definitive	NA	no	no
wTR1_6625	chr11:133833762-133837527	nssv3446066:DD:2:loss	1	1	0	1	0	0	-	IGSF9B	0,13	254	-	-	no	no	-	NA	-	NA	no	no
wTR1_6661	chr11:121836004-121838529	nssv3457005:DD:2:gain	1	1	0	1	0	0	-	-	345	104	-	-	no	no	-	-	-	-	no	no
wTR1_6683	chr11:118490436-118496271	nssv3449245:DD:4:loss	1	1	0	0	0	1	PHLDB1	PHLDB1	207	124	-	-	no	no	NA	NA	NA	NA	no	no
wTR1_6688	chr11:116799779-116801645	nssv3461704:DD:4:gain	1	1	0	0	0	1	SIK3	SIK3	272	335	-	-	no	no	NA	NA	NA	NA	no	no
wTR1_6690	chr11:116794497-116797114	nssv3461704:DD:4:gain	1	1	0	0	0	1	SIK3	SIK3	62	419	-	-	no	no	NA	NA	NA	NA	no	no
wTR1_673	chr12:96627980-96629396	nssv3451016:DD:2:gain	1	1	0	1	0	0	ELK3	CDK17	94	339	-	-	no	no	NA	NA	NA	NA	no	no
wTR1_6737	chr15:66310691-66312242	nssv3471234:DD:2:loss	1	1	0	1	0	0	MEGF11	MEGF11	124	0,07	-	-	no	no	NA	NA	NA	NA	no	no
wTR1_6773	chr15:56341507-56344399	nssv3473614:DD:2:gain	1	1	0	1	0	0	-	NEDD4	57	74	-	-	no	no	-	NA	-	NA	no	no
wTR1_6779	chr15:52545967-52550796	nssv3482556:DD:4:gain	1	1	0	0	0	1	MYO5C	MAPK6	32	126	-	-	no	no	NA	NA	NA	NA	no	no
wTR1_6820	chr3:143749613-143750949	nssv3448836:DD:2:loss;nssv3452125:DD:5:loss	2	2	0	1	0	1	-	DIPK2A	63	455	-	-	no	no	-	NA	-	NA	no	no
wTR1_688	chr12:91774402-91775837	nssv3443050:DD:5:loss;nssv3452807:DD:5:loss;nssv3457373:DD:4:loss	3	3	0	0	0	3	-	UBE2N	315	189	-	-	no	no	-	NA	-	NA	no	no
wTR1_6896	chr3:47675740-47677263	nssv3445653:DD:4:gain	1	1	0	0	0	1	SMARCC1	CSPG5	307	172	-	-	no	no	NA	NA	NA	NA	no	no
wTR1_6902	chr3:46886128-46889377	nssv3447171:DD:4:loss;nssv3455169:DD:4:gain	2	2	0	0	0	2	-	PTPN23	166	112	-	-	no	no	-	NA	-	NA	no	no
wTR1_695	chr12:91774031-91775751	nssv3444443:DD:5:loss	1	1	0	0	0	1	-	DUSP6	0,26	402	-	-	no	no	-	NA	-	NA	no	no
wTR1_701	chr12:80580712-80582840	nssv3444218:DD:4:gain;nssv3457476:DD:4:gain	2	2	0	0	0	2	-	PPP1R12A	378	364	-	-	no	no	-	strong	-	NA	no	no
wTR1_716	chr12:70932003-70934340	nssv3452831:DD:5:loss	1	1	0	0	0	1	PTPRB	KCNMB4	218	207	-	-	no	no	NA	NA	NA	NA	no	no
wTR1_723	chr12:67835665-67836420	nssv3446726:DD:4:loss;nssv3453559:DD:5:loss;nssv3524600:CTRL:2:gain	3	2	1	1	0	2	-	RAP1B	378	0,32	-	-	no	no	-	NA	-	NA	yes	no
wTR1_747	chr12:58114506-58115747	nssv3451806:DD:5:loss	1	1	0	0	0	1	OS9	DDIT3;MBD6	154	455	-	-	no	no	NA	NA;NA	NA	NA;NA	no	no
wTR1_846	chr2:64555073-64558047	nssv3452262:DD:2:loss	1	1	0	1	0	0	-	PELI1	175	303	-	-	no	no	-	NA	-	NA	no	no
wTR1_876	chr5:173096888-173098671	nssv3453011:DD:2:gain	1	1	0	1	0	0	-	-	236	0,05	-	-	no	no	-	-	-	-	no	no
wTR1_877	chr5:173096888-173098671	nssv3453011:DD:2:gain	1	1	0	1	0	0	-	CPEB4	236	659	-	-	no	no	-	NA	-	NA	no	no
wTR1_885	chr5:171591932-171593399	nssv3449722:DD:2:gain;nssv3451372:DD:2:loss;nssv3452578:DD:2:loss;nssv3458601:DD:2:loss;nssv3649128:CTRL:2:gain	5	4	1	5	0	0	STK10	UBTD2	65	439	-	-	no	no	NA	NA	NA	NA	no	no
wTR1_965	chr17:17596850-17599228	nssv3465237:DD:5:loss;nssv3475926:DD:5:loss;nssv3480167:DD:5:loss	3	3	0	0	0	3	RAI1	RAI1	146	264	-	-	no	no	definitive	definitive	NA	NA	yes	yes
wTR1_995	chr17:15359696-15361726	nssv3464292:DD:2:gain;nssv3468330:DD:5:gain;nssv3479105:DD:2:gain	3	3	0	2	0	1	TVP23C-CDRT4;CDRT4	PMP22	177	37	-	-	no	no	NA;NA	NA	NA;NA	NA	yes	yes
wTR1_996	chr17:15359696-15361359	nssv3464292:DD:2:gain;nssv3468330:DD:5:gain;nssv3479105:DD:2:gain	3	3	0	2	0	1	TVP23C-CDRT4;CDRT4	PMP22	0,2	69	-	-	no	no	NA;NA	NA	NA;NA	NA	yes	yes
wTR2_10001	chr11:27199429-27200940	nssv3452690:DD:2:gain;nssv3456206:DD:2:loss;nssv3456618:DD:2:gain;nssv3460707:DD:2:gain	4	4	0	4	0	0	-	BDNF-AS;LIN7C	77	115	-	-	no	no	-	NA;NA	-	NA;NA	no	no
wTR2_10016	chr15:37177216-37178306	nssv3474108:DD:4:gain	1	1	0	0	0	1	LOC145845	MEIS2	0,49	468	-	-	no	no	NA	NA	NA	NA	no	no
wTR2_10017	chr15:37177127-37180264	nssv3474108:DD:4:gain	1	1	0	0	0	1	LOC145845	MEIS2	563	481	-	-	no	no	NA	NA	NA	NA	no	no
wTR2_10119	chr2:95977174-95981381	nssv3459148:DD:2:gain	1	1	0	1	0	0	KCNIP3	KCNIP3	13	47	-	-	no	no	NA	NA	NA	NA	no	no
wTR2_1012	chr2:66097268-66098616	nssv3452555:DD:2:loss;nssv3456622:DD:4:gain	2	2	0	1	0	1	-	MEIS1;MEIS1-AS3	447	618	-	-	no	no	-	NA;NA	-	NA;NA	no	no
wTR2_1013	chr2:66097889-66098606	nssv3452555:DD:2:loss;nssv3456622:DD:4:gain	2	2	0	1	0	1	-	MEIS1;MEIS1-AS3	451	201	-	-	no	no	-	NA;NA	-	NA;NA	no	no
wTR2_10149	chr20:2928008-2928588	nssv3466244:DD:4:gain;nssv3466753:DD:4:gain;nssv3477677:DD:2:gain;nssv3599348:CTRL:2:gain	4	3	1	2	0	2	PTPRA	VPS16;PCED1A	0,49	254	-	-	no	no	NA	NA;NA	NA	NA;NA	no	no
wTR2_10154	chr20:2928008-2928703	nssv3466244:DD:4:gain;nssv3466753:DD:4:gain;nssv3599348:CTRL:2:gain	3	2	1	1	0	2	PTPRA	PTPRA	417	364	-	-	no	no	NA	NA	NA	NA	no	no
wTR2_10165	chr20:3361150-3361886	nssv3467664:DD:4:gain;nssv3476306:DD:4:gain;nssv3479606:DD:2:gain;nssv3599349:CTRL:4:gain	4	3	1	1	0	3	DNAAF9	ATRN	413	0,04	-	-	no	no	NA	NA	NA	NA	no	no
wTR2_10187	chr20:4593938-4595478	nssv3468052:DD:5:gain;nssv3480838:DD:2:gain	2	2	0	1	0	1	-	PRNP	25	55	-	-	no	no	-	NA	-	NA	no	no
wTR2_10197	chr20:4632593-4637681	nssv3468052:DD:5:gain;nssv3480838:DD:2:gain	2	2	0	1	0	1	-	PRNP	77	45	-	-	no	no	-	NA	-	NA	no	no
wTR2_10209	chr20:9094386-9096464	nssv3481959:DD:4:gain	1	1	0	0	0	1	PLCB4	PLCB4	46	337	-	-	no	no	NA	NA	NA	NA	no	no
wTR2_10211	chr20:17822672-17823789	nssv3473092:DD:4:gain	1	1	0	0	0	1	-	BFSP1;BFSP1;DSTN	261	142	-	-	no	no	-	NA;NA;NA	-	strong;strong;NA	no	no
wTR2_10213	chr20:17695626-17696861	nssv3473092:DD:4:gain	1	1	0	0	0	1	BANF2	RRBP1	0,02	415	-	-	no	no	NA	NA	NA	NA	no	no
wTR2_10214	chr20:17821706-17824181	nssv3473092:DD:4:gain	1	1	0	0	0	1	-	RRBP1	136	395	-	-	no	no	-	NA	-	NA	no	no
wTR2_10231	chr20:21215148-21216305	nssv3471971:DD:4:loss	1	1	0	0	0	1	KIZ	KIZ	908	75	positive	-	no	no	NA	NA	strong	strong	no	no
wTR2_10266	chr20:25297790-25303869	nssv3465421:DD:4:gain;nssv3466301:DD:4:gain;nssv3466774:DD:4:gain	3	3	0	0	0	3	ABHD12	ABHD12	32	2	-	-	no	no	NA	NA	definitive	definitive	no	no
wTR2_10268	chr20:1271620-1273513	nssv3478679:DD:2:loss	1	1	0	1	0	0	SNPH	SNPH	61	266	-	-	no	no	NA	NA	NA	NA	no	no
wTR2_10269	chr20:352519-354576	nssv3463209:DD:2:gain;nssv3466558:DD:5:loss;nssv3469686:DD:5:loss;nssv3473217:DD:5:loss;nssv3476117:DD:5:loss;nssv3730376:CTRL:2:loss	6	5	1	2	0	4	-	RBCK1	56	72	-	-	no	no	-	NA	-	NA	no	no
wTR2_10302	chr20:31045316-31054595	nssv3463380:DD:5:gain;nssv3470743:DD:5:gain	2	2	0	0	0	2	NOL4L	NOL4L	75	355	-	-	no	no	NA	NA	NA	NA	no	no
wTR2_10306	chr20:31379159-31381642	nssv3467782:DD:4:gain	1	1	0	0	0	1	DNMT3B	MAPRE1	148	217	-	-	no	no	definitive	NA	NA	NA	no	no
wTR2_1031	chr2:65149904-65150561	nssv3452484:DD:4:gain;nssv3456622:DD:4:gain	2	2	0	0	0	2	LINC02245	SERTAD2	132	239	-	-	no	no	NA	NA	NA	NA	no	no
wTR2_1032	chr2:65057807-65058899	nssv3452484:DD:4:gain;nssv3456622:DD:4:gain;nssv3577272:CTRL:2:gain	3	2	1	1	0	2	-	SERTAD2	26	489	-	-	no	no	-	NA	-	NA	no	no
wTR2_10377	chr20:35896837-35899580	nssv3481914:DD:2:gain	1	1	0	1	0	0	-	SRC	43	194	-	-	no	no	-	NA	-	NA	no	no
wTR2_1040	chr2:64554552-64558319	nssv3452262:DD:2:loss	1	1	0	1	0	0	-	PELI1	147	0,31	-	-	no	no	-	NA	-	NA	no	no
wTR2_10415	chr20:39848165-39851629	nssv3476067:DD:2:gain;nssv3481370:DD:2:gain	2	2	0	2	0	0	ZHX3	PLCG1	91	219	-	-	no	no	NA	NA	NA	NA	no	no
wTR2_10416	chr20:39847417-39850853	nssv3476067:DD:2:gain;nssv3481370:DD:2:gain	2	2	0	2	0	0	ZHX3	PLCG1	62	163	-	-	no	no	NA	NA	NA	NA	no	no
wTR2_10421	chr20:39863582-39867536	nssv3474447:DD:2:gain	1	1	0	1	0	0	ZHX3	ZHX3	104	389	-	-	no	no	NA	NA	NA	NA	no	no
wTR2_10497	chr20:47413609-47414587	nssv3470888:DD:4:loss;nssv3473438:DD:4:gain;nssv3584950:CTRL:4:loss	3	2	1	0	0	3	PREX1	-	326	149	-	-	no	no	NA	-	NA	-	no	no
wTR2_10556	chr20:58410458-58411153	nssv3466855:DD:2:gain;nssv3480565:DD:2:gain	2	2	0	2	0	0	PHACTR3	PHACTR3	89	394	-	-	no	no	NA	NA	NA	NA	no	no
wTR2_10635	chr8:80803011-80805034	nssv3458909:DD:2:gain	1	1	0	1	0	0	-	HEY1	175	348	-	-	no	no	-	NA	-	NA	no	no
wTR2_10637	chr8:80874723-80876244	nssv3458909:DD:2:gain;nssv3459653:DD:2:loss	2	2	0	2	0	0	MRPS28;TPD52	HEY1	404	341	positive	-	no	no	NA;NA	NA	NA;NA	NA	no	no
wTR2_10639	chr8:80847306-80848988	nssv3458909:DD:2:gain	1	1	0	1	0	0	MRPS28;TPD52	HEY1	0,31	55	-	-	no	no	NA;NA	NA	NA;NA	NA	no	no
wTR2_1064	chr5:173165589-173171363	nssv3447112:DD:2:gain	1	1	0	1	0	0	-	BOD1	0,02	91	-	-	no	no	-	NA	-	NA	no	no
wTR2_10648	chr8:81939048-81940839	nssv3455832:DD:2:loss	1	1	0	1	0	0	PAG1	PAG1	2	236	-	-	no	no	NA	NA	NA	NA	no	no
wTR2_10648.1	chr8:81940890-81942446	nssv3455832:DD:2:loss	1	1	0	1	0	0	PAG1	PAG1	226	236	-	-	no	no	NA	NA	NA	NA	no	no
wTR2_1066	chr5:173096888-173098193	nssv3447112:DD:2:gain	1	1	0	1	0	0	-	BOD1	297	47	-	-	no	no	-	NA	-	NA	no	no
wTR2_1067	chr5:173096888-173098671	nssv3453011:DD:2:gain	1	1	0	1	0	0	-	CPEB4	236	591	-	-	no	no	-	NA	-	NA	no	no
wTR2_1068	chr5:173098085-173098671	nssv3453011:DD:2:gain	1	1	0	1	0	0	-	CPEB4	66	944	-	-	no	no	-	NA	-	NA	no	no
wTR2_10682	chr3:180927591-180928670	nssv3457172:DD:2:loss;nssv3460088:DD:4:loss	2	2	0	1	0	1	SOX2-OT	SOX2	187	791	-	-	no	no	NA	definitive	NA	definitive	no	no
wTR2_10683	chr3:180927591-180929347	nssv3457172:DD:2:loss;nssv3460088:DD:4:loss	2	2	0	1	0	1	SOX2-OT	-	203	566	-	-	no	no	NA	-	NA	-	no	no
wTR2_10685	chr3:180927931-180928760	nssv3457172:DD:2:loss;nssv3460088:DD:4:loss	2	2	0	1	0	1	SOX2-OT	SOX2	157	943	-	-	no	no	NA	definitive	NA	definitive	no	no
wTR2_10692	chr3:181135248-181136034	nssv3460088:DD:4:loss	1	1	0	0	0	1	SOX2-OT	SOX2	752	901	-	-	yes	no	NA	definitive	NA	definitive	no	no
wTR2_10695	chr3:181159210-181161263	nssv3460088:DD:4:loss	1	1	0	0	0	1	SOX2-OT	SOX2	252	0,87	-	-	no	no	NA	definitive	NA	definitive	no	no
wTR2_10725	chr3:181961743-181963625	nssv3458840:DD:2:loss	1	1	0	1	0	0	-	SOX2	205	723	-	-	no	no	-	definitive	-	definitive	no	no
wTR2_10726	chr3:182017284-182019478	nssv3458840:DD:2:loss	1	1	0	1	0	0	-	SOX2	202	856	-	-	no	no	-	definitive	-	definitive	no	no
wTR2_10728	chr3:182009835-182011912	nssv3458840:DD:2:loss	1	1	0	1	0	0	-	SOX2	324	979	-	-	yes	no	-	definitive	-	definitive	no	no
wTR2_10729	chr3:182333836-182337894	nssv3443193:DD:5:gain;nssv3451312:DD:4:loss;nssv3461660:DD:4:loss	3	3	0	0	0	3	-	SOX2	129	644	-	-	no	no	-	definitive	-	definitive	no	no
wTR2_10730	chr3:181955009-181956063	nssv3458840:DD:2:loss	1	1	0	1	0	0	-	SOX2	264	859	-	-	no	no	-	definitive	-	definitive	no	no
wTR2_10731	chr3:181974472-181976670	nssv3458840:DD:2:loss	1	1	0	1	0	0	-	SOX2	304	0,87	-	-	no	no	-	definitive	-	definitive	no	no
wTR2_10732	chr3:181956998-181957464	nssv3458840:DD:2:loss	1	1	0	1	0	0	-	SOX2	113	851	-	-	no	no	-	definitive	-	definitive	no	no
wTR2_10732.1	chr3:181957507-181961306	nssv3458840:DD:2:loss	1	1	0	1	0	0	-	SOX2	429	851	positive	-	no	no	-	definitive	-	definitive	no	no
wTR2_10733	chr3:182223809-182228557	nssv3451312:DD:4:loss;nssv3461660:DD:4:loss	2	2	0	0	0	2	-	SOX2	253	764	-	-	no	no	-	definitive	-	definitive	no	no
wTR2_10734	chr3:182009473-182011306	nssv3458840:DD:2:loss	1	1	0	1	0	0	-	SOX2	421	793	-	-	yes	no	-	definitive	-	definitive	no	no
wTR2_10821	chr3:156311713-156312799	nssv3456947:DD:2:gain	1	1	0	1	0	0	-	CCNL1	33	468	-	-	no	no	-	NA	-	NA	no	no
wTR2_1086	chr5:167874308-167875620	nssv3449523:DD:4:gain	1	1	0	0	0	1	WWC1	WWC1	156	278	-	-	no	no	NA	NA	NA	NA	no	no
wTR2_10867	chr4:160025898-160026735	nssv3448633:DD:4:loss;nssv3453588:DD:4:loss;nssv3453642:DD:4:loss;nssv3455816:DD:4:loss	4	4	0	0	0	4	-	FNIP2	286	122	-	-	no	no	-	NA	-	NA	no	no
wTR2_10913	chr1:156474691-156475405	nssv3452683:DD:4:gain	1	1	0	0	0	1	-	-	568	157	-	-	no	no	-	-	-	-	no	no
wTR2_10916	chr1:156370374-156371708	nssv3452683:DD:4:gain	1	1	0	0	0	1	-	-	301	189	-	-	no	no	-	-	-	-	no	no
wTR2_10923	chr1:156474663-156475405	nssv3452683:DD:4:gain	1	1	0	0	0	1	-	BCAN	549	326	-	-	no	no	-	NA	-	NA	no	no
wTR2_10932	chr1:156477829-156478654	nssv3452683:DD:4:gain	1	1	0	0	0	1	-	IQGAP3	418	79	-	-	no	no	-	NA	-	NA	no	no
wTR2_10933	chr1:156457175-156458654	nssv3452683:DD:4:gain	1	1	0	0	0	1	MEF2D	IQGAP3	179	89	-	-	no	no	NA	NA	NA	NA	no	no
wTR2_10946	chr1:156473872-156475051	nssv3453688:DD:5:loss	1	1	0	0	0	1	-	MIR9-1HG	209	14	-	-	no	no	-	NA	-	NA	no	no
wTR2_10976	chr1:156369258-156371745	nssv3450206:DD:5:loss;nssv3451419:DD:5:loss	2	2	0	0	0	2	-	TMEM79;SMG5	309	439	-	-	no	no	-	NA;NA	-	NA;NA	no	no
wTR2_11192	chr1:145399645-145401400	nssv3442747:DD:5:gain;nssv3442762:DD:5:gain;nssv3442902:DD:5:gain;nssv3443232:DD:5:loss;nssv3443261:DD:5:gain;nssv3443326:DD:5:gain;nssv3443481:DD:5:gain;nssv3444002:DD:5:gain;nssv3444313:DD:5:gain;nssv3444833:DD:5:gain;nssv3445170:DD:5:gain;nssv3445404:DD:5:gain;nssv3445546:DD:5:gain;nssv3445663:DD:5:loss;nssv3445882:DD:5:loss;nssv3446325:DD:5:loss;nssv3446409:DD:5:gain;nssv3446462:DD:5:gain;nss…	84	74	10	1	0	83	NBPF10;NBPF20;PPIAL4A	H2AC20;H2BC21;H2AC21	NA	448	-	-	no	no	NA;NA;NA	NA;NA;NA	NA;NA;NA	NA;NA;NA	yes	no
wTR2_11207	chr1:145399645-145401352	nssv3442747:DD:5:gain;nssv3442762:DD:5:gain;nssv3442902:DD:5:gain;nssv3443232:DD:5:loss;nssv3443261:DD:5:gain;nssv3443326:DD:5:gain;nssv3443481:DD:5:gain;nssv3444002:DD:5:gain;nssv3444313:DD:5:gain;nssv3444833:DD:5:gain;nssv3445170:DD:5:gain;nssv3445404:DD:5:gain;nssv3445546:DD:5:gain;nssv3445663:DD:5:loss;nssv3445882:DD:5:loss;nssv3446325:DD:5:loss;nssv3446409:DD:5:gain;nssv3446462:DD:5:gain;nss…	84	74	10	1	0	83	NBPF10;NBPF20;PPIAL4A	H2BC18;H3C13	NA	407	-	-	no	no	NA;NA;NA	NA;NA	NA;NA;NA	NA;NA	yes	no
wTR2_11238	chr1:116692872-116694183	nssv3446071:DD:2:gain	1	1	0	1	0	0	-	ATP1A1	51	252	-	-	no	no	-	strong	-	NA	no	no
wTR2_11254	chr1:113683869-113684926	nssv3445558:DD:4:gain;nssv3448996:DD:4:gain;nssv3453402:DD:4:gain;nssv3454503:DD:4:gain;nssv3485018:CTRL:4:gain	5	4	1	0	0	5	-	MAGI3	47	0,5	-	-	no	no	-	NA	-	NA	no	no
wTR2_11404	chr1:95070418-95072040	nssv3460937:DD:2:gain	1	1	0	1	0	0	-	F3	57	0,08	-	-	no	no	-	NA	-	NA	no	no
wTR2_11406	chr1:95058416-95060472	nssv3460937:DD:2:gain	1	1	0	1	0	0	-	F3	13	72	-	-	no	no	-	NA	-	NA	no	no
wTR2_11406.1	chr1:95055444-95058377	nssv3460937:DD:2:gain	1	1	0	1	0	0	-	F3	61	72	-	-	no	no	-	NA	-	NA	no	no
wTR2_11408	chr1:95028945-95051696	nssv3460937:DD:2:gain	1	1	0	1	0	0	-	F3	NA	69	-	-	no	no	-	NA	-	NA	no	no
wTR2_11447	chr4:113117931-113119122	nssv3445411:DD:5:loss	1	1	0	0	0	1	-	FAM241A	108	123	-	-	no	no	-	NA	-	NA	no	no
wTR2_11563	chr8:61316732-61318279	nssv3452268:DD:4:loss	1	1	0	0	0	1	-	CHD7	359	528	-	-	no	no	-	definitive	-	definitive	no	no
wTR2_11571	chr8:61651568-61652811	nssv3452319:DD:5:loss	1	1	0	0	0	1	CHD7	CHD7	331	582	-	-	no	no	definitive	definitive	definitive	definitive	no	no
wTR2_11572	chr8:61703225-61706869	nssv3452319:DD:5:loss;nssv3458547:DD:5:loss	2	2	0	0	0	2	CHD7	CHD7	217	0,6	-	-	yes	no	definitive	definitive	definitive	definitive	no	no
wTR2_11602	chr6:99594765-99596417	nssv3454105:DD:2:loss	1	1	0	1	0	0	-	POU3F2	595	206	-	-	yes	no	-	NA	-	NA	no	no
wTR2_11620	chr6:90993918-90995310	nssv3460811:DD:2:loss;nssv3461707:DD:2:loss	2	2	0	2	0	0	BACH2	BACH2	391	418	-	-	no	no	NA	NA	NA	NA	no	no
wTR2_11662	chr9:34089434-34091025	nssv3449115:DD:2:gain;nssv3450897:DD:2:gain;nssv3455133:DD:2:gain;nssv3688880:CTRL:2:gain;nssv3688881:CTRL:2:gain	5	3	2	5	0	0	DCAF12	UBE2R2	117	433	-	-	no	no	NA	NA	NA	NA	no	no
wTR2_11665	chr9:34089296-34090624	nssv3449115:DD:2:gain;nssv3450897:DD:2:gain;nssv3688880:CTRL:2:gain	3	2	1	3	0	0	DCAF12	DCAF12	155	0,3	-	-	no	no	NA	NA	NA	NA	no	no
wTR2_117	chr6:110862905-110864193	nssv3460702:DD:4:loss	1	1	0	0	0	1	-	AMD1	152	163	-	-	no	no	-	NA	-	NA	no	no
wTR2_11737	chr9:101945811-101946976	nssv3458115:DD:5:loss	1	1	0	0	0	1	-	NR4A3	8	655	-	-	no	no	-	NA	-	NA	no	no
wTR2_11794	chr9:13567968-13570348	nssv3443312:DD:4:loss;nssv3443797:DD:2:gain;nssv3447791:DD:5:loss;nssv3450344:DD:5:loss;nssv3454167:DD:2:loss;nssv3690612:CTRL:2:loss	6	5	1	3	0	3	-	NFIB	0,56	601	-	-	yes	no	-	strong	-	NA	no	no
wTR2_11813	chr9:22389345-22390350	nssv3446086:DD:2:loss;nssv3449470:DD:2:loss;nssv3451269:DD:2:loss;nssv3452655:DD:2:loss;nssv3456210:DD:2:loss;nssv3690723:CTRL:2:loss	6	5	1	6	0	0	-	DMRTA1	512	23	-	-	no	no	-	NA	-	NA	no	no
wTR2_11877	chr1:61707578-61708905	nssv3445823:DD:4:gain;nssv3446757:DD:4:gain;nssv3701241:CTRL:4:gain	3	2	1	0	0	3	NFIA	NFIA	358	588	-	-	no	no	strong	strong	NA	NA	no	no
wTR2_11917	chr1:55740216-55741350	nssv3461461:DD:5:gain	1	1	0	0	0	1	-	PLPP3	273	223	-	-	no	no	-	NA	-	NA	no	no
wTR2_11925	chr1:57023237-57024448	nssv3449139:DD:5:loss	1	1	0	0	0	1	PLPP3	LOC100507634;USP24	0,44	458	-	-	no	no	NA	NA;NA	NA	NA;NA	no	no
wTR2_11933	chr1:54954556-54955871	nssv3460348:DD:2:gain	1	1	0	1	0	0	-	SSBP3	144	517	-	-	no	no	-	NA	-	NA	no	no
wTR2_11935	chr1:54945644-54947587	nssv3460348:DD:2:gain	1	1	0	1	0	0	-	SSBP3	154	585	-	-	no	no	-	NA	-	NA	no	no
wTR2_12047	chr1:40310134-40311609	nssv3445403:DD:4:gain;nssv3447949:DD:4:gain;nssv3450668:DD:4:gain;nssv3451044:DD:4:gain;nssv3459485:DD:4:gain;nssv3462239:DD:4:gain;nssv3463527:CTRL:4:gain;nssv3467449:CTRL:4:gain;nssv3469594:CTRL:4:gain;nssv3700648:CTRL:4:gain;nssv3700649:CTRL:4:gain	11	6	5	0	0	11	TRIT1	MYCL	397	309	-	-	no	no	limited	NA	NA	NA	no	no
wTR2_12052	chr1:39671005-39672078	nssv3443533:DD:4:loss;nssv3452503:DD:2:gain	2	2	0	1	0	1	MACF1	-	186	295	-	-	no	no	strong	-	NA	-	no	no
wTR2_12112	chr1:33405365-33406513	nssv3461516:DD:4:gain	1	1	0	0	0	1	RNF19B	AZIN2	261	172	-	-	no	no	NA	NA	NA	NA	no	no
wTR2_12184	chr1:28574846-28576194	nssv3461271:DD:4:gain	1	1	0	0	0	1	-	PHACTR4	175	0,11	-	-	no	no	-	NA	-	NA	no	no
wTR2_12194	chr1:27624165-27626010	nssv3444144:DD:3:gain;nssv3459529:DD:4:gain	2	2	0	0	1	1	WDTC1	FAM76A	332	266	-	-	no	no	NA	NA	NA	NA	no	no
wTR2_12205	chr1:27623881-27625297	nssv3444144:DD:3:gain	1	1	0	0	1	0	WDTC1	GPR3	243	0,18	-	-	no	no	NA	NA	NA	NA	no	no
wTR2_12207	chr1:27623924-27625449	nssv3459529:DD:4:gain	1	1	0	0	0	1	WDTC1	SLC9A1	317	295	-	-	no	no	NA	NA	NA	NA	no	no
wTR2_12213	chr1:27176056-27177119	nssv3461271:DD:4:gain	1	1	0	0	0	1	ZDHHC18	PIGV	0,26	251	-	-	no	no	NA	definitive	NA	NA	no	no
wTR2_12214	chr1:27174984-27177226	nssv3461271:DD:4:gain	1	1	0	0	0	1	ZDHHC18	ZDHHC18	234	143	-	-	no	no	NA	NA	NA	NA	no	no
wTR2_12228	chr1:26826529-26826954	nssv3454826:DD:4:loss	1	1	0	0	0	1	-	ARID1A	71	886	-	-	no	no	-	definitive	-	NA	no	no
wTR2_12232	chr1:26947067-26947367	nssv3453029:DD:4:gain	1	1	0	0	0	1	-	HMGN2	444	516	-	-	no	no	-	NA	-	NA	no	no
wTR2_1224	chr17:17002051-17002689	nssv3467257:DD:2:gain	1	1	0	1	0	0	MPRIP	MPRIP	288	285	-	-	no	no	NA	NA	NA	NA	yes	yes
wTR2_1225	chr17:17001956-17003227	nssv3467257:DD:2:gain	1	1	0	1	0	0	MPRIP	MPRIP	177	547	-	-	no	no	NA	NA	NA	NA	yes	yes
wTR2_12264	chr1:25040415-25042215	nssv3450004:DD:2:loss;nssv3451819:DD:2:loss	2	2	0	2	0	0	-	CLIC4	113	162	-	-	no	no	-	NA	-	NA	no	no
wTR2_12316	chr1:21634197-21637035	nssv3446225:DD:4:loss	1	1	0	0	0	1	ECE1	ECE1	43	86	-	-	no	no	NA	NA	NA	NA	no	no
wTR2_12350	chr1:17899942-17900390	nssv3447688:DD:2:gain	1	1	0	1	0	0	ARHGEF10L	RCC2	188	15	-	-	no	no	NA	NA	NA	NA	no	no
wTR2_1236	chr17:17724381-17725898	nssv3465237:DD:5:loss;nssv3468856:DD:5:loss;nssv3475926:DD:5:loss;nssv3480167:DD:5:loss	4	4	0	0	0	4	SREBF1	RAI1	53	356	-	-	no	no	NA	definitive	NA	NA	yes	yes
wTR2_1237	chr17:17596659-17599228	nssv3465237:DD:5:loss;nssv3475926:DD:5:loss;nssv3480167:DD:5:loss	3	3	0	0	0	3	RAI1	RAI1	173	327	-	-	no	no	definitive	definitive	NA	NA	yes	yes
wTR2_1238	chr17:17726449-17727523	nssv3465237:DD:5:loss;nssv3468856:DD:5:loss;nssv3475926:DD:5:loss;nssv3480167:DD:5:loss	4	4	0	0	0	4	SREBF1	RAI1	164	309	-	-	no	no	NA	definitive	NA	NA	yes	yes
wTR2_12393	chr1:15712561-15714500	nssv3459969:DD:2:gain	1	1	0	1	0	0	FHAD1	EFHD2	46	129	-	-	no	no	NA	NA	NA	NA	no	no
wTR2_12401	chr1:11886496-11889376	nssv3461971:DD:4:gain	1	1	0	0	0	1	CLCN6	MTHFR;CLCN6	0,21	211	-	-	no	no	NA	definitive;NA	NA	NA;NA	yes	yes
wTR2_1242	chr17:17687019-17687689	nssv3468856:DD:5:loss	1	1	0	0	0	1	RAI1	-	509	0,08	-	-	no	no	definitive	-	NA	-	yes	yes
wTR2_12466	chr1:7728951-7729531	nssv3443348:DD:5:loss;nssv3444834:DD:5:loss;nssv3445058:DD:5:loss;nssv3448638:DD:4:loss;nssv3451159:DD:4:gain;nssv3453301:DD:5:loss;nssv3454748:DD:5:loss	7	7	0	0	0	7	CAMTA1	ERRFI1	11	79	-	-	no	no	strong	NA	NA	NA	yes	yes
wTR2_12468	chr1:7727298-7729212	nssv3444834:DD:5:loss;nssv3448638:DD:4:loss;nssv3451159:DD:4:gain;nssv3453301:DD:5:loss	4	4	0	0	0	4	CAMTA1	PER3	65	52	-	-	no	no	strong	NA	NA	NA	yes	yes
wTR2_12469	chr1:7729445-7730091	nssv3448638:DD:4:loss;nssv3453301:DD:5:loss	2	2	0	0	0	2	CAMTA1	-	82	15	-	-	no	no	strong	-	NA	-	yes	yes
wTR2_12470	chr1:7727316-7729423	nssv3448638:DD:4:loss;nssv3453301:DD:5:loss	2	2	0	0	0	2	CAMTA1	-	0,06	99	-	-	no	no	strong	-	NA	-	yes	yes
wTR2_12471	chr1:7729494-7730238	nssv3448638:DD:4:loss;nssv3453301:DD:5:loss	2	2	0	0	0	2	CAMTA1	-	74	275	-	-	no	no	strong	-	NA	-	yes	yes
wTR2_12491	chr1:6331020-6333340	nssv3445056:DD:5:loss;nssv3448049:DD:2:gain;nssv3449216:DD:5:loss;nssv3452270:DD:5:loss	4	4	0	1	0	3	ACOT7	-	56	105	-	-	no	no	NA	-	NA	-	yes	yes
wTR2_12495	chr1:6389551-6390766	nssv3461984:DD:4:gain	1	1	0	0	0	1	ACOT7	-	22	218	-	-	no	no	NA	-	NA	-	yes	yes
wTR2_12502	chr1:3135499-3136688	nssv3456960:DD:4:gain	1	1	0	0	0	1	PRDM16	PRDM16;PRDM16-DT	327	548	-	-	no	no	NA	NA;NA	NA	NA;NA	yes	yes
wTR2_12504	chr1:3077364-3078409	nssv3456960:DD:4:gain	1	1	0	0	0	1	PRDM16	PRDM16;PRDM16-DT	0,33	601	-	-	no	no	NA	NA;NA	NA	NA;NA	yes	yes
wTR2_12505	chr1:3077364-3078409	nssv3456960:DD:4:gain	1	1	0	0	0	1	PRDM16	PRDM16	0,33	136	-	-	no	no	NA	NA	NA	NA	yes	yes
wTR2_12510	chr1:3022230-3023462	nssv3456960:DD:4:gain	1	1	0	0	0	1	PRDM16	PRDM16;PRDM16-DT	83	117	-	-	no	no	NA	NA;NA	NA	NA;NA	yes	yes
wTR2_12512	chr1:3020838-3021705	nssv3456960:DD:4:gain	1	1	0	0	0	1	PRDM16	PRDM16;PRDM16-DT	11	519	-	-	no	no	NA	NA;NA	NA	NA;NA	yes	yes
wTR2_12524	chr1:2478108-2479178	nssv3445852:DD:2:gain;nssv3459950:DD:2:gain	2	2	0	2	0	0	-	PEX10	2	69	-	-	no	no	-	definitive	-	definitive	yes	yes
wTR2_1255	chr17:17725217-17726067	nssv3465237:DD:5:loss;nssv3468321:DD:5:loss;nssv3468856:DD:5:loss;nssv3473141:DD:5:loss;nssv3475926:DD:5:loss;nssv3477527:DD:5:loss;nssv3480167:DD:5:loss;nssv3482590:DD:4:gain	8	8	0	0	0	8	SREBF1	GID4;ATPAF2	119	39	-	-	no	no	NA	NA;NA	NA	NA;NA	yes	yes
wTR2_12613	chr1:1239933-1241039	nssv3450374:DD:4:loss;nssv3451155:DD:4:gain;nssv3461721:DD:4:loss	3	3	0	0	0	3	ACAP3	MXRA8	55	36	-	-	no	no	NA	NA	NA	NA	yes	yes
wTR2_12633	chr1:960199-963148	nssv3445926:DD:5:gain;nssv3451782:DD:5:loss;nssv3462265:DD:4:loss	3	3	0	0	0	3	AGRN	KLHL17;NOC2L	52	212	-	-	no	no	NA	NA;NA	NA	NA;NA	yes	yes
wTR2_12639	chr7:90253703-90255208	nssv3454333:DD:2:loss	1	1	0	1	0	0	CDK14	CDK14	146	332	-	-	no	no	NA	NA	NA	NA	no	no
wTR2_1277	chr17:19220419-19223405	nssv3473899:DD:4:gain	1	1	0	0	0	1	EPN2	B9D1;MAPK7	93	197	-	-	no	no	NA	strong;NA	NA	NA;NA	yes	yes
wTR2_12786	chr4:1779946-1780851	nssv3445281:DD:4:gain;nssv3448243:DD:4:gain;nssv3461248:DD:4:gain;nssv3462214:DD:4:gain	4	4	0	0	0	4	-	FAM53A	174	3	-	-	no	no	-	NA	-	NA	yes	yes
wTR2_12808	chr4:1758540-1763767	nssv3454283:DD:2:gain	1	1	0	1	0	0	-	FGFR3	0,05	92	-	-	no	no	-	NA	-	definitive	yes	yes
wTR2_1281	chr17:19218774-19225737	nssv3468207:DD:4:gain	1	1	0	0	0	1	EPN2	EPN2	46	97	-	-	no	no	NA	NA	NA	NA	yes	yes
wTR2_12810	chr4:1773929-1782208	nssv3454283:DD:2:gain	1	1	0	1	0	0	-	FGFR3	58	66	-	-	no	no	-	NA	-	definitive	yes	yes
wTR2_12834	chr4:6728124-6729239	nssv3448998:DD:5:loss	1	1	0	0	0	1	-	GRPEL1	101	179	-	-	no	no	-	NA	-	NA	no	no
wTR2_12863	chr4:26955929-26958237	nssv3460655:DD:2:gain	1	1	0	1	0	0	STIM2	STIM2	74	413	-	-	no	no	NA	NA	NA	NA	no	no
wTR2_12864	chr4:26990494-26994870	nssv3460655:DD:2:gain	1	1	0	1	0	0	STIM2	STIM2	94	263	-	-	no	no	NA	NA	NA	NA	no	no
wTR2_12868	chr4:38563828-38564737	nssv3453484:DD:2:gain	1	1	0	1	0	0	-	KLF3-AS1;KLF3	215	384	-	-	no	no	-	NA;NA	-	NA;NA	no	no
wTR2_12868.1	chr4:38565350-38565545	nssv3453484:DD:2:gain	1	1	0	1	0	0	-	KLF3;KLF3-AS1	125	384	-	-	no	no	-	NA;NA	-	NA;NA	no	no
wTR2_1288	chr17:20091950-20092919	nssv3468163:DD:2:loss;nssv3481088:DD:2:gain;nssv3560905:CTRL:2:gain	3	2	1	3	0	0	SPECC1	SPECC1	115	231	-	-	no	no	NA	NA	NA	NA	yes	yes
wTR2_12889	chr4:57148082-57148601	nssv3454759:DD:5:gain;nssv3455173:DD:5:gain;nssv3458230:DD:4:loss;nssv3625284:CTRL:4:gain;nssv3625285:CTRL:4:gain	5	3	2	0	0	5	CRACD	NFXL1	464	106	-	-	no	no	NA	NA	NA	NA	no	no
wTR2_12893	chr4:53420921-53422654	nssv3448692:DD:2:loss;nssv3460169:DD:2:gain	2	2	0	2	0	0	-	USP46	87	34	-	-	no	no	-	NA	-	NA	no	no
wTR2_1291	chr17:20090833-20093293	nssv3468163:DD:2:loss;nssv3481088:DD:2:gain;nssv3560905:CTRL:2:gain	3	2	1	3	0	0	SPECC1	SPECC1	107	46	-	-	no	no	NA	NA	NA	NA	yes	yes
wTR2_12943	chr4:74004996-74005916	nssv3445466:DD:2:gain;nssv3457395:DD:2:gain;nssv3458393:DD:2:gain;nssv3459313:DD:2:gain;nssv3459862:DD:2:gain	5	5	0	5	0	0	ANKRD17	ANKRD17	877	373	-	-	no	no	strong	strong	NA	NA	no	no
wTR2_12969	chr4:87952695-87953658	nssv3444223:DD:5:loss;nssv3444644:DD:2:gain;nssv3445787:DD:2:gain;nssv3459845:DD:2:loss;nssv3633925:CTRL:2:gain;nssv3742878:CTRL:2:gain	6	4	2	5	0	1	AFF1	AFF1;AFF1-AS1	329	272	-	-	no	no	NA	NA;NA	NA	NA;NA	no	no
wTR2_13082	chr12:120672330-120674001	nssv3443950:DD:4:gain;nssv3453333:DD:4:gain	2	2	0	0	0	2	PXN	PXN-AS1;RPLP0	92	443	-	-	no	no	NA	NA;NA	NA	NA;NA	no	no
wTR2_13088	chr12:118578061-118579756	nssv3457902:DD:4:loss	1	1	0	0	0	1	PEBP1	TAOK3	88	245	-	-	no	no	NA	NA	NA	NA	no	no
wTR2_13156	chr12:123752474-123753400	nssv3444784:DD:5:gain	1	1	0	0	0	1	CDK2AP1	KNTC1;RSRC2	178	231	-	-	no	no	NA	NA;NA	NA	NA;NA	no	no
wTR2_13173	chr12:123633953-123635047	nssv3459570:DD:4:loss	1	1	0	0	0	1	PITPNM2	OGFOD2;ABCB9	0,06	178	-	-	no	no	NA	NA;NA	NA	NA;NA	no	no
wTR2_1318	chr17:15359696-15361726	nssv3464292:DD:2:gain;nssv3468330:DD:5:gain;nssv3479105:DD:2:gain	3	3	0	2	0	1	TVP23C-CDRT4;CDRT4	PMP22	177	126	-	-	no	no	NA;NA	NA	NA;NA	NA	yes	yes
wTR2_13234	chr12:125243356-125251668	nssv3449689:DD:2:gain	1	1	0	1	0	0	-	NCOR2	55	176	-	-	no	no	-	NA	-	NA	no	no
wTR2_13377	chr7:635557-636093	nssv3445066:DD:4:gain	1	1	0	0	0	1	PRKAR1B	HRAT92;PDGFA	291	474	-	-	no	no	NA	NA;NA	NA	NA;NA	no	no
wTR2_13433	chr7:2650805-2657135	nssv3462133:DD:4:gain	1	1	0	0	0	1	IQCE	TTYH3	38	41	negative	-	no	no	NA	NA	NA	NA	no	no
wTR2_13518	chr7:5742159-5745206	nssv3445857:DD:4:gain;nssv3451325:DD:5:loss;nssv3752803:CTRL:4:loss	3	2	1	0	0	3	RNF216	ACTB;ACTB	92	0,5	-	-	no	no	NA	strong;definitive	NA	definitive;definitive	no	no
wTR2_13521	chr7:5730435-5732589	nssv3445857:DD:4:gain;nssv3451325:DD:5:loss;nssv3752803:CTRL:4:loss	3	2	1	0	0	3	RNF216	ACTB;ACTB	128	416	-	-	no	no	NA	strong;definitive	NA	definitive;definitive	no	no
wTR2_13599	chr7:7934506-7935280	nssv3452025:DD:2:loss	1	1	0	1	0	0	-	GLCCI1	246	719	-	-	no	no	-	NA	-	NA	no	no
wTR2_13609	chr7:121347524-121347895	nssv3462270:DD:2:gain	1	1	0	1	0	0	-	PTPRZ1	335	135	-	-	no	no	-	NA	-	NA	no	no
wTR2_13663	chr7:129937286-129938227	nssv3449612:DD:2:gain;nssv3455084:DD:2:gain;nssv3662185:CTRL:2:gain	3	2	1	3	0	0	CPA4	-	397	159	-	-	no	no	NA	-	NA	-	no	no
wTR2_13664	chr7:129937246-129939089	nssv3449612:DD:2:gain;nssv3455084:DD:2:gain;nssv3662185:CTRL:2:gain	3	2	1	3	0	0	CPA4	MEST;MESTIT1	411	199	-	-	no	no	NA	NA;NA	NA	NA;NA	no	no
wTR2_13740	chr7:26414743-26415926	nssv3453052:DD:4:gain	1	1	0	0	0	1	-	CBX3;HNRNPA2B1	421	184	-	-	no	no	-	NA;NA	-	NA;NA	no	no
wTR2_13743	chr7:26414743-26415618	nssv3453052:DD:4:gain	1	1	0	0	0	1	-	CBX3;HNRNPA2B1	355	313	-	-	no	no	-	NA;NA	-	NA;NA	no	no
wTR2_13833	chr2:86507152-86508805	nssv3443102:DD:4:gain;nssv3444083:DD:4:gain;nssv3445234:DD:4:gain;nssv3448193:DD:4:gain;nssv3449690:DD:4:gain;nssv3452166:DD:4:gain;nssv3453512:DD:4:gain;nssv3454009:DD:4:gain;nssv3455168:DD:4:gain;nssv3460899:DD:4:gain;nssv3462115:DD:4:gain;nssv3462446:DD:4:gain	12	12	0	0	0	12	REEP1	KDM3A	47	275	-	-	no	no	NA	NA	NA	NA	no	no
wTR2_13836	chr2:86507598-86509318	nssv3443102:DD:4:gain;nssv3444083:DD:4:gain;nssv3445234:DD:4:gain;nssv3448193:DD:4:gain;nssv3449690:DD:4:gain;nssv3452166:DD:4:gain;nssv3453512:DD:4:gain;nssv3454009:DD:4:gain;nssv3455168:DD:4:gain;nssv3460899:DD:4:gain;nssv3462115:DD:4:gain;nssv3462446:DD:4:gain	12	12	0	0	0	12	REEP1	REEP1	42	305	-	-	no	no	NA	NA	NA	NA	no	no
wTR2_13856	chr2:85442027-85443960	nssv3450847:DD:2:loss	1	1	0	1	0	0	TCF7L1	TCF7L1	383	322	-	-	no	no	NA	NA	NA	NA	no	no
wTR2_13858	chr2:85418183-85419422	nssv3450847:DD:2:loss	1	1	0	1	0	0	TCF7L1	TCF7L1	11	364	-	-	no	no	NA	NA	NA	NA	no	no
wTR2_13859	chr2:85417703-85419435	nssv3450847:DD:2:loss	1	1	0	1	0	0	TCF7L1	TCF7L1	13	202	-	-	no	no	NA	NA	NA	NA	no	no
wTR2_13860	chr2:85416347-85417465	nssv3450847:DD:2:loss	1	1	0	1	0	0	TCF7L1	TCF7L1	325	417	-	-	no	no	NA	NA	NA	NA	no	no
wTR2_1403	chr17:7572450-7573974	nssv3465134:DD:4:gain	1	1	0	0	0	1	TP53	KDM6B	93	611	-	-	no	no	NA	limited	NA	NA	no	no
wTR2_14039	chr3:12998774-12999976	nssv3458055:DD:2:gain	1	1	0	1	0	0	IQSEC1	IQSEC1	142	103	-	-	no	no	strong	strong	NA	NA	no	no
wTR2_14051	chr3:13827275-13829478	nssv3462361:DD:2:loss	1	1	0	1	0	0	-	WNT7A	175	216	-	-	no	no	-	NA	-	NA	no	no
wTR2_14052	chr3:13830099-13831978	nssv3462361:DD:2:loss	1	1	0	1	0	0	-	WNT7A	63	83	-	-	no	no	-	NA	-	NA	no	no
wTR2_14082	chr3:3866395-3867553	nssv3442839:DD:2:gain	1	1	0	1	0	0	SUMF1;LRRN1	LRRN1	104	84	-	-	no	no	definitive;NA	NA	NA;NA	NA	no	no
wTR2_14086	chr3:4760230-4763302	nssv3449392:DD:5:loss	1	1	0	0	0	1	ITPR1;ITPR1;ITPR1;ITPR1;ITPR1;ITPR1	BHLHE40;BHLHE40-AS1	181	391	-	-	no	no	definitive;definitive;definitive;definitive;strong;strong	NA;NA	strong;strong;strong;strong;strong;strong	NA;NA	no	no
wTR2_14088	chr3:4791001-4794327	nssv3449392:DD:5:loss;nssv3456634:DD:4:gain	2	2	0	0	0	2	ITPR1;ITPR1;ITPR1;ITPR1;ITPR1;ITPR1;EGOT	BHLHE40;BHLHE40-AS1	205	396	-	-	no	no	strong;strong;definitive;definitive;definitive;definitive;NA	NA;NA	strong;strong;strong;strong;strong;strong;NA	NA;NA	no	no
wTR2_14156	chr3:10942644-10944155	nssv3450287:DD:2:gain;nssv3456917:DD:5:loss	2	2	0	1	0	1	SLC6A11	SLC6A1	0,31	104	-	-	no	no	NA	definitive	NA	NA	no	no
wTR2_14157	chr3:10943164-10944224	nssv3450287:DD:2:gain;nssv3456917:DD:5:loss	2	2	0	1	0	1	SLC6A11	SLC6A1	407	67	-	-	no	no	NA	definitive	NA	NA	no	no
wTR2_14167	chr3:11505920-11509325	nssv3448994:DD:2:loss;nssv3454331:DD:2:gain;nssv3459160:DD:2:loss;nssv3591938:CTRL:2:loss	4	3	1	4	0	0	ATG7	VGLL4	169	227	-	-	no	no	NA	NA	NA	NA	no	no
wTR2_14168	chr3:11506157-11509205	nssv3448994:DD:2:loss;nssv3459160:DD:2:loss;nssv3591938:CTRL:2:loss	3	2	1	3	0	0	ATG7	VGLL4	183	0,17	-	-	no	no	NA	NA	NA	NA	no	no
wTR2_14181	chr3:11632462-11632913	nssv3454331:DD:2:gain	1	1	0	1	0	0	VGLL4	-	23	112	-	-	no	no	NA	-	NA	-	no	no
wTR2_14182	chr3:11643225-11644569	nssv3454331:DD:2:gain	1	1	0	1	0	0	VGLL4	VGLL4	0,26	424	-	-	no	no	NA	NA	NA	NA	no	no
wTR2_14184	chr3:11643092-11645343	nssv3454331:DD:2:gain	1	1	0	1	0	0	VGLL4	VGLL4	261	136	-	-	no	no	NA	NA	NA	NA	no	no
wTR2_14206.1	chr12:750051-750679	nssv3443937:DD:4:loss;nssv3446699:DD:2:gain;nssv3447411:DD:2:gain;nssv3448446:DD:2:gain;nssv3453558:DD:2:gain;nssv3453890:DD:2:loss;nssv3454391:DD:2:gain;nssv3458143:DD:2:gain;nssv3461419:DD:2:gain;nssv3462369:DD:2:gain;nssv3507785:CTRL:2:gain;nssv3508051:CTRL:2:gain;nssv3511193:CTRL:2:gain;nssv3512694:CTRL:2:gain;nssv3517299:CTRL:4:loss	15	10	5	13	0	2	NINJ2	WNK1	34	514	-	-	no	no	NA	NA	NA	NA	no	no
wTR2_14267	chr12:6659616-6660890	nssv3456335:DD:4:gain	1	1	0	0	0	1	IFFO1	PTMS;MLF2	258	738	-	-	no	no	NA	NA;NA	NA	NA;NA	no	no
wTR2_14292	chr12:6532793-6533290	nssv3444378:DD:5:loss	1	1	0	0	0	1	-	GAPDH	47	179	-	-	no	no	-	NA	-	NA	no	no
wTR2_14313	chr12:4154408-4155712	nssv3445341:DD:5:loss	1	1	0	0	0	1	-	CCND2	237	329	-	-	no	no	-	definitive	-	NA	no	no
wTR2_14366	chr12:14547367-14549035	nssv3460464:DD:5:loss	1	1	0	0	0	1	ATF7IP	ATF7IP	471	209	-	-	no	no	NA	NA	NA	NA	no	no
wTR2_14386	chr12:26531415-26533098	nssv3451608:DD:3:gain	1	1	0	0	1	0	ITPR2	BHLHE41	39	651	-	-	no	no	NA	NA	NA	NA	no	no
wTR2_14388	chr12:26531415-26532726	nssv3451608:DD:3:gain	1	1	0	0	1	0	ITPR2	BHLHE41	0,05	0,46	-	-	no	no	NA	NA	NA	NA	no	no
wTR2_14421	chr19:55597305-55598727	nssv3465007:DD:5:gain;nssv3469818:DD:5:gain;nssv3476272:DD:5:gain;nssv3478769:DD:5:gain;nssv3481301:DD:4:gain;nssv3482261:DD:4:loss	6	6	0	0	0	6	EPS8L1	TSEN34;MBOAT7	223	86	-	-	no	no	NA	strong;strong	NA	NA;NA	no	no
wTR2_14445	chr19:55598037-55599466	nssv3465007:DD:5:gain;nssv3469818:DD:5:gain;nssv3476272:DD:5:gain;nssv3478769:DD:5:gain;nssv3481301:DD:4:gain	5	5	0	0	0	5	EPS8L1	TTYH1	217	0,21	-	-	no	no	NA	NA	NA	NA	no	no
wTR2_14455	chr19:55597001-55599402	nssv3481301:DD:4:gain	1	1	0	0	0	1	EPS8L1	PPP1R12C	225	181	-	-	no	no	NA	NA	NA	NA	no	no
wTR2_145	chr6:108953224-108955649	nssv3445612:DD:2:loss;nssv3449314:DD:2:loss;nssv3452020:DD:2:gain	3	3	0	3	0	0	FOXO3	FOXO3	138	423	-	-	no	no	NA	NA	NA	NA	no	no
wTR2_146	chr6:108953065-108955068	nssv3445612:DD:2:loss;nssv3449314:DD:2:loss;nssv3452020:DD:2:gain	3	3	0	3	0	0	FOXO3	FOXO3	176	198	-	-	no	no	NA	NA	NA	NA	no	no
wTR2_14683	chr19:42753007-42754545	nssv3463518:DD:4:loss	1	1	0	0	0	1	ERF	MEGF8	525	382	-	-	no	no	NA	NA	NA	NA	no	no
wTR2_14790	chr19:38704060-38705002	nssv3463426:DD:5:gain;nssv3467102:DD:4:loss;nssv3477163:DD:4:loss;nssv3480653:DD:5:gain;nssv3481210:DD:5:gain	5	5	0	0	0	5	DPF1	PTOV1-AS1;PTOV1	275	396	-	-	no	no	NA	NA;NA	NA	NA;NA	no	no
wTR2_14828	chr19:30169284-30171009	nssv3462935:DD:4:gain;nssv3471359:DD:4:loss;nssv3724352:CTRL:4:gain	3	2	1	0	0	3	-	POP4	38	6	-	-	no	no	-	NA	-	NA	no	no
wTR2_14829	chr19:30169284-30170987	nssv3462935:DD:4:gain;nssv3471359:DD:4:loss	2	2	0	0	0	2	-	PLEKHF1	38	0,01	-	-	no	no	-	NA	-	NA	no	no
wTR2_14847	chr19:51161076-51162480	nssv3480654:DD:4:loss	1	1	0	0	0	1	C19orf81	-	186	0,18	-	-	no	no	NA	-	NA	-	no	no
wTR2_14858	chr19:51067856-51069526	nssv3473579:DD:4:loss	1	1	0	0	0	1	LRRC4B	JOSD2;ASPDH	48	115	-	-	no	no	NA	NA;NA	NA	NA;NA	no	no
wTR2_15	chr6:149533023-149534129	nssv3462506:DD:4:loss	1	1	0	0	0	1	-	TAB2	228	457	-	-	no	no	-	NA	-	NA	no	no
wTR2_15003	chr15:31572384-31573310	nssv3475446:DD:4:gain	1	1	0	0	0	1	-	KLF13	234	47	-	-	no	no	-	NA	-	NA	yes	yes
wTR2_15004	chr15:31608989-31610418	nssv3475446:DD:4:gain	1	1	0	0	0	1	-	KLF13	46	0,09	-	-	no	no	-	NA	-	NA	yes	yes
wTR2_15005	chr15:31596722-31598854	nssv3475446:DD:4:gain	1	1	0	0	0	1	-	KLF13	22	321	positive	-	no	no	-	NA	-	NA	yes	yes
wTR2_15006	chr15:31591915-31593015	nssv3475446:DD:4:gain	1	1	0	0	0	1	-	KLF13	82	339	-	-	no	no	-	NA	-	NA	yes	yes
wTR2_15007	chr15:31591915-31593015	nssv3475446:DD:4:gain	1	1	0	0	0	1	-	KLF13	82	102	-	-	no	no	-	NA	-	NA	yes	yes
wTR2_15008	chr15:31606234-31610800	nssv3475446:DD:4:gain	1	1	0	0	0	1	-	KLF13	31	89	-	-	no	no	-	NA	-	NA	yes	yes
wTR2_15009	chr15:31596847-31600502	nssv3475446:DD:4:gain	1	1	0	0	0	1	-	KLF13	43	54	positive	-	no	no	-	NA	-	NA	yes	yes
wTR2_15017	chr15:31268905-31270986	nssv3476156:DD:4:gain;nssv3479904:DD:4:gain	2	2	0	0	0	2	MTMR10	MTMR10	102	152	-	-	no	no	NA	NA	NA	NA	yes	yes
wTR2_15021	chr15:29379641-29382753	nssv3465601:DD:5:gain;nssv3465946:DD:5:loss;nssv3466850:DD:5:loss;nssv3468323:DD:5:loss;nssv3468481:DD:5:gain;nssv3470120:DD:5:gain;nssv3471718:DD:5:gain;nssv3471858:DD:5:loss;nssv3472494:DD:5:loss;nssv3472495:DD:4:gain;nssv3476361:DD:5:loss;nssv3476468:DD:5:loss;nssv3477095:DD:5:gain;nssv3479471:DD:5:gain;nssv3480396:DD:5:loss;nssv3481856:DD:5:loss	16	16	0	0	0	16	APBA2	APBA2	12	0,09	-	-	no	no	NA	NA	NA	NA	no	no
wTR2_15029	chr15:101629867-101632219	nssv3465477:DD:4:gain;nssv3468009:DD:2:gain;nssv3468575:DD:4:gain;nssv3476975:DD:4:gain;nssv3477352:DD:4:gain	5	5	0	1	0	4	-	CHSY1	63	169	-	-	no	no	-	NA	-	NA	yes	yes
wTR2_15030	chr15:101631224-101632313	nssv3465477:DD:4:gain;nssv3468009:DD:2:gain;nssv3476975:DD:4:gain;nssv3477352:DD:4:gain	4	4	0	1	0	3	-	CHSY1	114	273	-	-	no	no	-	NA	-	NA	yes	yes
wTR2_15035	chr15:99396040-99396670	nssv3465017:DD:5:gain;nssv3467706:DD:5:gain;nssv3470999:DD:4:loss;nssv3477283:DD:4:gain;nssv3480615:DD:4:gain;nssv3718219:CTRL:4:loss	6	5	1	0	0	6	IGF1R	SYNM	325	0,34	-	-	no	no	NA	NA	NA	NA	yes	yes
wTR2_15036	chr15:99393670-99395789	nssv3470999:DD:4:loss;nssv3477283:DD:4:gain;nssv3480615:DD:4:gain;nssv3718219:CTRL:4:loss	4	3	1	0	0	4	IGF1R	IGF1R	122	387	-	-	no	no	NA	NA	NA	NA	yes	no
wTR2_15036.1	chr15:99396040-99399002	nssv3470999:DD:4:loss;nssv3477283:DD:4:gain;nssv3480615:DD:4:gain;nssv3718219:CTRL:4:loss	4	3	1	0	0	4	IGF1R	IGF1R	127	387	-	-	no	no	NA	NA	NA	NA	yes	no
wTR2_15038	chr15:93844885-93845987	nssv3475009:DD:2:loss	1	1	0	1	0	0	-	-	149	88	-	-	no	no	-	-	-	-	no	no
wTR2_15040	chr15:93831657-93834349	nssv3471369:DD:2:loss;nssv3475009:DD:2:loss;nssv3482035:DD:2:loss	3	3	0	3	0	0	-	-	201	131	-	-	no	no	-	-	-	-	no	no
wTR2_15042	chr15:93850348-93852055	nssv3463340:DD:2:gain;nssv3472293:DD:2:loss;nssv3479315:DD:2:gain	3	3	0	3	0	0	-	RGMA	133	287	-	-	no	no	-	NA	-	NA	no	no
wTR2_15045	chr15:93831657-93835212	nssv3463340:DD:2:gain;nssv3471369:DD:2:loss;nssv3472293:DD:2:loss;nssv3475009:DD:2:loss;nssv3479315:DD:2:gain;nssv3482035:DD:2:loss	6	6	0	6	0	0	-	RGMA	157	224	-	-	no	no	-	NA	-	NA	no	no
wTR2_15060	chr15:93352903-93354470	nssv3467293:DD:2:loss;nssv3474862:DD:4:gain	2	2	0	1	0	1	-	RGMA	36	373	-	-	no	no	-	NA	-	NA	no	no
wTR2_15078	chr15:93374256-93375165	nssv3467293:DD:2:loss	1	1	0	1	0	0	-	CHD2;MIR3175	138	376	-	-	no	no	-	definitive;NA	-	NA;NA	no	no
wTR2_15092	chr15:93374363-93375165	nssv3467293:DD:2:loss	1	1	0	1	0	0	-	CHD2	154	708	-	-	no	no	-	definitive	-	NA	no	no
wTR2_15183	chr15:90208832-90209747	nssv3465738:DD:4:loss;nssv3474194:DD:4:gain	2	2	0	0	0	2	PLIN1	-	183	98	-	-	no	no	NA	-	NA	-	no	no
wTR2_152	chr6:108691669-108703193	nssv3460040:DD:2:loss	1	1	0	1	0	0	AFG1L	NR2E1	274	267	-	-	no	no	NA	NA	NA	NA	no	no
wTR2_153	chr6:108685177-108686243	nssv3460040:DD:2:loss	1	1	0	1	0	0	AFG1L	AFG1L	541	58	-	-	no	no	NA	NA	NA	NA	no	no
wTR2_15345	chr11:73566854-73567944	nssv3458442:DD:4:gain	1	1	0	0	0	1	MRPL48	RAB6A	221	228	-	-	no	no	NA	NA	NA	NA	no	no
wTR2_15347	chr11:73566854-73567944	nssv3458442:DD:4:gain	1	1	0	0	0	1	MRPL48	MRPL48	221	83	-	-	no	no	NA	NA	NA	NA	no	no
wTR2_15348	chr11:73566854-73567722	nssv3458442:DD:4:gain	1	1	0	0	0	1	MRPL48	RAB6A	266	429	-	-	no	no	NA	NA	NA	NA	no	no
wTR2_15438	chr11:9295279-9298365	nssv3447372:DD:4:gain;nssv3462340:DD:4:gain	2	2	0	0	0	2	-	ZNF143;LOC644656	0,06	0,28	-	-	no	no	-	NA;NA	-	NA;NA	no	no
wTR2_15490	chr11:13237143-13238660	nssv3444230:DD:2:loss	1	1	0	1	0	0	-	ARNTL	195	304	-	-	no	no	-	NA	-	NA	no	no
wTR2_15505	chr11:17003674-17005083	nssv3461156:DD:5:gain	1	1	0	0	0	1	PLEKHA7	PIK3C2A	99	172	-	-	no	no	NA	NA	NA	NA	no	no
wTR2_1552	chr17:2627623-2632213	nssv3464368:DD:4:gain;nssv3464891:DD:2:gain;nssv3466126:DD:2:gain;nssv3473616:DD:2:gain;nssv3476236:DD:2:gain;nssv3479966:DD:2:gain;nssv3560083:CTRL:5:gain	7	6	1	5	0	2	-	PAFAH1B1	151	406	-	-	no	no	-	definitive	-	NA	no	yes
wTR2_1555	chr17:2625737-2632213	nssv3464368:DD:4:gain;nssv3464891:DD:2:gain;nssv3464977:DD:5:loss;nssv3466126:DD:2:gain;nssv3469348:DD:5:gain;nssv3473616:DD:2:gain;nssv3476236:DD:2:gain;nssv3478260:DD:5:gain;nssv3478756:DD:5:gain;nssv3479966:DD:2:gain;nssv3481701:DD:5:gain;nssv3560083:CTRL:5:gain	12	11	1	5	0	7	-	MNT	137	414	-	-	no	no	-	NA	-	NA	no	yes
wTR2_1556	chr17:2625878-2627463	nssv3464368:DD:4:gain;nssv3464891:DD:2:gain;nssv3466126:DD:2:gain;nssv3473616:DD:2:gain;nssv3476236:DD:2:gain;nssv3479966:DD:2:gain;nssv3560083:CTRL:5:gain	7	6	1	5	0	2	-	PAFAH1B1	98	233	-	-	no	no	-	definitive	-	NA	no	yes
wTR2_15564	chr16:28320700-28321806	nssv3479131:DD:4:gain	1	1	0	0	0	1	SBK1	SBK1	48	69	-	-	no	no	NA	NA	NA	NA	yes	yes
wTR2_15565	chr16:28319160-28321806	nssv3479131:DD:4:gain	1	1	0	0	0	1	SBK1	SBK1	62	0,25	-	-	no	no	NA	NA	NA	NA	yes	yes
wTR2_15593	chr16:30429169-30430164	nssv3465771:DD:2:gain;nssv3471898:DD:4:gain	2	2	0	1	0	1	ZNF771	PRR14	0,23	451	-	-	no	no	NA	NA	NA	NA	no	no
wTR2_15605	chr16:30671126-30671768	nssv3476185:DD:4:gain	1	1	0	0	0	1	FBRS	ZNF688	786	187	-	-	no	no	NA	NA	NA	NA	no	no
wTR2_15660	chr10:123153870-123155365	nssv3459084:DD:2:gain	1	1	0	1	0	0	-	FGFR2	46	266	-	-	no	no	-	NA	-	definitive	no	no
wTR2_15680	chr10:126172492-126174951	nssv3458591:DD:5:loss	1	1	0	0	0	1	LHPP	OAT	75	71	-	-	no	no	NA	NA	NA	definitive	no	no
wTR2_15684	chr10:126173312-126174951	nssv3458591:DD:5:loss	1	1	0	0	0	1	LHPP	OAT	19	17	-	-	no	no	NA	NA	NA	definitive	no	no
wTR2_1574	chr17:2295994-2296767	nssv3467740:DD:5:gain;nssv3468943:DD:2:gain;nssv3473887:DD:4:loss;nssv3478972:DD:2:gain;nssv3560078:CTRL:2:gain;nssv3560080:CTRL:2:gain;nssv3719141:CTRL:2:gain	7	4	3	5	0	2	MNT	SGSM2;TSR1	0,17	57	-	-	no	no	NA	NA;NA	NA	NA;NA	yes	yes
wTR2_15755	chr11:2404449-2405985	nssv3450653:DD:4:gain	1	1	0	0	0	1	CD81	TRPM5	43	122	-	-	no	no	NA	NA	NA	NA	no	no
wTR2_15758	chr11:3022266-3022704	nssv3447902:DD:5:loss;nssv3449322:DD:4:gain;nssv3461543:DD:5:gain	3	3	0	0	0	3	CARS1	OSBPL5	262	37	-	-	no	no	strong	NA	NA	NA	no	no
wTR2_15765	chr11:69061053-69065999	nssv3454509:DD:5:loss	1	1	0	0	0	1	MYEOV	CCND1	86	381	-	-	no	no	NA	NA	NA	NA	no	no
wTR2_15774	chr11:69064468-69065332	nssv3454509:DD:5:loss	1	1	0	0	0	1	MYEOV	-	446	115	-	-	no	no	NA	-	NA	-	no	no
wTR2_15850	chr13:112330870-112332485	nssv3467891:DD:4:loss	1	1	0	0	0	1	-	SOX1	636	224	-	-	no	no	-	NA	-	NA	no	no
wTR2_15952	chr8:38568538-38572549	nssv3460895:DD:2:gain	1	1	0	1	0	0	-	FGFR1	114	333	-	-	no	no	-	definitive	-	NA	no	no
wTR2_15953	chr8:38569909-38570671	nssv3460895:DD:2:gain	1	1	0	1	0	0	-	LETM2	288	109	-	-	no	no	-	NA	-	NA	no	no
wTR2_15957	chr8:38385860-38387409	nssv3460895:DD:2:gain	1	1	0	1	0	0	C8orf86	FGFR1	39	359	-	-	no	no	NA	definitive	NA	NA	no	no
wTR2_16005	chr8:8787545-8795964	nssv3450435:DD:2:loss;nssv3460858:DD:2:loss;nssv3681695:CTRL:2:loss	3	2	1	3	0	0	-	MFHAS1	77	472	-	-	no	no	-	NA	-	NA	yes	yes
wTR2_16054	chr4:173934865-173935725	nssv3459940:DD:2:loss	1	1	0	1	0	0	GALNTL6	GALNT7	106	508	-	-	no	no	NA	NA	NA	NA	no	no
wTR2_16304	chr19:13318281-13319622	nssv3473212:DD:4:gain	1	1	0	0	0	1	CACNA1A	IER2;STX10	543	355	-	-	no	no	strong	NA;NA	NA	NA;NA	no	no
wTR2_16305	chr19:13318275-13319240	nssv3473212:DD:4:gain	1	1	0	0	0	1	CACNA1A	NACC1;TRMT1	621	39	-	-	no	no	strong	definitive;limited	NA	definitive;NA	no	no
wTR2_16306	chr19:13318275-13319850	nssv3473212:DD:4:gain	1	1	0	0	0	1	CACNA1A	STX10;IER2	575	225	-	-	no	no	strong	NA;NA	NA	NA;NA	no	no
wTR2_16323	chr19:13126651-13127567	nssv3479761:DD:4:loss;nssv3482673:DD:5:loss;nssv3564774:CTRL:4:gain	3	2	1	0	0	3	NFIX	-	0,22	73	-	-	no	no	definitive	-	NA	-	no	no
wTR2_16338	chr19:13125411-13126911	nssv3479761:DD:4:loss;nssv3482673:DD:5:loss;nssv3564774:CTRL:4:gain	3	2	1	0	0	3	NFIX	IER2;STX10	209	314	-	-	no	no	definitive	NA;NA	NA	NA;NA	no	no
wTR2_16339	chr19:13112349-13114064	nssv3468398:DD:4:gain;nssv3479761:DD:4:loss;nssv3482673:DD:5:loss;nssv3564774:CTRL:4:gain	4	3	1	0	0	4	NFIX	IER2;STX10	447	335	-	-	no	no	definitive	NA;NA	NA	NA;NA	no	no
wTR2_16340	chr19:13179697-13181227	nssv3479761:DD:4:loss;nssv3482673:DD:5:loss	2	2	0	0	0	2	NFIX	IER2;STX10	195	349	-	-	no	no	definitive	NA;NA	NA	NA;NA	no	no
wTR2_16460	chr16:46927442-46929140	nssv3473094:DD:4:gain;nssv3475427:DD:4:gain	2	2	0	0	0	2	GPT2	DNAJA2	55	219	-	-	no	no	NA	NA	NA	NA	no	no
wTR2_16462	chr16:48147196-48148113	nssv3466392:DD:5:loss;nssv3467548:DD:2:gain	2	2	0	1	0	1	ABCC12	NETO2	42	144	-	-	no	no	NA	NA	NA	NA	no	no
wTR2_16464	chr16:48088946-48089815	nssv3466392:DD:5:loss	1	1	0	0	0	1	-	PHKB;ITFG1	61	244	-	-	no	no	-	NA;NA	-	NA;NA	no	no
wTR2_16506	chr16:56576058-56581111	nssv3478555:DD:4:gain	1	1	0	0	0	1	-	MT2A;MT1A	37	138	-	-	no	no	-	NA;NA	-	NA;NA	no	no
wTR2_16511	chr16:56576058-56583482	nssv3478555:DD:4:gain	1	1	0	0	0	1	-	MT1JP;MT1A;MT1DP;MT1E;MT1L;MT1M;MT1B	42	58	-	-	no	no	-	NA;NA;NA;NA;NA;NA;NA	-	NA;NA;NA;NA;NA;NA;NA	no	no
wTR2_16557	chr16:57673069-57673379	nssv3476477:DD:4:loss;nssv3481041:DD:4:loss;nssv3559353:CTRL:4:gain	3	2	1	0	0	3	ADGRG1	DOK4	252	249	-	-	no	no	definitive	NA	NA	NA	no	no
wTR2_16645	chr16:70783129-70786975	nssv3467727:DD:4:gain;nssv3474552:DD:4:loss	2	2	0	0	0	2	VAC14	MTSS2	108	144	-	-	no	no	limited	NA	NA	NA	no	no
wTR2_16677	chr16:75279292-75280548	nssv3462897:DD:4:loss	1	1	0	0	0	1	BCAR1	BCAR1	NA	0,17	-	-	no	no	NA	NA	NA	NA	no	no
wTR2_16679	chr16:80118060-80119080	nssv3476105:DD:5:gain	1	1	0	0	0	1	-	MAF;MAF	158	759	-	-	no	no	-	definitive;definitive	-	definitive;definitive	no	no
wTR2_16684	chr16:81643381-81644252	nssv3468095:DD:4:loss;nssv3480729:DD:4:loss	2	2	0	0	0	2	CMIP	CMIP	57	569	-	-	no	no	NA	NA	NA	NA	no	no
wTR2_16730	chr16:87812789-87814484	nssv3465591:DD:4:gain;nssv3466054:DD:4:loss;nssv3468010:DD:5:loss;nssv3472687:DD:4:loss;nssv3475258:DD:5:loss;nssv3478518:DD:2:loss;nssv3559980:CTRL:2:loss;nssv3719120:CTRL:2:loss	8	6	2	3	0	5	-	SLC7A5	31	133	-	-	no	no	-	NA	-	NA	no	no
wTR2_16943	chr11:133833762-133837628	nssv3446066:DD:2:loss	1	1	0	1	0	0	-	IGSF9B	126	86	-	-	no	no	-	NA	-	NA	no	no
wTR2_16955	chr11:129797586-129798901	nssv3446665:DD:5:loss	1	1	0	0	0	1	PRDM10	PRDM10;LINC00167	33	132	-	-	no	no	NA	NA;NA	NA	NA;NA	no	no
wTR2_16985	chr11:123379913-123381100	nssv3446665:DD:5:loss;nssv3448450:DD:5:loss;nssv3449261:DD:2:gain;nssv3457563:DD:5:loss	4	4	0	1	0	3	-	HSPA8	247	0,06	-	-	no	no	-	NA	-	NA	no	no
wTR2_16986	chr11:123216975-123222927	nssv3451401:DD:2:gain	1	1	0	1	0	0	-	-	46	191	-	-	no	no	-	-	-	-	no	no
wTR2_17000	chr11:121524641-121526471	nssv3442930:DD:4:loss	1	1	0	0	0	1	-	MIR100HG	232	298	-	-	no	no	-	NA	-	NA	no	no
wTR2_17001	chr11:121963555-121964818	nssv3442930:DD:4:loss	1	1	0	0	0	1	MIR100HG	MIR100HG	178	274	-	-	no	no	NA	NA	NA	NA	no	no
wTR2_17113	chr11:118768496-118769313	nssv3449245:DD:4:loss	1	1	0	0	0	1	BCL9L	HYOU1	512	209	-	-	no	no	NA	NA	NA	NA	no	no
wTR2_17132	chr11:118496984-118497969	nssv3449245:DD:4:loss	1	1	0	0	0	1	PHLDB1	-	0,02	246	-	-	no	no	NA	-	NA	-	no	no
wTR2_17133	chr11:118494429-118496203	nssv3449245:DD:4:loss	1	1	0	0	0	1	PHLDB1	ARCN1	118	171	-	-	no	no	NA	strong	NA	NA	no	no
wTR2_17192	chr15:75986765-75987831	nssv3469940:DD:5:loss;nssv3470317:DD:5:loss;nssv3473391:DD:5:gain;nssv3475221:DD:5:gain;nssv3476798:DD:5:loss;nssv3476799:DD:5:loss;nssv3479765:DD:5:gain;nssv3479842:DD:5:gain;nssv3481423:DD:5:gain	9	9	0	0	0	9	CSPG4	LINGO1	154	596	-	-	no	no	NA	strong	NA	NA	no	no
wTR2_17284	chr15:66315944-66317048	nssv3471234:DD:2:loss	1	1	0	1	0	0	MEGF11	MEGF11	0,14	135	-	-	no	no	NA	NA	NA	NA	no	no
wTR2_17305	chr15:65147168-65150843	nssv3464097:DD:4:gain	1	1	0	0	0	1	PLEKHO2	PLEKHO2	0,19	0,12	-	-	no	no	NA	NA	NA	NA	no	no
wTR2_17334	chr15:57438577-57439021	nssv3467487:DD:4:gain	1	1	0	0	0	1	TCF12	TCF12	214	427	-	-	no	no	NA	NA	NA	NA	no	no
wTR2_17335	chr15:57178906-57180695	nssv3467487:DD:4:gain	1	1	0	0	0	1	LOC145783;ZNF280D	TCF12	127	475	-	-	no	no	NA;NA	NA	NA;NA	NA	no	no
wTR2_17337	chr15:57438316-57438982	nssv3467487:DD:4:gain	1	1	0	0	0	1	TCF12	TCF12	0,16	327	-	-	no	no	NA	NA	NA	NA	no	no
wTR2_174	chr6:119088784-119091130	nssv3448673:DD:4:loss	1	1	0	0	0	1	-	CEP85L	47	153	-	-	no	no	-	NA	-	NA	no	no
wTR2_17436	chr3:143750063-143750889	nssv3448836:DD:2:loss;nssv3452125:DD:5:loss	2	2	0	1	0	1	-	DIPK2A	49	0,62	-	-	no	no	-	NA	-	NA	no	no
wTR2_17504	chr3:52072735-52073203	nssv3454627:DD:5:loss	1	1	0	0	0	1	-	RPL29	6	141	-	-	no	no	-	NA	-	NA	no	no
wTR2_17526	chr3:50282889-50284490	nssv3445989:DD:4:gain;nssv3451300:DD:4:gain;nssv3451504:DD:4:gain;nssv3455054:DD:4:gain;nssv3457733:DD:4:gain;nssv3461159:DD:4:gain	6	6	0	0	0	6	GNAI2	RASSF1	0,11	206	-	-	no	no	NA	NA	NA	NA	no	no
wTR2_17543	chr3:50276372-50277166	nssv3445989:DD:4:gain;nssv3451300:DD:4:gain;nssv3451504:DD:4:gain;nssv3461159:DD:4:gain	4	4	0	0	0	4	GNAI2	HYAL3;NAA80	75	86	-	-	no	no	NA	NA;NA	NA	NA;NA	no	no
wTR2_17545	chr3:50282960-50284555	nssv3445989:DD:4:gain;nssv3451300:DD:4:gain;nssv3451504:DD:4:gain;nssv3461159:DD:4:gain	4	4	0	0	0	4	GNAI2	IFRD2	115	226	-	-	no	no	NA	NA	NA	NA	no	no
wTR2_17549	chr3:50297443-50298118	nssv3445989:DD:4:gain;nssv3451300:DD:4:gain;nssv3451504:DD:4:gain;nssv3461159:DD:4:gain	4	4	0	0	0	4	-	IFRD2	227	117	-	-	no	no	-	NA	-	NA	no	no
wTR2_176	chr6:122222666-122223827	nssv3459207:DD:2:loss	1	1	0	1	0	0	-	GJA1;GJA1;GJA1;GJA1;GJA1;GJA1;GJA1;GJA1;GJA1;GJA1;GJA1;GJA1;GJA1;GJA1;GJA1	43	167	-	-	no	no	-	definitive;definitive;definitive;definitive;definitive;definitive;definitive;definitive;definitive;definitive;definitive;definitive;limited;limited;limited	-	definitive;definitive;limited;definitive;definitive;limited;definitive;definitive;limited;definitive;definitive;limited;definitive;definitive;limited	no	no
wTR2_177	chr6:122168898-122170255	nssv3459207:DD:2:loss	1	1	0	1	0	0	-	GJA1;GJA1;GJA1;GJA1;GJA1;GJA1;GJA1;GJA1;GJA1;GJA1;GJA1;GJA1;GJA1;GJA1;GJA1	259	123	-	-	no	no	-	definitive;definitive;definitive;definitive;definitive;definitive;definitive;definitive;definitive;definitive;definitive;definitive;limited;limited;limited	-	definitive;definitive;limited;definitive;definitive;limited;definitive;definitive;limited;definitive;definitive;limited;definitive;definitive;limited	no	no
wTR2_17712	chr3:40001847-40002737	nssv3455311:DD:2:loss;nssv3460159:DD:2:loss;nssv3589693:CTRL:2:loss	3	2	1	3	0	0	MYRIP	MYRIP	151	222	-	-	no	no	NA	NA	NA	NA	no	no
wTR2_17719	chr3:41367034-41368770	nssv3445757:DD:2:loss;nssv3450998:DD:2:loss;nssv3452043:DD:2:loss;nssv3454421:DD:2:loss;nssv3455040:DD:2:loss;nssv3457126:DD:2:loss;nssv3458631:DD:2:loss;nssv3459938:DD:2:loss;nssv3460887:DD:2:loss;nssv3462003:DD:2:loss;nssv3589706:CTRL:2:loss;nssv3589707:CTRL:2:loss;nssv3589708:CTRL:2:loss;nssv3739706:CTRL:2:loss;nssv3739707:CTRL:2:loss	15	10	5	15	0	0	ULK4	CTNNB1	0,11	243	-	-	no	no	NA	definitive	NA	definitive	no	no
wTR2_20	chr6:148775401-148777657	nssv3443483:DD:5:loss	1	1	0	0	0	1	SASH1	SASH1	74	0,25	-	-	no	no	NA	NA	NA	NA	no	no
wTR2_2071	chr17:38488111-38488982	nssv3465145:DD:4:loss;nssv3465291:DD:4:loss;nssv3466588:DD:4:loss;nssv3470672:DD:4:loss;nssv3475231:DD:4:loss;nssv3479013:DD:4:loss	6	6	0	0	0	6	RARA	CASC3	408	156	-	-	no	no	NA	NA	NA	NA	no	no
wTR2_2081	chr17:38488518-38488982	nssv3475231:DD:4:loss	1	1	0	0	0	1	RARA	-	451	294	-	-	no	no	NA	-	NA	-	no	no
wTR2_2187	chr17:41629583-41630978	nssv3468503:DD:2:gain;nssv3477141:DD:4:gain;nssv3479209:DD:4:gain;nssv3545118:CTRL:2:gain	4	3	1	2	0	2	-	DUSP3;CFAP97D1	143	105	-	-	no	no	-	NA;NA	-	NA;NA	no	no
wTR2_2213	chr17:42287387-42288438	nssv3469051:DD:4:loss;nssv3476664:DD:4:loss	2	2	0	0	0	2	UBTF	FAM171A2	455	424	-	-	no	no	strong	NA	NA	NA	no	no
wTR2_2214	chr17:42288146-42289575	nssv3469051:DD:4:loss;nssv3476664:DD:4:loss	2	2	0	0	0	2	UBTF	GRN	503	115	-	-	no	no	strong	NA	NA	strong	no	no
wTR2_2372	chr17:71538192-71538911	nssv3469423:DD:4:loss;nssv3481185:DD:4:gain	2	2	0	0	0	2	SDK2	SDK2	8	84	negative	-	no	no	NA	NA	NA	NA	no	no
wTR2_2400	chr17:73015747-73018275	nssv3471109:DD:2:gain	1	1	0	1	0	0	MRPL58	HID1	184	194	-	-	no	no	NA	NA	NA	NA	no	no
wTR2_2432	chr17:73262261-73263449	nssv3473809:DD:4:gain;nssv3482358:DD:4:gain;nssv3567806:CTRL:4:gain	3	2	1	0	0	3	MRPS7;MIF4GD	JPT1	244	283	-	-	no	no	NA;NA	NA	NA;NA	NA	no	no
wTR2_2442	chr17:73471059-73472470	nssv3482288:DD:4:gain	1	1	0	0	0	1	TMEM94	H3-3B	96	471	-	-	no	no	strong	NA	NA	NA	no	no
wTR2_247	chr10:73625824-73628344	nssv3458756:DD:4:gain	1	1	0	0	0	1	ANAPC16	DDIT4	79	668	-	-	no	no	NA	NA	NA	NA	no	no
wTR2_251	chr10:74025232-74026887	nssv3449925:DD:5:loss	1	1	0	0	0	1	-	ASCC1;ANAPC16	52	73	-	-	no	no	-	limited;NA	-	NA;NA	no	no
wTR2_2530	chr17:77804610-77806118	nssv3467414:DD:2:gain;nssv3478011:DD:2:gain	2	2	0	2	0	0	-	CBX2	137	0,15	-	-	no	no	-	NA	-	NA	no	no
wTR2_2631	chr17:79457525-79458293	nssv3477549:DD:2:loss	1	1	0	1	0	0	-	-	29	0,71	-	-	no	yes	-	-	-	-	no	no
wTR2_2787	chr2:11969368-11971177	nssv3446420:DD:5:loss;nssv3451542:DD:4:gain;nssv3457594:DD:4:gain	3	3	0	0	0	3	-	-	185	338	-	-	no	no	-	-	-	-	no	no
wTR2_2789	chr2:11916745-11918453	nssv3446420:DD:5:loss;nssv3451542:DD:4:gain;nssv3457594:DD:4:gain	3	3	0	0	0	3	LPIN1	TRIB2	9	457	-	-	no	no	NA	NA	NA	NA	no	no
wTR2_2792	chr2:11969368-11971177	nssv3446420:DD:5:loss;nssv3451542:DD:4:gain;nssv3457594:DD:4:gain	3	3	0	0	0	3	-	TRIB2	185	0,46	-	-	no	no	-	NA	-	NA	no	no
wTR2_2794	chr2:11988789-11989962	nssv3446420:DD:5:loss;nssv3451542:DD:4:gain;nssv3457594:DD:4:gain	3	3	0	0	0	3	-	TRIB2	11	449	-	-	no	no	-	NA	-	NA	no	no
wTR2_2795	chr2:11990089-11991326	nssv3446420:DD:5:loss;nssv3451542:DD:4:gain;nssv3457594:DD:4:gain	3	3	0	0	0	3	-	TRIB2	95	449	-	-	no	no	-	NA	-	NA	no	no
wTR2_2816	chr2:9375448-9376262	nssv3458566:DD:2:gain	1	1	0	1	0	0	ASAP2	ASAP2	35	89	-	-	no	no	NA	NA	NA	NA	no	no
wTR2_2826	chr2:7107836-7109011	nssv3447108:DD:5:gain	1	1	0	0	0	1	RNF144A	ID2	25	438	-	-	no	no	NA	NA	NA	NA	no	no
wTR2_2836	chr2:7570113-7572478	nssv3447108:DD:5:gain;nssv3447507:DD:2:gain	2	2	0	1	0	1	LOC100506274	ID2	149	401	-	-	no	no	NA	NA	NA	NA	no	no
wTR2_2866	chr7:12899753-12901408	nssv3450768:DD:2:loss;nssv3458314:DD:2:gain;nssv3642986:CTRL:2:loss	3	2	1	3	0	0	-	ARL4A	208	505	-	-	no	no	-	NA	-	NA	no	no
wTR2_2868	chr7:12811009-12811987	nssv3450768:DD:2:loss;nssv3458314:DD:2:gain;nssv3642986:CTRL:2:loss	3	2	1	3	0	0	-	ARL4A	0,37	265	-	-	no	no	-	NA	-	NA	no	no
wTR2_2871	chr7:111822799-111825206	nssv3459232:DD:2:gain	1	1	0	1	0	0	DOCK4	IFRD1	75	267	-	-	no	no	NA	NA	NA	NA	no	no
wTR2_2901	chr14:30683651-30684653	nssv3467296:DD:2:gain;nssv3469457:DD:5:loss	2	2	0	1	0	1	-	FOXG1	657	558	-	-	no	no	-	definitive	-	NA	no	no
wTR2_2905	chr14:30683651-30684450	nssv3467296:DD:2:gain;nssv3469457:DD:5:loss	2	2	0	1	0	1	-	FOXG1	752	543	-	-	no	no	-	definitive	-	NA	no	no
wTR2_2908	chr14:30682857-30683761	nssv3467296:DD:2:gain;nssv3469457:DD:5:loss	2	2	0	1	0	1	-	FOXG1	349	962	-	-	no	no	-	definitive	-	NA	no	no
wTR2_2910	chr14:30683213-30684520	nssv3467296:DD:2:gain;nssv3469457:DD:5:loss	2	2	0	1	0	1	-	LINC01551	0,62	353	-	-	no	no	-	NA	-	NA	no	no
wTR2_2913	chr14:30682857-30683704	nssv3467296:DD:2:gain;nssv3469457:DD:5:loss	2	2	0	1	0	1	-	-	305	554	-	negative	no	no	-	-	-	-	no	no
wTR2_2931	chr14:32940689-32942063	nssv3468363:DD:2:gain	1	1	0	1	0	0	AKAP6	AKAP6	243	482	negative	-	no	no	NA	NA	NA	NA	no	no
wTR2_294	chr10:65339235-65340497	nssv3449429:DD:4:loss	1	1	0	0	0	1	REEP3	-	209	0,51	-	-	no	no	NA	-	NA	-	no	no
wTR2_2953	chr14:35810153-35814427	nssv3470700:DD:3:gain;nssv3471892:DD:4:loss;nssv3479443:DD:3:gain	3	3	0	0	2	1	-	NFKBIA	86	252	-	-	no	no	-	NA	-	NA	no	no
wTR2_2982	chr14:50494228-50496614	nssv3469132:DD:4:gain;nssv3479872:DD:4:gain;nssv3531015:CTRL:2:gain	3	2	1	1	0	2	NA	ARF6	102	453	-	-	no	no	NA	NA	NA	NA	no	no
wTR2_3017	chr14:60144520-60146000	nssv3472267:DD:4:loss	1	1	0	0	0	1	RTN1	RTN1	168	24	-	-	no	no	NA	NA	NA	NA	no	no
wTR2_306	chr10:65339235-65340355	nssv3457487:DD:2:gain	1	1	0	1	0	0	REEP3	JMJD1C	227	496	-	-	no	no	NA	NA	NA	NA	no	no
wTR2_308	chr10:65338651-65339828	nssv3457487:DD:2:gain	1	1	0	1	0	0	REEP3	JMJD1C	206	918	-	-	no	no	NA	NA	NA	NA	no	no
wTR2_3185	chr14:75867307-75868422	nssv3464780:DD:5:loss	1	1	0	0	0	1	-	FOS	0,11	0,32	-	-	no	no	-	NA	-	NA	no	no
wTR2_324	chr10:64963189-64966621	nssv3449429:DD:4:loss	1	1	0	0	0	1	JMJD1C	EGR2	192	237	-	-	no	no	NA	NA	NA	NA	no	no
wTR2_3271	chr14:89969720-89970985	nssv3472695:DD:2:loss	1	1	0	1	0	0	FOXN3	FOXN3	218	401	-	-	no	no	NA	NA	NA	NA	no	no
wTR2_3272	chr14:89969955-89971280	nssv3472695:DD:2:loss	1	1	0	1	0	0	FOXN3	FOXN3	55	453	-	-	no	no	NA	NA	NA	NA	no	no
wTR2_3313	chr14:92718432-92719927	nssv3474595:DD:4:gain	1	1	0	0	0	1	-	SLC24A4	0,12	293	-	-	no	no	-	NA	-	NA	no	no
wTR2_3322	chr14:100137681-100138751	nssv3466728:DD:4:loss;nssv3477415:DD:4:loss;nssv3532708:CTRL:2:gain	3	2	1	1	0	2	HHIPL1	CCNK;SETD3	0,12	241	-	-	no	no	NA	limited;NA	NA	NA;NA	no	no
wTR2_3402	chr14:105965108-105966744	nssv3469932:DD:2:gain	1	1	0	1	0	0	TEDC1	CRIP2	0,05	56	-	-	no	no	NA	NA	NA	NA	no	no
wTR2_3418	chr10:4703422-4705675	nssv3447337:DD:5:loss	1	1	0	0	0	1	LINC00705;MANCR	KLF6	41	425	-	-	no	no	NA;NA	NA	NA;NA	NA	no	no
wTR2_3421	chr10:3389236-3390711	nssv3444998:DD:2:gain;nssv3447216:DD:2:loss;nssv3447517:DD:2:loss;nssv3456791:DD:2:gain;nssv3486721:CTRL:2:gain;nssv3493527:CTRL:2:loss;nssv3500935:CTRL:2:loss	7	4	3	7	0	0	-	KLF6	0,28	531	-	-	no	no	-	NA	-	NA	no	no
wTR2_344	chr22:24503170-24504142	nssv3463721:DD:5:gain;nssv3465392:DD:5:gain;nssv3466169:DD:5:gain;nssv3467798:DD:5:loss;nssv3468981:DD:5:gain;nssv3469045:DD:5:gain;nssv3469617:DD:5:gain;nssv3470850:DD:5:loss;nssv3471396:DD:5:gain;nssv3471736:DD:5:gain;nssv3471938:DD:5:gain;nssv3473861:DD:5:loss;nssv3474069:DD:5:gain;nssv3474372:DD:5:gain;nssv3476086:DD:5:gain;nssv3477147:DD:5:gain;nssv3477750:DD:5:gain;nssv3477784:DD:5:gain;nss…	28	26	2	0	0	28	CABIN1	GGT1;BCRP3	41	125	-	-	no	no	NA	NA;NA	NA	NA;NA	no	no
wTR2_355	chr22:24212280-24213310	nssv3475293:DD:5:gain	1	1	0	0	0	1	SLC2A11	MIF	82	364	-	-	no	no	NA	NA	NA	NA	no	no
wTR2_3637	chr6:23633867-23634869	nssv3454084:DD:4:gain	1	1	0	0	0	1	-	SOX4	542	783	-	-	no	no	-	strong	-	NA	no	no
wTR2_3649	chr6:21132904-21134382	nssv3449388:DD:4:loss;nssv3451212:DD:5:loss;nssv3456002:DD:5:loss;nssv3654823:CTRL:4:loss;nssv3749041:CTRL:4:loss	5	3	2	0	0	5	CDKAL1	SOX4	558	777	-	-	no	no	NA	strong	NA	NA	no	no
wTR2_3650	chr6:20868722-20871125	nssv3449388:DD:4:loss;nssv3450013:DD:5:loss;nssv3451212:DD:5:loss;nssv3456002:DD:5:loss;nssv3749041:CTRL:4:loss	5	4	1	0	0	5	CDKAL1	SOX4	304	708	positive	-	no	no	NA	strong	NA	NA	no	no
wTR2_3709	chr6:3385194-3386537	nssv3444057:DD:2:gain;nssv3445456:DD:2:loss;nssv3448924:DD:2:gain	3	3	0	3	0	0	SLC22A23	TUBB2B	8	278	-	-	no	no	NA	definitive	NA	definitive	no	no
wTR2_3712	chr6:3909878-3910937	nssv3453148:DD:2:gain	1	1	0	1	0	0	-	TUBB2B	47	199	-	-	no	no	-	definitive	-	definitive	no	no
wTR2_3713	chr6:3344450-3347814	nssv3445456:DD:2:loss;nssv3448924:DD:2:gain	2	2	0	2	0	0	SLC22A23	TUBB2B	8	166	-	-	no	no	NA	definitive	NA	definitive	no	no
wTR2_3720	chr6:3910354-3911039	nssv3453148:DD:2:gain	1	1	0	1	0	0	-	SLC22A23	19	138	-	-	no	no	-	NA	-	NA	no	no
wTR2_3760	chr6:17915290-17917887	nssv3444521:DD:4:gain;nssv3451021:DD:4:loss;nssv3749037:CTRL:4:gain	3	2	1	0	0	3	KIF13A	KIF13A	16	252	-	-	no	no	NA	NA	NA	NA	no	no
wTR2_3766	chr6:18586078-18587056	nssv3451248:DD:4:gain;nssv3458420:DD:5:loss	2	2	0	0	0	2	-	ID4	364	0,41	-	-	no	no	-	NA	-	NA	no	no
wTR2_3769	chr6:19035914-19036953	nssv3446428:DD:2:gain;nssv3446567:DD:2:gain;nssv3458420:DD:5:loss;nssv3654811:CTRL:2:gain	4	3	1	3	0	1	-	ID4	424	386	-	-	no	no	-	NA	-	NA	no	no
wTR2_3777	chr6:20013385-20013991	nssv3443989:DD:4:loss	1	1	0	0	0	1	-	ID4	422	358	-	-	no	no	-	NA	-	NA	no	no
wTR2_3817	chr9:93285944-93286839	nssv3459409:DD:2:loss	1	1	0	1	0	0	LINC01501	NFIL3	76	176	-	-	no	no	NA	NA	NA	NA	no	no
wTR2_3845	chr5:176879079-176883054	nssv3450515:DD:4:loss;nssv3451717:DD:4:loss;nssv3452339:DD:4:loss;nssv3458850:DD:4:loss	4	4	0	0	0	4	PRR7	GRK6	282	243	-	-	no	no	NA	NA	NA	NA	yes	yes
wTR2_3849	chr5:176880978-176883786	nssv3459520:DD:4:gain	1	1	0	0	0	1	DBN1;PRR7	PDLIM7	444	203	-	-	no	no	NA;NA	NA	NA;NA	NA	yes	yes
wTR2_3953	chr5:90421233-90423825	nssv3457719:DD:5:loss	1	1	0	0	0	1	ADGRV1	ARRDC3-AS1;ARRDC3	175	265	-	-	no	no	NA	NA;NA	strong	NA;NA	no	no
wTR2_3959	chr5:87986967-87987344	nssv3445194:DD:5:loss;nssv3446170:DD:5:loss;nssv3447478:DD:5:loss;nssv3453215:DD:5:loss;nssv3458364:DD:5:loss;nssv3461845:DD:5:loss	6	6	0	0	0	6	-	CETN3	47	33	-	-	no	no	-	NA	-	NA	no	no
wTR2_3959.1	chr5:87985489-87986197	nssv3445194:DD:5:loss;nssv3446170:DD:5:loss;nssv3447478:DD:5:loss;nssv3453215:DD:5:loss;nssv3458364:DD:5:loss;nssv3461845:DD:5:loss	6	6	0	0	0	6	-	CETN3	42	33	-	-	no	no	-	NA	-	NA	no	no
wTR2_3962	chr5:87983763-87984650	nssv3445194:DD:5:loss;nssv3446170:DD:5:loss;nssv3447478:DD:5:loss;nssv3453215:DD:5:loss;nssv3458364:DD:5:loss;nssv3461845:DD:5:loss	6	6	0	0	0	6	-	CETN3	37	0,12	-	-	no	no	-	NA	-	NA	no	no
wTR2_3974	chr5:87986967-87990161	nssv3445194:DD:5:loss;nssv3446170:DD:5:loss	2	2	0	0	0	2	-	LINC00461	13	227	-	-	no	no	-	NA	-	NA	no	no
wTR2_3974.1	chr5:87982580-87986197	nssv3445194:DD:5:loss;nssv3446170:DD:5:loss	2	2	0	0	0	2	-	LINC00461	82	227	-	-	no	no	-	NA	-	NA	no	no
wTR2_3978	chr5:87986967-87989207	nssv3445194:DD:5:loss;nssv3446170:DD:5:loss;nssv3447478:DD:5:loss;nssv3458364:DD:5:loss	4	4	0	0	0	4	-	-	13	487	-	positive	no	no	-	-	-	-	no	no
wTR2_3978.1	chr5:87982540-87986197	nssv3445194:DD:5:loss;nssv3446170:DD:5:loss;nssv3447478:DD:5:loss;nssv3458364:DD:5:loss	4	4	0	0	0	4	-	-	82	487	-	positive	no	no	-	-	-	-	no	no
wTR2_4	chr6:151195630-151197103	nssv3455210:DD:4:gain;nssv3455428:DD:2:gain;nssv3456349:DD:5:loss;nssv3654469:CTRL:2:gain	4	3	1	2	0	2	MTHFD1L	RMND1;ARMT1	7	NA	-	-	no	no	NA	strong;NA	NA	NA;NA	no	no
wTR2_4026	chr5:87047965-87049656	nssv3453225:DD:5:loss	1	1	0	0	0	1	-	LINC00461	153	397	-	-	no	yes	-	NA	-	NA	no	no
wTR2_4055	chr5:87956656-87957469	nssv3443374:DD:2:loss;nssv3447478:DD:5:loss;nssv3458364:DD:5:loss	3	3	0	1	0	2	LINC00461	TMEM161B;TMEM161B-AS1	293	0,14	-	-	no	no	NA	NA;NA	NA	NA;NA	no	no
wTR2_4109	chr5:71695671-71697776	nssv3446828:DD:4:loss	1	1	0	0	0	1	-	TNPO1	71	224	-	-	no	no	-	NA	-	NA	no	no
wTR2_4112	chr5:71696277-71698791	nssv3446828:DD:4:loss	1	1	0	0	0	1	-	-	97	226	-	-	no	no	-	-	-	-	no	no
wTR2_4218	chr10:79630834-79633298	nssv3459290:DD:4:gain;nssv3460417:DD:4:gain	2	2	0	0	0	2	DLG5	DLG5-AS1;DLG5	118	213	-	-	no	no	NA	NA;NA	NA	NA;NA	no	no
wTR2_4237	chr10:79806425-79807840	nssv3446465:DD:5:gain;nssv3448474:DD:4:gain	2	2	0	0	0	2	RPS24	ZMIZ1;ZMIZ1-AS1	134	372	-	-	no	no	NA	strong;NA	NA	NA;NA	no	no
wTR2_4245	chr10:80061554-80062444	nssv3446465:DD:5:gain;nssv3448474:DD:4:gain	2	2	0	0	0	2	LINC00856;LINC00595	ZMIZ1;ZMIZ1-AS1	23	492	-	-	no	no	NA;NA	strong;NA	NA;NA	NA;NA	no	no
wTR2_4247	chr10:80062547-80063622	nssv3446465:DD:5:gain;nssv3448474:DD:4:gain	2	2	0	0	0	2	LINC00856;LINC00595	ZMIZ1;ZMIZ1-AS1	124	311	-	-	no	no	NA;NA	strong;NA	NA;NA	NA;NA	no	no
wTR2_4303	chr10:88823367-88828106	nssv3443076:DD:5:gain	1	1	0	0	0	1	GLUD1	SHLD2;GLUD1	61	0,11	-	-	no	no	NA	NA;NA	NA	NA;NA	no	no
wTR2_4307	chr10:88470983-88471938	nssv3443190:DD:4:gain;nssv3444000:DD:4:loss;nssv3445947:DD:4:loss;nssv3446103:DD:4:loss;nssv3446631:DD:4:loss;nssv3446789:DD:4:gain;nssv3447133:DD:4:loss;nssv3447890:DD:4:gain;nssv3450530:DD:4:loss;nssv3451242:DD:4:loss;nssv3451261:DD:4:loss;nssv3451394:DD:4:gain;nssv3451786:DD:4:loss;nssv3452750:DD:4:loss;nssv3453407:DD:4:loss;nssv3456013:DD:4:loss;nssv3456295:DD:4:loss;nssv3456570:DD:4:loss;nss…	26	24	2	0	0	26	LDB3	BMPR1A	0,22	243	-	-	no	no	NA	NA	NA	NA	no	no
wTR2_4310	chr10:86023789-86024905	nssv3455365:DD:4:gain	1	1	0	0	0	1	-	GHITM	22	45	-	-	no	no	-	NA	-	NA	no	no
wTR2_4312	chr10:82223671-82225784	nssv3455002:DD:4:loss	1	1	0	0	0	1	TSPAN14	TSPAN14	112	55	-	-	no	no	NA	NA	NA	NA	no	no
wTR2_4489	chr13:21288980-21289771	nssv3468466:DD:4:gain	1	1	0	0	0	1	IL17D	EEF1AKMT1	45	27	-	-	no	no	NA	NA	NA	NA	no	no
wTR2_4579	chr13:48703322-48704217	nssv3480829:DD:2:loss	1	1	0	1	0	0	-	ITM2B	451	222	-	-	no	no	-	NA	-	limited	no	no
wTR2_4615	chr13:44624749-44627337	nssv3465808:DD:2:gain	1	1	0	1	0	0	-	TSC22D1	168	352	-	-	no	no	-	NA	-	NA	no	no
wTR2_4639	chr13:74328920-74329353	nssv3482401:DD:2:gain	1	1	0	1	0	0	KLF12	KLF12	415	812	-	-	no	no	NA	NA	NA	NA	no	no
wTR2_4640	chr13:74339246-74341999	nssv3482401:DD:2:gain	1	1	0	1	0	0	KLF12	KLF12	249	853	-	-	no	no	NA	NA	NA	NA	no	no
wTR2_4733	chr13:101592601-101593779	nssv3463446:DD:4:gain;nssv3474982:DD:5:gain	2	2	0	0	0	2	NALCN-AS1	ZIC2	379	442	-	-	no	no	NA	definitive	NA	NA	no	no
wTR2_4755	chr5:36661550-36662587	nssv3457160:DD:5:gain	1	1	0	0	0	1	SLC1A3	NADK2	287	263	-	-	no	no	NA	limited	NA	NA	no	no
wTR2_48	chr6:134588880-134590474	nssv3444621:DD:4:loss;nssv3445885:DD:4:loss;nssv3453305:DD:4:loss	3	3	0	0	0	3	SGK1	SGK1	182	399	-	-	no	no	NA	NA	NA	NA	no	no
wTR2_4812	chr5:16736195-16737357	nssv3448051:DD:5:gain	1	1	0	0	0	1	MYO10	MYO10	35	225	-	-	no	no	NA	NA	NA	NA	no	no
wTR2_4903	chr8:102827906-102831689	nssv3444600:DD:2:loss	1	1	0	1	0	0	NCALD	NCALD	97	159	-	-	no	no	NA	NA	NA	NA	no	no
wTR2_4906	chr8:103208784-103211037	nssv3443526:DD:4:gain;nssv3447895:DD:4:gain;nssv3453800:DD:4:gain;nssv3457835:DD:4:gain;nssv3691254:CTRL:4:gain;nssv3691255:CTRL:4:gain	6	4	2	0	0	6	-	NCALD	36	346	-	-	no	no	-	NA	-	NA	no	no
wTR2_4909	chr8:103208727-103210878	nssv3443526:DD:4:gain;nssv3447895:DD:4:gain;nssv3453800:DD:4:gain;nssv3691255:CTRL:4:gain	4	3	1	0	0	4	-	MIR5680;NCALD	37	113	-	-	no	no	-	NA;NA	-	NA;NA	no	no
wTR2_4915	chr8:103816760-103822815	nssv3445760:DD:2:gain	1	1	0	1	0	0	-	KLF10	137	274	-	-	no	no	-	NA	-	NA	no	no
wTR2_4930	chr8:107467910-107468949	nssv3448076:DD:5:loss	1	1	0	0	0	1	OXR1	OXR1	102	0,25	-	-	no	no	strong	strong	NA	NA	no	no
wTR2_4974	chr8:130645354-130646364	nssv3457900:DD:5:gain	1	1	0	0	0	1	-	MYC	442	259	positive	-	no	no	-	NA	-	NA	no	no
wTR2_4975	chr8:130639949-130642787	nssv3457900:DD:5:gain	1	1	0	0	0	1	-	MYC	162	363	-	-	no	no	-	NA	-	NA	no	no
wTR2_4977	chr8:135842879-135843882	nssv3451585:DD:2:gain	1	1	0	1	0	0	-	ZFAT	177	69	-	-	no	no	-	NA	-	NA	no	no
wTR2_5072	chr8:145498934-145500196	nssv3456344:DD:2:gain	1	1	0	1	0	0	BOP1	BOP1;HSF1	103	95	-	-	no	no	NA	NA;NA	NA	NA;NA	no	no
wTR2_5073	chr8:145498827-145500577	nssv3444188:DD:5:loss;nssv3456344:DD:2:gain;nssv3690118:CTRL:4:gain	3	2	1	1	0	2	BOP1	SLC52A2;FBXL6	135	191	-	-	no	no	NA	definitive;NA	NA	definitive;NA	no	no
wTR2_5087	chr8:145747212-145748633	nssv3462631:DD:4:gain	1	1	0	0	0	1	LRRC24;LRRC14	-	0,36	11	-	-	no	no	NA;NA	-	NA;NA	-	no	no
wTR2_5112	chr22:36723493-36727087	nssv3471855:DD:4:loss	1	1	0	0	0	1	MYH9	MYH9	68	298	-	-	no	no	NA	NA	definitive	definitive	no	no
wTR2_5113	chr22:36731274-36733219	nssv3471855:DD:4:loss	1	1	0	0	0	1	MYH9	MYH9	53	327	-	-	no	no	NA	NA	definitive	definitive	no	no
wTR2_5115	chr22:36739230-36748150	nssv3471855:DD:4:loss	1	1	0	0	0	1	MYH9	MYH9	97	266	-	-	no	no	NA	NA	definitive	definitive	no	no
wTR2_5115.1	chr22:36749885-36755237	nssv3471855:DD:4:loss	1	1	0	0	0	1	MYH9	MYH9	42	266	-	-	no	no	NA	NA	definitive	definitive	no	no
wTR2_512	chr19:2546472-2547800	nssv3467952:DD:2:gain;nssv3481902:DD:2:loss	2	2	0	2	0	0	GNG7	GADD45B	69	0,25	-	-	no	no	NA	NA	NA	NA	no	no
wTR2_5268	chr22:41875014-41876212	nssv3468345:DD:4:loss	1	1	0	0	0	1	ACO2;ACO2	TEF	127	89	-	-	no	no	strong;strong	NA	strong;definitive	NA	no	no
wTR2_5293	chr22:41875540-41876249	nssv3468345:DD:4:loss;nssv3471845:DD:4:gain	2	2	0	0	0	2	ACO2;ACO2	DESI1;XRCC6	194	235	-	-	no	no	strong;strong	NA;NA	strong;definitive	NA;NA	no	no
wTR2_5357	chr22:46402302-46405515	nssv3465151:DD:2:gain	1	1	0	1	0	0	LOC730668	MIR4763;MIRLET7A3;MIRLET7B	57	12	-	-	no	no	NA	NA;NA;NA	NA	NA;NA;NA	no	no
wTR2_5357.1	chr22:46407082-46408754	nssv3465151:DD:2:gain	1	1	0	1	0	0	-	MIRLET7A3;MIR4763;MIRLET7B	51	12	-	-	no	no	-	NA;NA;NA	-	NA;NA;NA	no	no
wTR2_5361	chr22:46403940-46405515	nssv3465151:DD:2:gain	1	1	0	1	0	0	LOC730668	LINC00899	35	67	-	-	no	no	NA	NA	NA	NA	no	no
wTR2_5425	chr22:48931035-48933845	nssv3463716:DD:2:loss;nssv3469826:DD:2:loss;nssv3470934:DD:2:loss;nssv3480130:DD:2:loss;nssv3481289:DD:2:loss	5	5	0	5	0	0	TAFA5	TAFA5	33	86	-	-	no	no	NA	NA	NA	NA	no	no
wTR2_5501	chr12:49608963-49610427	nssv3454574:DD:5:gain	1	1	0	0	0	1	-	PRKAG1	179	366	-	-	no	no	-	NA	-	NA	no	no
wTR2_5504	chr12:49627352-49628201	nssv3454574:DD:5:gain	1	1	0	0	0	1	TUBA1C	-	199	929	-	-	no	no	NA	-	NA	-	no	no
wTR2_5510	chr12:49626576-49627325	nssv3454574:DD:5:gain	1	1	0	0	0	1	TUBA1C	-	129	424	-	-	no	no	NA	-	NA	-	no	no
wTR2_5516	chr12:49627778-49628201	nssv3454574:DD:5:gain	1	1	0	0	0	1	TUBA1C	RHEBL1	325	416	-	-	no	no	NA	NA	NA	NA	no	no
wTR2_5653	chr12:53985100-53986455	nssv3460914:DD:4:gain	1	1	0	0	0	1	ATF7	-	534	0,48	-	-	no	no	NA	-	NA	-	no	no
wTR2_5654	chr12:53986324-53987830	nssv3460914:DD:4:gain	1	1	0	0	0	1	ATF7	ATP5MC2	502	634	-	-	no	no	NA	NA	NA	NA	no	no
wTR2_5660	chr12:54102499-54104098	nssv3453872:DD:2:gain	1	1	0	1	0	0	-	CALCOCO1	293	218	-	-	no	no	-	NA	-	NA	no	no
wTR2_568	chr12:105060135-105064750	nssv3454108:DD:4:loss	1	1	0	0	0	1	CHST11	CHST11	69	303	-	-	no	no	NA	NA	NA	NA	no	no
wTR2_569	chr12:105017520-105018802	nssv3454108:DD:4:loss	1	1	0	0	0	1	CHST11	CHST11	81	205	-	-	no	no	NA	NA	NA	NA	no	no
wTR2_5759	chr8:48437248-48438398	nssv3453220:DD:2:loss;nssv3460030:DD:2:loss	2	2	0	2	0	0	SPIDR	CEBPD	315	616	-	-	no	no	NA	NA	NA	NA	no	no
wTR2_5776	chr22:19156231-19158180	nssv3463780:DD:5:loss;nssv3463875:DD:5:gain;nssv3463965:DD:5:loss;nssv3464555:DD:5:loss;nssv3464800:DD:5:loss;nssv3465781:DD:5:loss;nssv3466812:DD:4:loss;nssv3468209:DD:5:gain;nssv3468305:DD:5:loss;nssv3469149:DD:5:loss;nssv3469871:DD:5:gain;nssv3471087:DD:5:gain;nssv3471169:DD:5:loss;nssv3472920:DD:5:gain;nssv3473760:DD:5:gain;nssv3473962:DD:5:loss;nssv3474598:DD:5:gain;nssv3475142:DD:5:loss;nss…	31	29	2	0	0	31	-	THAP7-AS1;THAP7	148	236	-	-	no	no	-	NA;NA	-	NA;NA	yes	yes
wTR2_5843	chr3:185928684-185929577	nssv3454961:DD:2:gain	1	1	0	1	0	0	DGKG	ETV5	27	0,51	-	-	no	no	NA	NA	NA	NA	no	no
wTR2_5844	chr3:185958670-185961558	nssv3454961:DD:2:gain;nssv3461085:DD:5:gain	2	2	0	1	0	1	DGKG	ETV5	73	284	-	-	no	no	NA	NA	NA	NA	no	no
wTR2_5875	chr3:188622283-188626215	nssv3453948:DD:4:gain	1	1	0	0	0	1	-	BCL6	117	524	-	-	no	no	-	NA	-	NA	no	no
wTR2_5921	chr3:194304014-194305260	nssv3447234:DD:5:gain	1	1	0	0	0	1	TMEM44-AS1	LINC00884	19	0,11	-	-	no	no	NA	NA	NA	NA	no	no
wTR2_5937	chr3:195913579-195914379	nssv3446073:DD:4:loss;nssv3447422:DD:2:loss;nssv3454922:DD:4:loss;nssv3458609:DD:2:gain;nssv3462636:DD:4:gain;nssv3616994:CTRL:4:gain	6	5	1	2	0	4	-	TFRC	46	63	-	-	no	no	-	NA	-	NA	yes	yes
wTR2_5965	chr3:122664086-122666293	nssv3444126:DD:2:gain;nssv3445472:DD:2:gain;nssv3449791:DD:2:gain;nssv3455968:DD:2:gain	4	4	0	4	0	0	SEMA5B	SEMA5B	183	155	-	-	no	no	NA	NA	NA	NA	no	no
wTR2_5966	chr3:122675421-122677733	nssv3444126:DD:2:gain;nssv3445472:DD:2:gain;nssv3449791:DD:2:gain;nssv3455968:DD:2:gain	4	4	0	4	0	0	SEMA5B	SEMA5B	177	163	-	-	no	no	NA	NA	NA	NA	no	no
wTR2_5967	chr3:122696426-122697794	nssv3444126:DD:2:gain;nssv3445472:DD:2:gain;nssv3449791:DD:2:gain;nssv3455968:DD:2:gain	4	4	0	4	0	0	SEMA5B	SEMA5B	193	158	-	-	no	no	NA	NA	NA	NA	no	no
wTR2_5968	chr3:122711129-122712412	nssv3444126:DD:2:gain;nssv3445472:DD:2:gain;nssv3449791:DD:2:gain;nssv3455968:DD:2:gain	4	4	0	4	0	0	SEMA5B	SEMA5B	134	216	-	-	no	no	NA	NA	NA	NA	no	no
wTR2_5970	chr3:122699669-122701501	nssv3444126:DD:2:gain;nssv3445472:DD:2:gain;nssv3449791:DD:2:gain;nssv3455968:DD:2:gain	4	4	0	4	0	0	SEMA5B	SEMA5B	196	146	-	-	no	no	NA	NA	NA	NA	no	no
wTR2_5983	chr3:120396982-120398033	nssv3447694:DD:4:gain	1	1	0	0	0	1	HGD	RABL3;GTF2E1	0,42	171	-	-	no	no	NA	NA;NA	NA	NA;NA	no	no
wTR2_5985	chr3:120277217-120278430	nssv3447694:DD:4:gain	1	1	0	0	0	1	-	GTF2E1;RABL3	73	367	-	-	no	no	-	NA;NA	-	NA;NA	no	no
wTR2_5986	chr3:120277851-120279926	nssv3457807:DD:5:loss	1	1	0	0	0	1	-	LRRC58	61	483	-	-	no	no	-	NA	-	NA	no	no
wTR2_5987	chr3:120276642-120280215	nssv3447694:DD:4:gain;nssv3455276:DD:4:gain;nssv3457807:DD:5:loss	3	3	0	0	0	3	-	GSK3B	0,05	366	-	-	no	no	-	NA	-	NA	no	no
wTR2_6	chr6:151197321-151197884	nssv3455210:DD:4:gain;nssv3455428:DD:2:gain;nssv3456349:DD:5:loss;nssv3654469:CTRL:2:gain	4	3	1	2	0	2	MTHFD1L	ZBTB2	0,03	77	-	-	no	no	NA	NA	NA	NA	no	no
wTR2_6022	chr3:113872773-113873817	nssv3461344:DD:5:loss	1	1	0	0	0	1	DRD3	-	451	454	-	-	no	no	NA	-	NA	-	no	no
wTR2_6023	chr3:112995452-112996038	nssv3449327:DD:5:loss	1	1	0	0	0	1	BOC	ATP6V1A;NAA50	288	306	-	-	no	no	NA	definitive;NA	NA	NA;NA	no	no
wTR2_6060	chr21:17527229-17528182	nssv3476569:DD:2:gain;nssv3482082:DD:2:gain	2	2	0	2	0	0	MIR99AHG	MIR99AHG	0,05	966	negative	-	no	no	NA	NA	NA	NA	no	no
wTR2_6062	chr21:17681593-17683049	nssv3481922:DD:2:gain	1	1	0	1	0	0	MIR99AHG	MIR99AHG	529	0,71	positive	-	no	no	NA	NA	NA	NA	no	no
wTR2_6063	chr21:17526743-17528182	nssv3476569:DD:2:gain;nssv3482082:DD:2:gain	2	2	0	2	0	0	MIR99AHG	MIR99AHG	227	693	negative	-	no	no	NA	NA	NA	NA	no	no
wTR2_6069	chr21:17526672-17527927	nssv3476569:DD:2:gain;nssv3482082:DD:2:gain	2	2	0	2	0	0	MIR99AHG	MIR99A;MIRLET7C	313	449	negative	-	no	no	NA	NA;NA	NA	NA;NA	no	no
wTR2_6071	chr21:17906642-17907022	nssv3481922:DD:2:gain	1	1	0	1	0	0	MIR99AHG	MIR99AHG	988	322	-	-	yes	no	NA	NA	NA	NA	no	no
wTR2_6073	chr21:17678008-17679027	nssv3481922:DD:2:gain	1	1	0	1	0	0	MIR99AHG	MIR99AHG	365	123	-	-	no	no	NA	NA	NA	NA	no	no
wTR2_6093	chr21:27488738-27489584	nssv3465464:DD:4:gain;nssv3466882:DD:4:gain	2	2	0	0	0	2	APP	ADAMTS1	194	128	-	-	no	no	NA	NA	NA	NA	yes	no
wTR2_6103	chr21:33627538-33629903	nssv3473511:DD:4:gain	1	1	0	0	0	1	-	HUNK	49	113	-	-	no	no	-	NA	-	NA	no	no
wTR2_6115	chr21:34348709-34349863	nssv3469985:DD:5:loss	1	1	0	0	0	1	-	C21orf62-AS1;PAXBP1	407	148	-	-	no	no	-	NA;NA	-	NA;NA	no	no
wTR2_6124	chr21:34288798-34292287	nssv3464223:DD:5:gain	1	1	0	0	0	1	-	OLIG2	243	136	positive	-	yes	no	-	NA	-	NA	no	no
wTR2_6127	chr21:34289972-34292812	nssv3464223:DD:5:gain	1	1	0	0	0	1	-	OLIG2	289	293	positive	-	yes	no	-	NA	-	NA	no	no
wTR2_6128	chr21:34326783-34329459	nssv3464223:DD:5:gain	1	1	0	0	0	1	-	OLIG2	308	229	-	-	no	no	-	NA	-	NA	no	no
wTR2_6132	chr21:34328196-34329459	nssv3464223:DD:5:gain	1	1	0	0	0	1	-	OLIG1	64	208	-	-	no	no	-	NA	-	NA	no	no
wTR2_6133	chr21:34348069-34351969	nssv3464223:DD:5:gain	1	1	0	0	0	1	-	OLIG2	349	83	-	-	no	no	-	NA	-	NA	no	no
wTR2_6136	chr21:34348901-34350261	nssv3464223:DD:5:gain	1	1	0	0	0	1	-	OLIG1	0,41	283	-	-	no	no	-	NA	-	NA	no	no
wTR2_6138	chr21:34349110-34350597	nssv3464223:DD:5:gain	1	1	0	0	0	1	-	OLIG1	492	0,09	-	-	no	no	-	NA	-	NA	no	no
wTR2_6139	chr21:34350774-34351486	nssv3464223:DD:5:gain	1	1	0	0	0	1	-	OLIG1	592	78	-	-	no	no	-	NA	-	NA	no	no
wTR2_6188	chr21:35164807-35166081	nssv3471349:DD:4:loss;nssv3480637:DD:2:gain	2	2	0	1	0	1	DONSON;ITSN1	ITSN1;CRYZL1	16	321	-	-	no	no	NA;NA	NA;NA	NA;NA	NA;NA	no	no
wTR2_6194	chr21:35320997-35322654	nssv3480637:DD:2:gain	1	1	0	1	0	0	LINC00649	SLC5A3;MRPS6	45	0,3	-	-	no	no	NA	NA;NA	NA	NA;NA	no	no
wTR2_6205	chr21:38354755-38356505	nssv3465642:DD:5:loss	1	1	0	0	0	1	HLCS	TTC3;PIGP	44	141	-	-	no	no	NA	NA;NA	NA	NA;NA	no	no
wTR2_6239	chr21:41610184-41614778	nssv3463186:DD:5:gain	1	1	0	0	0	1	DSCAM	DSCAM	52	0,53	-	-	no	no	NA	NA	NA	NA	no	no
wTR2_6263	chr6:159331769-159332741	nssv3452010:DD:5:loss	1	1	0	0	0	1	-	EZR;EZR-AS1	22	18	-	-	no	no	-	NA;NA	-	NA;NA	no	no
wTR2_6265	chr6:167064288-167067119	nssv3449382:DD:2:gain;nssv3457898:DD:2:gain	2	2	0	2	0	0	RPS6KA2	RPS6KA2	16	0,08	-	-	no	no	NA	NA	NA	NA	no	no
wTR2_6291	chr6:165658048-165658938	nssv3443084:DD:5:loss;nssv3445260:DD:5:loss;nssv3446746:DD:5:loss;nssv3449395:DD:5:loss;nssv3453488:DD:5:loss;nssv3461842:DD:4:gain	6	6	0	0	0	6	-	QKI;CAHM	27	223	-	-	no	no	-	limited;NA	-	NA;NA	no	no
wTR2_6294	chr6:165644241-165645394	nssv3443084:DD:5:loss;nssv3445260:DD:5:loss;nssv3446746:DD:5:loss;nssv3449395:DD:5:loss;nssv3453488:DD:5:loss;nssv3461842:DD:4:gain	6	6	0	0	0	6	-	QKI;CAHM	153	181	-	-	no	no	-	limited;NA	-	NA;NA	no	no
wTR2_6299	chr6:164759784-164766796	nssv3447121:DD:2:loss	1	1	0	1	0	0	-	-	NA	162	-	-	no	no	-	-	-	-	no	no
wTR2_6305	chr6:164521385-164523661	nssv3446746:DD:5:loss;nssv3449395:DD:5:loss;nssv3451083:DD:2:gain;nssv3458443:DD:2:gain;nssv3749615:CTRL:2:gain	5	4	1	3	0	2	-	QKI;CAHM	4	247	-	-	no	no	-	limited;NA	-	NA;NA	no	no
wTR2_6306	chr6:164521443-164523380	nssv3446746:DD:5:loss;nssv3449395:DD:5:loss;nssv3451083:DD:2:gain;nssv3458443:DD:2:gain;nssv3749615:CTRL:2:gain	5	4	1	3	0	2	-	QKI;CAHM	4	317	-	-	no	no	-	limited;NA	-	NA;NA	no	no
wTR2_6316	chr6:164519596-164520605	nssv3446746:DD:5:loss;nssv3449395:DD:5:loss;nssv3451083:DD:2:gain;nssv3458443:DD:2:gain;nssv3749615:CTRL:2:gain	5	4	1	3	0	2	-	QKI;CAHM	7	194	-	-	no	no	-	limited;NA	-	NA;NA	no	no
wTR2_6341	chr6:164365374-164366194	nssv3446746:DD:5:loss;nssv3449395:DD:5:loss;nssv3451083:DD:2:gain;nssv3458443:DD:2:gain	4	4	0	2	0	2	-	QKI;CAHM	0,21	315	-	-	no	no	-	limited;NA	-	NA;NA	no	no
wTR2_6343	chr6:164363558-164364847	nssv3446746:DD:5:loss;nssv3449395:DD:5:loss;nssv3451083:DD:2:gain	3	3	0	1	0	2	-	-	0,18	6	-	-	no	no	-	-	-	-	no	no
wTR2_635	chr12:96625592-96628844	nssv3451016:DD:2:gain	1	1	0	1	0	0	ELK3	CDK17	132	349	-	-	no	no	NA	NA	NA	NA	no	no
wTR2_6369	chr6:163744177-163751631	nssv3447528:DD:2:gain	1	1	0	1	0	0	PACRG-AS1	QKI;CAHM	NA	139	-	-	no	no	NA	limited;NA	NA	NA;NA	no	no
wTR2_6371	chr6:162863185-162864643	nssv3442798:DD:4:loss;nssv3443145:DD:4:gain;nssv3443319:DD:4:loss;nssv3443364:DD:4:gain;nssv3443441:DD:5:loss;nssv3443599:DD:5:loss;nssv3444373:DD:4:gain;nssv3444479:DD:4:gain;nssv3444496:DD:4:gain;nssv3444604:DD:4:gain;nssv3445248:DD:4:gain;nssv3445492:DD:4:gain;nssv3445847:DD:4:gain;nssv3445985:DD:4:gain;nssv3446414:DD:4:gain;nssv3446496:DD:4:gain;nssv3447472:DD:5:loss;nssv3447676:DD:4:loss;nss…	116	60	56	0	0	116	PRKN	QKI	352	77	-	-	no	no	NA	limited	NA	NA	no	no
wTR2_6382	chr6:162863303-162864829	nssv3442798:DD:4:loss;nssv3443145:DD:4:gain;nssv3443319:DD:4:loss;nssv3443364:DD:4:gain;nssv3443441:DD:5:loss;nssv3443599:DD:5:loss;nssv3444373:DD:4:gain;nssv3444479:DD:4:gain;nssv3444496:DD:4:gain;nssv3444604:DD:4:gain;nssv3445248:DD:4:gain;nssv3445492:DD:4:gain;nssv3445847:DD:4:gain;nssv3445985:DD:4:gain;nssv3446414:DD:4:gain;nssv3446496:DD:4:gain;nssv3447472:DD:5:loss;nssv3447676:DD:4:loss;nss…	116	60	56	0	0	116	PRKN	QKI;CAHM	329	335	-	-	no	no	NA	limited;NA	NA	NA;NA	no	no
wTR2_6384.1	chr6:163813891-163817381	nssv3447528:DD:2:gain	1	1	0	1	0	0	-	QKI;CAHM	32	35	-	-	no	no	-	limited;NA	-	NA;NA	no	no
wTR2_6511	chr16:2175226-2176685	nssv3475276:DD:5:loss	1	1	0	0	0	1	PKD1	TRAF7;SNORD60	42	183	-	-	no	no	NA	strong;NA	NA	NA;NA	no	no
wTR2_6582	chr16:760085-761081	nssv3469954:DD:5:loss;nssv3476094:DD:5:loss;nssv3481401:DD:4:gain	3	3	0	0	0	3	-	SOX8;LMF1	2	346	-	-	no	no	-	NA;NA	-	NA;NA	yes	no
wTR2_6618	chr16:758298-760917	nssv3466745:DD:5:gain;nssv3473442:DD:5:gain	2	2	0	0	0	2	-	METRN;ANTKMT	69	88	-	-	no	no	-	NA;NA	-	NA;NA	yes	yes
wTR2_665	chr12:92755002-92760205	nssv3451035:DD:5:gain	1	1	0	0	0	1	-	BTG1;LINC01619	139	498	-	-	no	no	-	NA;NA	-	NA;NA	no	no
wTR2_6669	chr6:34415967-34416943	nssv3452355:DD:4:gain	1	1	0	0	0	1	-	HMGA1	82	441	-	-	no	no	-	NA	-	NA	no	no
wTR2_667	chr12:91773549-91775837	nssv3457373:DD:4:loss	1	1	0	0	0	1	-	LINC01619;BTG1	262	0,34	-	-	no	no	-	NA;NA	-	NA;NA	no	no
wTR2_674	chr12:80580308-80581073	nssv3444218:DD:4:gain;nssv3457476:DD:4:gain	2	2	0	0	0	2	-	PPP1R12A	333	513	-	-	no	no	-	strong	-	NA	no	no
wTR2_6743	chr6:37101880-37104071	nssv3443173:DD:4:gain;nssv3454543:DD:4:gain	2	2	0	0	0	2	-	PIM1	222	501	-	-	no	no	-	NA	-	NA	no	no
wTR2_6749	chr6:38078872-38080566	nssv3445856:DD:2:gain;nssv3449431:DD:2:gain;nssv3745476:CTRL:2:gain	3	2	1	3	0	0	ZFAND3	ZFAND3	0,24	466	-	-	no	no	NA	NA	NA	NA	no	no
wTR2_685	chr12:76346585-76348104	nssv3447779:DD:2:gain	1	1	0	1	0	0	-	PHLDA1	164	0,32	-	-	no	no	-	NA	-	NA	no	no
wTR2_686	chr12:76302906-76304503	nssv3447779:DD:2:gain;nssv3449286:DD:2:gain	2	2	0	2	0	0	-	PHLDA1	347	0,42	-	-	no	no	-	NA	-	NA	no	no
wTR2_6860	chr6:32081186-32083045	nssv3454303:DD:4:loss;nssv3457964:DD:4:gain;nssv3655904:CTRL:4:gain	3	2	1	0	0	3	ATF6B;TNXB	DXO;STK19	204	323	-	-	no	no	NA;NA	NA;NA	NA;NA	NA;NA	no	no
wTR2_687	chr12:76234963-76236337	nssv3447779:DD:2:gain;nssv3449286:DD:2:gain	2	2	0	2	0	0	-	PHLDA1	243	372	-	-	no	no	-	NA	-	NA	no	no
wTR2_7006	chr6:30038832-30039833	nssv3456464:DD:2:loss	1	1	0	1	0	0	RNF39	GABBR1	217	183	-	-	no	no	NA	NA	NA	NA	no	no
wTR2_7008	chr6:30038323-30039707	nssv3456464:DD:2:loss	1	1	0	1	0	0	RNF39	GABBR1	158	288	-	-	no	no	NA	NA	NA	NA	no	no
wTR2_7184	chr18:9501403-9503962	nssv3471590:DD:2:gain;nssv3476827:DD:5:gain;nssv3564097:CTRL:2:gain	3	2	1	2	0	1	RALBP1	VAPA	63	187	-	-	no	no	NA	NA	NA	NA	no	no
wTR2_7209	chr18:3995649-3998960	nssv3468732:DD:4:loss;nssv3474150:DD:2:gain;nssv3480149:DD:5:gain	3	3	0	1	0	2	DLGAP1;DLGAP1-AS4	TGIF1	95	226	-	-	no	no	NA;NA	definitive	NA;NA	NA	no	no
wTR2_7212	chr18:3869100-3870864	nssv3468732:DD:4:loss;nssv3474150:DD:2:gain;nssv3475559:DD:2:gain;nssv3480149:DD:5:gain	4	4	0	2	0	2	DLGAP1	TGIF1	28	393	-	-	no	no	NA	definitive	NA	NA	no	no
wTR2_7241	chr2:30460371-30462773	nssv3444270:DD:2:loss	1	1	0	1	0	0	LBH	LCLAT1	44	272	-	-	no	no	NA	NA	NA	NA	no	no
wTR2_7241.1	chr2:30462794-30463436	nssv3444270:DD:2:loss	1	1	0	1	0	0	LBH	LCLAT1	328	272	-	-	no	no	NA	NA	NA	NA	no	no
wTR2_7269	chr2:43037657-43038468	nssv3454191:DD:5:loss;nssv3457585:DD:5:loss	2	2	0	0	0	2	-	LINC01126;ZFP36L2	137	629	-	-	no	no	-	NA;NA	-	NA;NA	no	no
wTR2_7271	chr2:43070758-43074925	nssv3454191:DD:5:loss	1	1	0	0	0	1	-	LINC01126;ZFP36L2	92	656	-	-	no	no	-	NA;NA	-	NA;NA	no	no
wTR2_7277	chr2:43132000-43135169	nssv3454191:DD:5:loss	1	1	0	0	0	1	-	LINC01126;ZFP36L2	142	625	-	-	no	no	-	NA;NA	-	NA;NA	no	no
wTR2_7281	chr2:43189025-43190505	nssv3454191:DD:5:loss;nssv3461161:DD:2:gain	2	2	0	1	0	1	-	LINC01126;ZFP36L2	124	692	-	-	no	no	-	NA;NA	-	NA;NA	no	no
wTR2_7282	chr2:43189859-43191705	nssv3454191:DD:5:loss;nssv3461161:DD:2:gain	2	2	0	1	0	1	-	LINC01126;ZFP36L2	105	408	-	-	no	no	-	NA;NA	-	NA;NA	no	no
wTR2_7283	chr2:43227069-43227944	nssv3454191:DD:5:loss;nssv3461161:DD:2:gain	2	2	0	1	0	1	-	ZFP36L2;LINC01126	119	642	-	-	no	no	-	NA;NA	-	NA;NA	no	no
wTR2_7290	chr2:43282158-43283643	nssv3454191:DD:5:loss;nssv3461161:DD:2:gain	2	2	0	1	0	1	-	ZFP36L2;LINC01126	42	0,52	-	-	no	no	-	NA;NA	-	NA;NA	no	no
wTR2_7298	chr2:43309320-43310958	nssv3454191:DD:5:loss;nssv3461161:DD:2:gain	2	2	0	1	0	1	-	LINC01126;ZFP36L2	251	554	-	-	no	no	-	NA;NA	-	NA;NA	no	no
wTR2_7302	chr2:43311227-43314211	nssv3454191:DD:5:loss;nssv3461161:DD:2:gain	2	2	0	1	0	1	-	ZFP36L2;LINC01126	123	0,62	-	-	no	no	-	NA;NA	-	NA;NA	no	no
wTR2_7304	chr2:43326946-43330012	nssv3454191:DD:5:loss	1	1	0	0	0	1	-	ZFP36L2;LINC01126	249	407	-	-	no	no	-	NA;NA	-	NA;NA	no	no
wTR2_7304.1	chr2:43331174-43335558	nssv3454191:DD:5:loss	1	1	0	0	0	1	-	ZFP36L2;LINC01126	69	407	-	-	no	no	-	NA;NA	-	NA;NA	no	no
wTR2_7309	chr2:46163120-46164177	nssv3452078:DD:4:gain	1	1	0	0	0	1	PRKCE	PRKCE	74	446	-	-	no	no	NA	NA	NA	NA	no	no
wTR2_7312	chr2:46687522-46688306	nssv3452078:DD:4:gain	1	1	0	0	0	1	-	RHOQ	138	429	-	-	no	no	-	NA	-	NA	no	no
wTR2_7313	chr2:46687390-46689132	nssv3452078:DD:4:gain	1	1	0	0	0	1	-	RHOQ	0,08	378	-	-	no	no	-	NA	-	NA	no	no
wTR2_7334	chr2:48338652-48339393	nssv3449345:DD:5:gain;nssv3449727:DD:5:loss;nssv3726004:CTRL:2:loss	3	2	1	1	0	2	-	FOXN2	179	97	-	-	no	no	-	NA	-	NA	no	no
wTR2_7335	chr2:48338652-48340558	nssv3446675:DD:4:loss;nssv3449345:DD:5:gain;nssv3449727:DD:5:loss;nssv3726004:CTRL:2:loss	4	3	1	1	0	3	-	PPP1R21	89	277	-	-	no	no	-	NA	-	NA	no	no
wTR2_7337	chr2:48339263-48341035	nssv3449345:DD:5:gain;nssv3449727:DD:5:loss;nssv3726004:CTRL:2:loss	3	2	1	1	0	2	-	FOXN2	22	265	-	-	no	no	-	NA	-	NA	no	no
wTR2_7338	chr2:48340235-48341252	nssv3449345:DD:5:gain;nssv3449727:DD:5:loss;nssv3726004:CTRL:2:loss	3	2	1	1	0	2	-	FOXN2	24	97	-	-	no	no	-	NA	-	NA	no	no
wTR2_7345	chr10:31073125-31074058	nssv3443223:DD:2:gain;nssv3459544:DD:4:loss	2	2	0	1	0	1	-	SVIL	289	103	-	-	no	no	-	NA	-	NA	no	no
wTR2_7346	chr10:30960216-30962820	nssv3443223:DD:2:gain;nssv3450793:DD:5:gain	2	2	0	1	0	1	-	ZEB1;ZEB1-AS1	71	565	-	-	no	no	-	limited;NA	-	definitive;NA	no	no
wTR2_7352	chr10:31022832-31026721	nssv3443223:DD:2:gain;nssv3450793:DD:5:gain	2	2	0	1	0	1	-	ZEB1;ZEB1-AS1	26	425	-	-	no	no	-	limited;NA	-	definitive;NA	no	no
wTR2_7355	chr10:31026093-31030431	nssv3443223:DD:2:gain;nssv3450793:DD:5:gain	2	2	0	1	0	1	-	ZNF438	39	38	-	-	no	no	-	NA	-	NA	no	no
wTR2_7357	chr10:31068523-31070459	nssv3443223:DD:2:gain;nssv3450793:DD:5:gain	2	2	0	1	0	1	-	ZEB1;ZEB1-AS1	11	198	-	-	no	no	-	limited;NA	-	definitive;NA	no	no
wTR2_7357.1	chr10:31070486-31074959	nssv3443223:DD:2:gain;nssv3450793:DD:5:gain	2	2	0	1	0	1	-	ZEB1;ZEB1-AS1	179	198	-	-	no	no	-	limited;NA	-	definitive;NA	no	no
wTR2_7358	chr10:31071792-31073338	nssv3443223:DD:2:gain;nssv3450793:DD:5:gain	2	2	0	1	0	1	-	ZEB1;ZEB1-AS1	91	446	-	-	no	no	-	limited;NA	-	definitive;NA	no	no
wTR2_7359	chr10:31071203-31074657	nssv3443223:DD:2:gain;nssv3450793:DD:5:gain	2	2	0	1	0	1	-	ZNF438	153	82	-	-	no	no	-	NA	-	NA	no	no
wTR2_7361	chr10:31073328-31074289	nssv3443223:DD:2:gain;nssv3450793:DD:5:gain	2	2	0	1	0	1	-	-	349	38	-	-	no	no	-	-	-	-	no	no
wTR2_7363	chr10:31073383-31074959	nssv3443223:DD:2:gain;nssv3450793:DD:5:gain	2	2	0	1	0	1	-	ZEB1;ZEB1-AS1	0,24	458	-	-	no	no	-	limited;NA	-	definitive;NA	no	no
wTR2_7396	chr18:21121398-21123736	nssv3481568:DD:4:gain	1	1	0	0	0	1	NPC1	NPC1	63	0,05	-	-	no	no	definitive	definitive	NA	NA	no	no
wTR2_7474	chr5:137826602-137828799	nssv3451815:DD:4:gain	1	1	0	0	0	1	-	KDM3B	187	477	-	-	no	no	-	strong	-	NA	no	no
wTR2_7475	chr5:137726529-137727581	nssv3451815:DD:4:gain	1	1	0	0	0	1	KDM3B	KDM3B	801	0,42	-	-	no	no	strong	strong	NA	NA	no	no
wTR2_7509	chr5:137826710-137828203	nssv3451815:DD:4:gain	1	1	0	0	0	1	-	CTNNA1;LRRTM2	226	987	-	-	no	no	-	NA;NA	-	definitive;NA	no	no
wTR2_7512	chr5:137827044-137828171	nssv3451815:DD:4:gain	1	1	0	0	0	1	-	CTNNA1;LRRTM2	0,17	937	-	-	no	no	-	NA;NA	-	definitive;NA	no	no
wTR2_7520	chr5:137976366-137977687	nssv3451815:DD:4:gain	1	1	0	0	0	1	-	CTNNA1;LRRTM2	47	991	-	-	no	no	-	NA;NA	-	definitive;NA	no	no
wTR2_7571	chr5:140901625-140902656	nssv3451983:DD:4:gain	1	1	0	0	0	1	DIAPH1	TAF7	99	39	-	-	no	no	NA	NA	NA	NA	no	no
wTR2_7572	chr5:140937034-140938252	nssv3451983:DD:4:gain	1	1	0	0	0	1	DIAPH1-AS1;DIAPH1	TAF7	308	78	-	-	no	no	NA;NA	NA	NA;NA	NA	no	no
wTR2_7610	chr5:141870637-141871795	nssv3446962:DD:2:loss	1	1	0	1	0	0	-	SPRY4	537	669	-	-	yes	no	-	NA	-	NA	no	no
wTR2_7641	chr5:123774399-123775769	nssv3458120:DD:2:loss;nssv3462317:DD:2:loss	2	2	0	2	0	0	-	ZNF608	517	461	-	-	no	no	-	NA	-	NA	no	no
wTR2_7644	chr5:124993777-124994758	nssv3456343:DD:2:loss	1	1	0	1	0	0	-	ZNF608	422	798	-	-	no	no	-	NA	-	NA	no	no
wTR2_7647	chr5:124834258-124836050	nssv3456343:DD:2:loss	1	1	0	1	0	0	-	ZNF608	261	865	-	-	no	no	-	NA	-	NA	no	no
wTR2_7702	chr18:12452953-12457473	nssv3466428:DD:5:loss;nssv3472138:DD:5:loss;nssv3564107:CTRL:4:gain	3	2	1	0	0	3	SPIRE1	PSMG2;SPIRE1	191	85	-	-	no	no	NA	NA;NA	NA	NA;NA	no	no
wTR2_7712	chr18:53709906-53711032	nssv3473678:DD:5:loss	1	1	0	0	0	1	-	TCF4	243	652	-	-	no	no	-	definitive	-	strong	no	no
wTR2_7713	chr18:53664855-53665860	nssv3473678:DD:5:loss	1	1	0	0	0	1	-	TCF4	334	213	-	-	no	no	-	definitive	-	strong	no	no
wTR2_7738	chr18:46385803-46386773	nssv3473849:DD:2:gain;nssv3478041:DD:2:gain	2	2	0	2	0	0	CTIF	SMAD7	569	624	-	-	no	no	NA	NA	NA	NA	no	no
wTR2_7775	chr18:74331321-74334333	nssv3468059:DD:5:loss;nssv3481083:DD:2:gain	2	2	0	1	0	1	-	-	91	83	-	-	no	no	-	-	-	-	no	no
wTR2_7776	chr18:74330792-74334333	nssv3468059:DD:5:loss;nssv3481083:DD:2:gain	2	2	0	1	0	1	-	ZNF516;ZNF516-DT	93	332	-	-	no	no	-	NA;NA	-	NA;NA	no	no
wTR2_7777	chr18:74330792-74332837	nssv3468059:DD:5:loss;nssv3481083:DD:2:gain	2	2	0	1	0	1	-	-	59	46	-	-	no	no	-	-	-	-	no	no
wTR2_7791	chr18:70769608-70770393	nssv3466731:DD:2:loss;nssv3478048:DD:2:loss;nssv3481921:DD:2:loss	3	3	0	3	0	0	-	NETO1	376	273	-	-	no	no	-	NA	-	NA	no	no
wTR2_7794	chr11:68144575-68145408	nssv3443366:DD:4:loss;nssv3453427:DD:4:loss;nssv3509412:CTRL:4:gain	3	2	1	0	0	3	LRP5;LRP5;LRP5;LRP5;LRP5;LRP5;LRP5;LRP5;LRP5;LRP5	KMT5B	111	207	-	-	no	no	definitive;definitive;definitive;definitive;definitive;definitive;definitive;definitive;definitive;definitive	definitive	definitive;definitive;definitive;definitive;definitive;definitive;definitive;definitive;definitive;definitive	NA	no	no
wTR2_8042	chr11:64461576-64462633	nssv3455506:DD:4:loss	1	1	0	0	0	1	NRXN2	PPP1R14B	142	392	-	-	no	no	strong	NA	NA	NA	no	no
wTR2_8110	chr11:62651326-62652764	nssv3449341:DD:2:gain	1	1	0	1	0	0	SLC3A2	NXF1	103	137	-	-	no	no	NA	NA	NA	NA	no	no
wTR2_8244	chr11:59326642-59328505	nssv3459832:DD:4:gain	1	1	0	0	0	1	-	PATL1	0,05	45	-	-	no	no	-	NA	-	NA	no	no
wTR2_8257	chr9:77343091-77344160	nssv3452902:DD:4:gain;nssv3461177:DD:4:gain	2	2	0	0	0	2	TRPM6	RORB	526	0,64	-	-	no	no	NA	NA	NA	NA	no	no
wTR2_8259	chr9:77341567-77342436	nssv3452902:DD:4:gain;nssv3461177:DD:4:gain	2	2	0	0	0	2	TRPM6	RORB	0,02	341	-	-	no	no	NA	NA	NA	NA	no	no
wTR2_8284	chr9:71422599-71425173	nssv3448609:DD:4:gain;nssv3452982:DD:4:gain;nssv3454819:DD:2:loss;nssv3458035:DD:4:gain;nssv3696217:CTRL:4:gain;nssv3696218:CTRL:4:gain	6	4	2	1	0	5	PIP5K1B	PABIR1	0,11	365	negative	-	no	no	NA	NA	NA	NA	no	no
wTR2_8286	chr9:2241264-2242234	nssv3442946:DD:2:loss;nssv3445043:DD:2:loss;nssv3445325:DD:5:loss;nssv3447130:DD:4:gain;nssv3452244:DD:2:loss;nssv3452559:DD:2:loss;nssv3458475:DD:2:loss;nssv3461749:DD:4:gain;nssv3462698:DD:2:gain;nssv3692357:CTRL:4:gain;nssv3692358:CTRL:2:loss	11	9	2	7	0	4	-	PUM3	414	47	positive	-	no	no	-	NA	-	NA	no	no
wTR2_8313	chr9:6620680-6624109	nssv3456434:DD:4:loss;nssv3462534:DD:4:loss	2	2	0	0	0	2	GLDC	GLDC	NA	222	-	-	no	no	definitive	definitive	NA	NA	no	no
wTR2_8422	chr10:103409146-103410290	nssv3453276:DD:5:gain;nssv3456496:DD:5:gain;nssv3521114:CTRL:5:gain	3	2	1	0	0	3	FBXW4	FBXW4	107	346	-	-	no	no	NA	NA	NA	NA	no	no
wTR2_8424	chr10:104409360-104409898	nssv3450943:DD:4:loss	1	1	0	0	0	1	TRIM8	LDB1	193	282	-	-	no	no	definitive	NA	NA	NA	no	no
wTR2_8441	chr10:104407978-104409760	nssv3450943:DD:4:loss	1	1	0	0	0	1	TRIM8	SUFU;ACTR1A	136	408	-	-	no	no	definitive	strong;NA	NA	NA;NA	no	no
wTR2_8442	chr10:104434571-104435650	nssv3450943:DD:4:loss	1	1	0	0	0	1	ARL3	SUFU;ACTR1A	233	454	-	-	no	no	strong	strong;NA	limited	NA;NA	no	no
wTR2_8469	chr10:108671207-108672932	nssv3457164:DD:4:loss	1	1	0	0	0	1	SORCS1	SORCS1	8	276	-	-	no	no	NA	NA	NA	NA	no	no
wTR2_8496	chr10:112582102-112582354	nssv3461990:DD:4:loss	1	1	0	0	0	1	RBM20	-	291	51	-	-	no	no	NA	-	NA	-	no	no
wTR2_8496.1	chr10:112582610-112584240	nssv3461990:DD:4:loss	1	1	0	0	0	1	RBM20	-	146	51	-	-	no	no	NA	-	NA	-	no	no
wTR2_8497	chr10:112579636-112582075	nssv3461990:DD:4:loss	1	1	0	0	0	1	RBM20	-	335	0,05	-	-	no	no	NA	-	NA	-	no	no
wTR2_8515	chr10:114045774-114050286	nssv3451395:DD:3:gain;nssv3458646:DD:3:gain	2	2	0	0	2	0	TECTB	-	109	51	-	-	no	no	NA	-	NA	-	no	no
wTR2_8517	chr10:113984695-113986930	nssv3451395:DD:3:gain	1	1	0	0	1	0	-	-	48	9	-	-	no	no	-	-	-	-	no	no
wTR2_8590	chr2:131582870-131583731	nssv3448453:DD:4:loss;nssv3449296:DD:5:loss;nssv3449614:DD:5:loss;nssv3450483:DD:5:loss;nssv3454384:DD:5:loss;nssv3457345:DD:4:gain;nssv3460872:DD:5:loss;nssv3580840:CTRL:4:gain;nssv3580841:CTRL:2:gain;nssv3580842:CTRL:5:loss;nssv3580843:CTRL:4:gain;nssv3580844:CTRL:4:gain;nssv3729234:CTRL:2:gain	13	7	6	2	0	11	-	ARID5A	127	191	-	-	no	no	-	NA	-	NA	no	no
wTR2_8622	chr2:102134574-102141013	nssv3444824:DD:2:gain	1	1	0	1	0	0	-	MAP4K4	0,2	325	-	-	no	no	-	NA	-	NA	no	no
wTR2_8656	chr2:105021457-105023477	nssv3445333:DD:2:loss	1	1	0	1	0	0	LOC100287010	PANTR1	294	617	-	-	no	no	NA	NA	NA	NA	no	no
wTR2_8658	chr2:105046557-105047517	nssv3445333:DD:2:loss	1	1	0	1	0	0	-	-	557	438	positive	-	no	no	-	-	-	-	no	no
wTR2_8673	chr2:106637094-106638168	nssv3450778:DD:2:gain	1	1	0	1	0	0	-	NCK2	105	148	-	-	no	no	-	NA	-	NA	no	no
wTR2_8775	chr2:210296145-210297109	nssv3443030:DD:4:loss;nssv3446372:DD:2:gain;nssv3585611:CTRL:2:gain	3	2	1	2	0	1	MAP2	MAP2	224	409	-	-	no	no	NA	NA	NA	NA	no	no
wTR2_8872	chr2:231758105-231761336	nssv3446176:DD:5:loss	1	1	0	0	0	1	GCSIR	ITM2C	22	31	-	-	no	no	NA	NA	NA	NA	no	no
wTR2_8873	chr2:231758105-231760449	nssv3452473:DD:2:loss	1	1	0	1	0	0	GCSIR	C2orf72	29	184	-	-	no	no	NA	NA	NA	NA	no	no
wTR2_8881	chr2:231880247-231881653	nssv3446669:DD:2:loss;nssv3452473:DD:2:loss	2	2	0	2	0	0	SPATA3	PSMD1	0,06	176	-	-	no	no	NA	NA	NA	NA	no	no
wTR2_8887	chr2:232476420-232477845	nssv3445121:DD:5:loss;nssv3453542:DD:4:gain;nssv3586870:CTRL:2:gain	3	2	1	1	0	2	-	NCL	71	244	-	-	no	no	-	NA	-	NA	no	no
wTR2_8889	chr2:232478699-232480252	nssv3445121:DD:5:loss;nssv3453542:DD:4:gain;nssv3586870:CTRL:2:gain	3	2	1	1	0	2	-	NCL	97	244	-	-	no	no	-	NA	-	NA	no	no
wTR2_8890	chr2:232468590-232470906	nssv3445121:DD:5:loss;nssv3453542:DD:4:gain;nssv3586870:CTRL:2:gain	3	2	1	1	0	2	-	NCL	113	244	-	-	no	no	-	NA	-	NA	no	no
wTR2_8923	chr2:235933467-235933788	nssv3461006:DD:5:loss	1	1	0	0	0	1	SH3BP4	SH3BP4	36	2	-	-	no	no	NA	NA	NA	NA	no	no
wTR2_8924	chr2:235942627-235944081	nssv3461006:DD:5:loss	1	1	0	0	0	1	SH3BP4	SH3BP4	107	58	-	-	no	no	NA	NA	NA	NA	no	no
wTR2_8926	chr2:236293107-236293949	nssv3460711:DD:2:gain	1	1	0	1	0	0	-	AGAP1	122	67	-	-	no	no	-	NA	-	NA	no	no
wTR2_8931	chr2:238503441-238504323	nssv3447470:DD:2:loss;nssv3447774:DD:2:loss;nssv3451545:DD:2:loss;nssv3458947:DD:2:gain;nssv3459879:DD:4:gain;nssv3586956:CTRL:4:gain;nssv3586957:CTRL:2:loss;nssv3586958:CTRL:2:loss	8	5	3	6	0	2	-	RAMP1	57	72	-	-	no	no	-	NA	-	NA	no	no
wTR2_8932	chr2:238503883-238512399	nssv3447470:DD:2:loss;nssv3447774:DD:2:loss;nssv3451545:DD:2:loss;nssv3458947:DD:2:gain;nssv3459879:DD:4:gain;nssv3586956:CTRL:4:gain;nssv3586957:CTRL:2:loss;nssv3586958:CTRL:2:loss	8	5	3	6	0	2	-	HES6	25	236	-	-	no	no	-	NA	-	NA	no	no
wTR2_8934	chr2:238510755-238513144	nssv3447470:DD:2:loss;nssv3458947:DD:2:gain;nssv3459879:DD:4:gain;nssv3586956:CTRL:4:gain	4	3	1	2	0	2	-	UBE2F-SCLY;UBE2F	34	133	-	-	no	no	-	NA;NA	-	NA;NA	no	no
wTR2_8938	chr2:238802959-238804636	nssv3453873:DD:2:loss;nssv3457577:DD:2:loss	2	2	0	2	0	0	RAMP1	UBE2F;UBE2F-SCLY	13	72	positive	-	no	no	NA	NA;NA	NA	NA;NA	no	no
wTR2_8967	chr2:241897114-241898299	nssv3447002:DD:5:loss;nssv3459535:DD:4:gain	2	2	0	0	0	2	UICLM	SNED1	9	146	-	-	no	no	NA	NA	NA	NA	no	no
wTR2_8967.1	chr2:241899001-241899651	nssv3447002:DD:5:loss;nssv3459535:DD:4:gain	2	2	0	0	0	2	UICLM	SNED1	5	146	-	-	no	no	NA	NA	NA	NA	no	no
wTR2_8970	chr5:102708672-102710342	nssv3459231:DD:2:gain	1	1	0	1	0	0	-	MACIR	139	131	-	-	no	no	-	NA	-	NA	no	no
wTR2_8975	chr18:59124813-59126731	nssv3472497:DD:5:loss	1	1	0	0	0	1	CDH20	CDH20	257	293	-	-	no	no	NA	NA	NA	NA	no	no
wTR2_8977	chr18:59169289-59170844	nssv3472497:DD:5:loss	1	1	0	0	0	1	CDH20	CDH20	161	305	-	-	no	no	NA	NA	NA	NA	no	no
wTR2_8980	chr18:59125067-59126685	nssv3472497:DD:5:loss	1	1	0	0	0	1	CDH20	-	301	727	-	-	no	no	NA	-	NA	-	no	no
wTR2_90	chr6:112171327-112173328	nssv3448635:DD:4:loss	1	1	0	0	0	1	FYN	FYN	198	505	-	-	no	no	NA	NA	NA	NA	no	no
wTR2_9000	chr2:121651357-121651701	nssv3445677:DD:5:gain;nssv3461650:DD:4:loss	2	2	0	0	0	2	GLI2	C2orf76;DBI	504	154	-	-	no	no	definitive	NA;NA	NA	NA;NA	no	no
wTR2_9001	chr2:121648803-121651597	nssv3445677:DD:5:gain	1	1	0	0	0	1	GLI2	GLI2	144	293	-	-	no	no	definitive	definitive	NA	NA	no	no
wTR2_9006	chr2:121141868-121143148	nssv3461650:DD:4:loss	1	1	0	0	0	1	-	INHBB	177	745	-	-	no	no	-	NA	-	NA	no	no
wTR2_9007	chr2:121141016-121142792	nssv3461650:DD:4:loss	1	1	0	0	0	1	-	INHBB	31	422	-	-	no	no	-	NA	-	NA	no	no
wTR2_9020	chr2:135289661-135290573	nssv3453154:DD:2:gain	1	1	0	1	0	0	TMEM163	CCNT2-AS1;CCNT2	192	0,27	-	-	no	no	NA	NA;NA	NA	NA;NA	no	no
wTR2_9047	chr1:204434865-204436589	nssv3446673:DD:4:gain;nssv3449982:DD:4:loss	2	2	0	0	0	2	PIK3C2B	PIK3C2B	318	238	-	-	no	no	NA	NA	NA	NA	no	no
wTR2_9106	chr1:200593952-200598040	nssv3449658:DD:4:gain	1	1	0	0	0	1	-	CAMSAP2	71	194	-	-	no	no	-	NA	-	NA	no	no
wTR2_9110	chr1:200693066-200694192	nssv3460854:DD:4:gain	1	1	0	0	0	1	-	DDX59	125	75	-	-	no	no	-	NA	-	NA	no	no
wTR2_9126	chr1:182132519-182133526	nssv3443351:DD:5:loss	1	1	0	0	0	1	-	GLUL	354	127	-	-	no	no	-	definitive	-	NA	no	no
wTR2_9134	chr1:182089395-182090300	nssv3443351:DD:5:loss	1	1	0	0	0	1	-	GLUL	358	0,16	-	-	no	no	-	definitive	-	NA	no	no
wTR2_9157	chr1:175559799-175561215	nssv3443696:DD:2:gain;nssv3448875:DD:2:gain;nssv3457134:DD:2:gain	3	3	0	3	0	0	TNR	TNR	184	0,49	-	-	no	no	NA	NA	NA	NA	no	no
wTR2_9159	chr1:175560096-175560900	nssv3443696:DD:2:gain;nssv3448875:DD:2:gain;nssv3457134:DD:2:gain	3	3	0	3	0	0	TNR	TNR	315	145	-	-	no	no	NA	NA	NA	NA	no	no
wTR2_9189	chr1:168578700-168580579	nssv3442781:DD:2:loss;nssv3444237:DD:2:loss;nssv3448317:DD:2:loss;nssv3456114:DD:2:loss;nssv3461349:DD:2:loss;nssv3462338:DD:2:loss	6	6	0	6	0	0	-	ATP1B1	54	271	-	-	no	no	-	NA	-	NA	no	no
wTR2_921	chr22:31620232-31622070	nssv3468480:DD:4:loss;nssv3477685:DD:2:loss	2	2	0	1	0	1	LIMK2	RNF185;MIR3928	108	56	-	-	no	no	NA	NA;NA	NA	NA;NA	no	no
wTR2_922	chr22:31617148-31619234	nssv3468480:DD:4:loss;nssv3477685:DD:2:loss	2	2	0	1	0	1	LIMK2	RNF185;MIR3928	127	0,08	-	-	no	no	NA	NA;NA	NA	NA;NA	no	no
wTR2_9299	chr1:241043253-241044450	nssv3447690:DD:4:gain;nssv3462445:DD:4:loss	2	2	0	0	0	2	RGS7	RGS7	14	156	-	-	no	no	limited	limited	NA	NA	no	no
wTR2_9307	chr1:244318238-244319148	nssv3445079:DD:2:gain;nssv3459993:DD:4:gain	2	2	0	1	0	1	-	ZBTB18	199	297	-	-	no	no	-	NA	-	NA	no	no
wTR2_9308	chr1:244318255-244319307	nssv3445079:DD:2:gain;nssv3459993:DD:4:gain	2	2	0	1	0	1	-	ZBTB18	172	479	-	-	no	no	-	NA	-	NA	no	no
wTR2_9381	chr1:213561905-213562795	nssv3457681:DD:4:loss	1	1	0	0	0	1	-	PROX1	465	328	-	-	no	no	-	NA	-	NA	no	no
wTR2_9434	chr10:6438602-6442867	nssv3458073:DD:4:loss	1	1	0	0	0	1	-	PFKFB3	0,06	134	-	-	no	no	-	NA	-	NA	no	no
wTR2_9435	chr10:6369742-6372816	nssv3458073:DD:4:loss	1	1	0	0	0	1	LINC02649	PFKFB3	99	148	-	-	no	no	NA	NA	NA	NA	no	no
wTR2_9440	chr10:17028081-17029265	nssv3448297:DD:4:loss;nssv3458932:DD:4:gain	2	2	0	0	0	2	CUBN	VIM	206	158	-	-	no	no	NA	NA	NA	definitive	no	no
wTR2_9441	chr10:17028107-17029455	nssv3448297:DD:4:loss;nssv3458932:DD:4:gain	2	2	0	0	0	2	CUBN	VIM	262	378	-	-	no	no	NA	NA	NA	definitive	no	no
wTR2_9442	chr10:17047151-17048567	nssv3448297:DD:4:loss;nssv3458932:DD:4:gain	2	2	0	0	0	2	CUBN	TRDMT1	12	0,1	-	-	no	no	NA	NA	NA	NA	no	no
wTR2_9443	chr10:17043910-17045167	nssv3448297:DD:4:loss;nssv3458932:DD:4:gain	2	2	0	0	0	2	CUBN	VIM	189	238	-	-	no	no	NA	NA	NA	definitive	no	no
wTR2_9443.1	chr10:17047151-17051222	nssv3448297:DD:4:loss;nssv3458932:DD:4:gain	2	2	0	0	0	2	CUBN	VIM	89	238	-	-	no	no	NA	NA	NA	definitive	no	no
wTR2_9445	chr10:17049163-17049628	nssv3448297:DD:4:loss;nssv3458932:DD:4:gain;nssv3509447:CTRL:4:loss	3	2	1	0	0	3	CUBN	STAM	312	44	-	-	no	no	NA	NA	NA	NA	no	no
wTR2_9471	chr10:25240447-25242437	nssv3457371:DD:2:loss	1	1	0	1	0	0	PRTFDC1	ARHGAP21	66	266	-	-	no	no	NA	NA	NA	NA	no	no
wTR2_9477	chr10:25240413-25242794	nssv3457371:DD:2:loss	1	1	0	1	0	0	PRTFDC1	ARHGAP21	65	271	-	-	no	no	NA	NA	NA	NA	no	no
wTR2_9504	chr9:140262975-140267965	nssv3443775:DD:5:loss;nssv3453473:DD:4:gain;nssv3456844:DD:5:loss;nssv3696513:CTRL:2:gain;nssv3759864:CTRL:2:gain	5	3	2	2	0	3	EXD3	NRARP	123	118	-	-	no	no	NA	NA	NA	NA	no	no
wTR2_9557	chr9:139000068-139003821	nssv3449223:DD:5:loss	1	1	0	0	0	1	-	-	28	204	-	-	no	no	-	-	-	-	no	no
wTR2_956	chr7:44139417-44140532	nssv3448230:DD:4:loss	1	1	0	0	0	1	-	UBE2D4;URGCP	118	57	-	-	no	no	-	NA;NA	-	NA;NA	no	no
wTR2_9665	chr9:132375538-132377639	nssv3448451:DD:4:loss;nssv3462319:DD:4:gain;nssv3695252:CTRL:4:gain	3	2	1	0	0	3	C9orf50	CRAT;PTPA	45	97	-	-	no	no	NA	NA;NA	NA	NA;NA	no	no
wTR2_9667	chr9:131901020-131901809	nssv3445533:DD:5:loss;nssv3447237:DD:4:gain	2	2	0	0	0	2	PTPA	ASB6	191	121	-	-	no	no	NA	NA	NA	NA	no	no
wTR2_9673	chr9:132175266-132177853	nssv3448451:DD:4:loss	1	1	0	0	0	1	-	IER5L	243	673	-	-	no	no	-	NA	-	NA	no	no
wTR2_9680	chr9:132244169-132245352	nssv3448451:DD:4:loss	1	1	0	0	0	1	-	IER5L	326	535	-	-	no	no	-	NA	-	NA	no	no
wTR2_9681	chr9:132221365-132222878	nssv3448451:DD:4:loss	1	1	0	0	0	1	-	IER5L	183	599	-	-	no	no	-	NA	-	NA	no	no
wTR2_9682	chr9:132374628-132376468	nssv3448451:DD:4:loss;nssv3462319:DD:4:gain;nssv3695252:CTRL:4:gain	3	2	1	0	0	3	C9orf50	IER5L	0,09	497	-	-	no	no	NA	NA	NA	NA	no	no
wTR2_9687	chr9:132156510-132157331	nssv3448451:DD:4:loss	1	1	0	0	0	1	-	IER5L	223	225	-	-	no	no	-	NA	-	NA	no	no
wTR2_9721	chr9:132397685-132400131	nssv3461286:DD:5:gain;nssv3462319:DD:4:gain	2	2	0	0	0	2	ASB6;NTMT1	USP20;C9orf78	62	63	-	-	no	no	NA;NA	NA;NA	NA;NA	NA;NA	no	no
wTR2_9746	chr9:130712086-130712886	nssv3451380:DD:4:loss	1	1	0	0	0	1	FAM102A	SLC25A25	165	357	-	-	no	no	NA	NA	NA	NA	no	no
wTR2_9808	chr2:153100212-153101264	nssv3448207:DD:2:loss	1	1	0	1	0	0	-	FMNL2	242	482	-	-	no	no	-	NA	-	NA	no	no
wTR2_9810	chr2:153307227-153311753	nssv3457545:DD:2:gain	1	1	0	1	0	0	FMNL2	FMNL2	73	384	-	-	no	no	NA	NA	NA	NA	no	no
wTR2_9833	chr2:171091771-171094133	nssv3446294:DD:5:loss;nssv3458509:DD:5:loss;nssv3583034:CTRL:2:gain	3	2	1	1	0	2	MYO3B	GAD1	239	242	-	-	no	no	NA	limited	NA	NA	no	no
wTR2_9834	chr2:171092524-171093427	nssv3446294:DD:5:loss;nssv3458509:DD:5:loss;nssv3583034:CTRL:2:gain	3	2	1	1	0	2	MYO3B	GORASP2	289	236	-	-	no	no	NA	NA	NA	NA	no	no
wTR2_9879	chr11:57545160-57546301	nssv3456816:DD:4:gain	1	1	0	0	0	1	CTNND1;TMX2-CTNND1	MIR130A	417	611	-	-	no	no	strong;NA	NA	NA;NA	NA	no	no
wTR2_9880	chr11:57543289-57547493	nssv3456816:DD:4:gain	1	1	0	0	0	1	CTNND1;TMX2-CTNND1	CTNND1	314	242	-	-	no	no	strong;NA	strong	NA;NA	NA	no	no
wTR2_9890	chr11:57293932-57294878	nssv3454508:DD:2:gain	1	1	0	1	0	0	-	RTN4RL2	23	259	-	-	no	no	-	NA	-	NA	no	no
wTR2_9893	chr11:48102814-48103728	nssv3448328:DD:4:loss;nssv3456346:DD:4:gain;nssv3457753:DD:4:loss;nssv3458539:DD:4:gain;nssv3461183:DD:4:gain;nssv3522021:CTRL:4:gain;nssv3710120:CTRL:4:loss;nssv3710121:CTRL:4:gain	8	5	3	0	0	8	PTPRJ	PTPRJ	311	412	-	-	no	no	NA	NA	NA	NA	no	no
wTR2_9990	chr11:31579239-31580312	nssv3445683:DD:5:loss;nssv3446128:DD:3:gain;nssv3447036:DD:3:gain;nssv3449714:DD:5:loss;nssv3456568:DD:5:loss;nssv3460142:DD:5:loss;nssv3510655:CTRL:3:loss;nssv3516567:CTRL:3:gain;nssv3518656:CTRL:3:loss;nssv3522496:CTRL:3:loss	10	6	4	0	6	4	ELP4	PAX6;PAX6;PAX6;PAX6	0,23	442	-	-	no	no	NA	definitive;definitive;definitive;definitive	strong	definitive;definitive;definitive;definitive	no	yes
wTR2_9992	chr11:31789648-31790742	nssv3445683:DD:5:loss;nssv3447036:DD:3:gain;nssv3448189:DD:5:loss	3	3	0	0	1	2	ELP4	PAX6;PAX6;PAX6;PAX6	487	378	-	-	no	no	NA	definitive;definitive;definitive;definitive	strong	definitive;definitive;definitive;definitive	no	yes
wTR2_9995	chr11:31788993-31790258	nssv3445683:DD:5:loss;nssv3447036:DD:3:gain;nssv3448189:DD:5:loss	3	3	0	0	1	2	ELP4	PAX6;PAX6;PAX6;PAX6	295	229	-	-	no	no	NA	definitive;definitive;definitive;definitive	strong	definitive;definitive;definitive;definitive	no	yes
wTR2_9996	chr11:31790480-31792876	nssv3448189:DD:5:loss	1	1	0	0	0	1	ELP4	-	0,2	302	-	-	no	no	NA	-	strong	-	no	yes
wTR2_9997	chr11:30445464-30446640	nssv3444822:DD:4:loss	1	1	0	0	0	1	MPPED2	MPPED2	333	363	-	-	no	no	NA	NA	NA	NA	no	no
wTR2_9998	chr11:30445612-30446731	nssv3444822:DD:4:loss	1	1	0	0	0	1	MPPED2	MPPED2	313	343	-	-	no	no	NA	NA	NA	NA	no	no
wTR3_1081	chr17:77782162-77782754	nssv3467414:DD:2:gain;nssv3478011:DD:2:gain	2	2	0	2	0	0	-	CBX2	92	151	-	-	no	no	-	NA	-	NA	no	no
wTR3_1104	chr17:79358789-79359439	nssv3465273:DD:2:loss	1	1	0	1	0	0	LOC100130370	ACTG1;ACTG1	0,21	8	-	-	no	no	NA	definitive;definitive	NA	definitive;limited	no	no
wTR3_1170	chr2:20833649-20836053	nssv3454129:DD:2:gain;nssv3458100:DD:2:loss;nssv3461396:DD:2:gain	3	3	0	3	0	0	HS1BP3	RHOB	28	NA	-	-	no	no	NA	NA	NA	NA	no	no
wTR3_1180	chr2:11969368-11971177	nssv3446420:DD:5:loss;nssv3451542:DD:4:gain;nssv3457594:DD:4:gain	3	3	0	0	0	3	-	TRIB2	185	436	-	-	no	no	-	NA	-	NA	no	no
wTR3_1181	chr2:11820762-11821211	nssv3446420:DD:5:loss;nssv3451542:DD:4:gain;nssv3457594:DD:4:gain	3	3	0	0	0	3	LPIN1	TRIB2	14	416	-	-	no	no	NA	NA	NA	NA	no	no
wTR3_1194	chr2:7570113-7572257	nssv3447108:DD:5:gain;nssv3447507:DD:2:gain	2	2	0	1	0	1	LOC100506274	ID2	164	375	-	-	no	no	NA	NA	NA	NA	no	no
wTR3_1219	chr14:31766718-31768026	nssv3476084:DD:2:gain	1	1	0	1	0	0	HEATR5A	HECTD1	48	314	-	-	no	no	NA	NA	NA	NA	no	no
wTR3_1368	chr14:89969889-89970770	nssv3472695:DD:2:loss	1	1	0	1	0	0	FOXN3	FOXN3	0,14	439	-	-	no	no	NA	NA	NA	NA	no	no
wTR3_1427	chr10:4704575-4705675	nssv3447337:DD:5:loss	1	1	0	0	0	1	MANCR;LINC00705	KLF6	78	554	-	-	no	no	NA;NA	NA	NA;NA	NA	no	no
wTR3_1476	chr6:26183480-26184103	nssv3444611:DD:4:loss;nssv3444772:DD:4:loss;nssv3445446:DD:4:loss;nssv3446688:DD:4:gain;nssv3449513:DD:4:loss;nssv3451106:DD:5:loss;nssv3453339:DD:4:loss;nssv3453806:DD:4:loss;nssv3454529:DD:4:gain;nssv3455446:DD:4:gain;nssv3458104:DD:4:loss;nssv3458584:DD:4:loss;nssv3459956:DD:4:gain;nssv3461741:DD:4:loss;nssv3654841:CTRL:4:gain;nssv3654842:CTRL:4:gain;nssv3654843:CTRL:4:gain	17	14	3	0	0	17	H2BC6	H2BC17;H3C12;H2AC17	141	616	-	-	no	no	NA	NA;NA;NA	NA	NA;NA;NA	no	no
wTR3_1568.1	chr6:26183545-26184103	nssv3444611:DD:4:loss;nssv3444772:DD:4:loss;nssv3445446:DD:4:loss;nssv3449513:DD:4:loss;nssv3453339:DD:4:loss;nssv3453806:DD:4:loss;nssv3458104:DD:4:loss;nssv3458584:DD:4:loss;nssv3461741:DD:4:loss	9	9	0	0	0	9	H2BC6	H1-1	157	472	-	-	no	no	NA	NA	NA	NA	no	no
wTR3_16	chr6:148777185-148777657	nssv3443483:DD:5:loss	1	1	0	0	0	1	SASH1	SASH1	275	0,18	-	-	no	no	NA	NA	NA	NA	no	no
wTR3_1658	chr6:17916268-17917887	nssv3444521:DD:4:gain;nssv3451021:DD:4:loss;nssv3749037:CTRL:4:gain	3	2	1	0	0	3	KIF13A	KIF13A	8	177	-	-	no	no	NA	NA	NA	NA	no	no
wTR3_1661	chr9:96845704-96846834	nssv3448626:DD:2:gain	1	1	0	1	0	0	PTPDC1	PTPDC1	274	4	-	-	no	no	NA	NA	NA	NA	no	no
wTR3_1673	chr5:175839359-175839805	nssv3448824:DD:5:loss;nssv3451360:DD:5:gain	2	2	0	0	0	2	CLTB	SIMC1	0,04	223	-	-	no	no	NA	NA	NA	NA	yes	no
wTR3_1732	chr5:87986967-87990218	nssv3445194:DD:5:loss;nssv3446170:DD:5:loss	2	2	0	0	0	2	-	LINC00461	13	189	-	-	no	no	-	NA	-	NA	no	no
wTR3_1732.1	chr5:87982580-87986197	nssv3445194:DD:5:loss;nssv3446170:DD:5:loss	2	2	0	0	0	2	-	LINC00461	82	189	-	-	no	no	-	NA	-	NA	no	no
wTR3_1738	chr5:87986967-87987902	nssv3445194:DD:5:loss;nssv3446170:DD:5:loss	2	2	0	0	0	2	-	LINC00461	25	499	-	-	no	no	-	NA	-	NA	no	no
wTR3_1738.1	chr5:87982540-87986197	nssv3445194:DD:5:loss;nssv3446170:DD:5:loss	2	2	0	0	0	2	-	LINC00461	82	499	-	-	no	no	-	NA	-	NA	no	no
wTR3_1742	chr5:87982540-87983829	nssv3445194:DD:5:loss;nssv3446170:DD:5:loss;nssv3447478:DD:5:loss;nssv3458364:DD:5:loss	4	4	0	0	0	4	-	-	89	414	-	-	no	no	-	-	-	-	no	no
wTR3_1785	chr5:87956179-87957729	nssv3443374:DD:2:loss;nssv3447478:DD:5:loss;nssv3458364:DD:5:loss	3	3	0	1	0	2	LINC00461	-	223	519	-	-	no	no	NA	-	NA	-	no	no
wTR3_1794	chr5:87435031-87436074	nssv3448623:DD:5:gain	1	1	0	0	0	1	-	RASA1	0,04	672	-	-	no	no	-	NA	-	NA	no	no
wTR3_1814	chr5:71871550-71872250	nssv3446828:DD:4:loss	1	1	0	0	0	1	-	-	27	28	-	-	no	no	-	-	-	-	no	no
wTR3_1854	chr10:79631233-79632557	nssv3459290:DD:4:gain;nssv3460417:DD:4:gain	2	2	0	0	0	2	DLG5	DLG5-AS1;DLG5	174	288	-	-	no	no	NA	NA;NA	NA	NA;NA	no	no
wTR3_1860	chr10:80061750-80063243	nssv3446465:DD:5:gain;nssv3448474:DD:4:gain	2	2	0	0	0	2	LINC00856;LINC00595	ZMIZ1;ZMIZ1-AS1	98	416	-	-	no	no	NA;NA	strong;NA	NA;NA	NA;NA	no	no
wTR3_1883	chr10:88825572-88828106	nssv3443611:DD:5:loss;nssv3444764:DD:5:loss;nssv3447689:DD:4:gain;nssv3448694:DD:5:loss;nssv3450264:DD:5:loss;nssv3453206:DD:5:loss;nssv3454567:DD:5:loss;nssv3456444:DD:5:gain;nssv3460665:DD:5:gain;nssv3461611:DD:5:loss	10	10	0	0	0	10	GLUD1	SHLD2;GLUD1	61	332	-	-	no	no	NA	NA;NA	NA	NA;NA	no	no
wTR3_1890	chr10:82224357-82225377	nssv3455002:DD:4:loss	1	1	0	0	0	1	TSPAN14	TSPAN14	205	67	-	-	no	no	NA	NA	NA	NA	no	no
wTR3_1912	chr14:21562098-21563183	nssv3464341:DD:4:gain	1	1	0	0	0	1	ZNF219	NDRG2	632	232	-	-	no	no	NA	NA	NA	NA	no	no
wTR3_1917	chr14:21561955-21563019	nssv3464341:DD:4:gain	1	1	0	0	0	1	ZNF219	NDRG2	575	383	-	-	no	no	NA	NA	NA	NA	no	no
wTR3_1996	chr8:11083518-11084441	nssv3447464:DD:2:gain	1	1	0	1	0	0	-	XKR6	269	681	-	-	no	no	-	NA	-	NA	yes	yes
wTR3_2012	chr13:44625571-44627337	nssv3465808:DD:2:gain	1	1	0	1	0	0	-	TSC22D1	225	352	-	-	no	no	-	NA	-	NA	no	no
wTR3_2014	chr13:44625040-44626045	nssv3465808:DD:2:gain	1	1	0	1	0	0	-	TSC22D1	61	349	-	-	no	no	-	NA	-	NA	no	no
wTR3_2023	chr13:67297170-67297760	nssv3466506:DD:4:loss;nssv3467060:DD:4:loss;nssv3467490:DD:4:loss;nssv3468983:DD:4:loss;nssv3469987:DD:4:loss;nssv3473573:DD:4:loss;nssv3479277:DD:4:loss;nssv3479810:DD:4:loss;nssv3480532:DD:4:loss;nssv3480938:DD:4:loss;nssv3527924:CTRL:4:loss;nssv3711833:CTRL:2:gain;nssv3711838:CTRL:4:loss	13	10	3	1	0	12	PCDH9	PCDH9	116	101	-	-	no	no	NA	NA	NA	NA	no	no
wTR3_2025	chr13:74328483-74329353	nssv3482401:DD:2:gain	1	1	0	1	0	0	KLF12	KLF12	211	774	-	-	no	no	NA	NA	NA	NA	no	no
wTR3_2026	chr13:74340805-74341999	nssv3482401:DD:2:gain	1	1	0	1	0	0	KLF12	KLF12	316	265	-	-	no	no	NA	NA	NA	NA	no	no
wTR3_2027	chr13:74341690-74342336	nssv3482401:DD:2:gain	1	1	0	1	0	0	KLF12	KLF12	168	811	-	-	no	no	NA	NA	NA	NA	no	no
wTR3_2032	chr13:80163319-80165489	nssv3463998:DD:2:loss;nssv3467551:DD:2:loss;nssv3472239:DD:2:loss;nssv3473644:DD:2:loss;nssv3482545:DD:2:loss	5	5	0	5	0	0	-	SPRY2	146	399	-	-	no	no	-	NA	-	NA	no	no
wTR3_2040	chr13:80911309-80911995	nssv3474208:DD:4:loss	1	1	0	0	0	1	SPRY2	-	0,8	882	-	-	no	yes	NA	-	NA	-	no	no
wTR3_2046	chr13:80911625-80912218	nssv3474208:DD:4:loss	1	1	0	0	0	1	SPRY2	-	512	282	-	-	no	no	NA	-	NA	-	no	no
wTR3_2052	chr13:80910999-80912218	nssv3474208:DD:4:loss	1	1	0	0	0	1	SPRY2	-	703	184	-	-	no	no	NA	-	NA	-	no	no
wTR3_2082	chr5:36662907-36663972	nssv3457160:DD:5:gain	1	1	0	0	0	1	SLC1A3	NADK2	98	264	-	-	no	no	NA	limited	NA	NA	no	no
wTR3_212	chr19:2546472-2547832	nssv3467952:DD:2:gain;nssv3481902:DD:2:loss	2	2	0	2	0	0	GNG7	GADD45B	68	277	-	-	no	no	NA	NA	NA	NA	no	no
wTR3_2132	chr8:102829213-102830809	nssv3444600:DD:2:loss	1	1	0	1	0	0	NCALD	NCALD	198	419	-	-	no	no	NA	NA	NA	NA	no	no
wTR3_2133	chr8:103208727-103209771	nssv3443526:DD:4:gain;nssv3447895:DD:4:gain;nssv3453800:DD:4:gain;nssv3457835:DD:4:gain;nssv3691254:CTRL:4:gain;nssv3691255:CTRL:4:gain	6	4	2	0	0	6	-	NCALD	0,01	218	-	-	no	no	-	NA	-	NA	no	no
wTR3_2136	chr8:103811904-103823053	nssv3445760:DD:2:gain	1	1	0	1	0	0	-	KLF10	159	202	-	-	no	no	-	NA	-	NA	no	no
wTR3_2159	chr8:141474333-141474946	nssv3446289:DD:4:gain;nssv3447460:DD:4:gain;nssv3452604:DD:4:gain;nssv3690075:CTRL:4:gain	4	3	1	0	0	4	-	AGO2	92	121	-	-	no	no	-	NA	-	NA	no	no
wTR3_2194	chr8:145494201-145494969	nssv3444110:DD:5:gain;nssv3444188:DD:5:loss;nssv3452695:DD:5:gain;nssv3456344:DD:2:gain;nssv3457895:DD:5:gain;nssv3457900:DD:5:gain;nssv3458565:DD:5:gain;nssv3690118:CTRL:4:gain	8	7	1	1	0	7	BOP1	C8orf33	149	296	-	-	no	no	NA	NA	NA	NA	no	no
wTR3_2195	chr8:145497110-145498438	nssv3456344:DD:2:gain	1	1	0	1	0	0	BOP1	HSF1;BOP1	78	76	-	-	no	no	NA	NA;NA	NA	NA;NA	no	no
wTR3_2198	chr8:145746657-145748328	nssv3462631:DD:4:gain	1	1	0	0	0	1	LRRC24;LRRC14	KIFC2;CYHR1	253	0,1	-	-	no	no	NA;NA	NA;NA	NA;NA	NA;NA	no	no
wTR3_2208	chr22:36725111-36727088	nssv3471855:DD:4:loss	1	1	0	0	0	1	MYH9	MYH9	84	293	-	-	no	no	NA	NA	definitive	definitive	no	no
wTR3_2209	chr22:36731728-36733219	nssv3471855:DD:4:loss	1	1	0	0	0	1	MYH9	MYH9	56	308	-	-	no	no	NA	NA	definitive	definitive	no	no
wTR3_2211	chr22:36739897-36741761	nssv3471855:DD:4:loss	1	1	0	0	0	1	MYH9	MYH9	116	292	-	-	no	no	NA	NA	definitive	definitive	no	no
wTR3_2248	chr22:38412693-38413665	nssv3467029:DD:4:gain	1	1	0	0	0	1	-	CBY1;FAM227A	323	72	-	-	no	no	-	NA;NA	-	NA;NA	no	no
wTR3_2292	chr22:41936375-41937482	nssv3468345:DD:4:loss;nssv3471845:DD:4:gain	2	2	0	0	0	2	POLR3H	PMM1	104	87	-	-	no	no	NA	NA	NA	NA	no	no
wTR3_231	chr12:105017520-105018124	nssv3454108:DD:4:loss	1	1	0	0	0	1	CHST11	CHST11	149	0,21	-	-	no	no	NA	NA	NA	NA	no	no
wTR3_2317.1	chr22:46407082-46409178	nssv3465151:DD:2:gain	1	1	0	1	0	0	-	MIRLET7A3;MIR4763;MIRLET7B	41	65	-	-	no	no	-	NA;NA;NA	-	NA;NA;NA	no	no
wTR3_2469	chr16:10755273-10757495	nssv3468576:DD:2:loss	1	1	0	1	0	0	TEKT5	EMP2	124	129	-	-	no	no	NA	NA	NA	NA	no	no
wTR3_2502	chr3:185958763-185961041	nssv3454961:DD:2:gain;nssv3461085:DD:5:gain	2	2	0	1	0	1	DGKG	ETV5	86	341	-	-	no	no	NA	NA	NA	NA	no	no
wTR3_2503	chr3:185926843-185929577	nssv3454961:DD:2:gain	1	1	0	1	0	0	DGKG	ETV5	146	391	-	-	no	no	NA	NA	NA	NA	no	no
wTR3_2505	chr3:185959688-185960704	nssv3454961:DD:2:gain	1	1	0	1	0	0	DGKG	ETV5	146	527	-	-	no	no	NA	NA	NA	NA	no	no
wTR3_2532	chr3:197183701-197184447	nssv3443900:DD:2:gain;nssv3448878:DD:2:gain;nssv3451093:DD:2:gain;nssv3451286:DD:2:gain;nssv3452404:DD:3:gain;nssv3452897:DD:2:gain;nssv3457156:DD:2:gain;nssv3458582:DD:2:gain;nssv3461626:DD:2:gain;nssv3461979:DD:2:gain;nssv3462694:DD:3:gain;nssv3617008:CTRL:2:gain;nssv3617009:CTRL:2:gain;nssv3617011:CTRL:2:gain;nssv3617012:CTRL:2:gain;nssv3617013:CTRL:2:gain;nssv3617014:CTRL:3:gain	17	11	6	14	3	0	-	DLG1-AS1;DLG1	4	349	-	-	no	no	-	NA;NA	-	NA;NA	yes	yes
wTR3_2537	chr3:195913579-195914379	nssv3446073:DD:4:loss;nssv3447422:DD:2:loss;nssv3454922:DD:4:loss;nssv3458609:DD:2:gain;nssv3462636:DD:4:gain;nssv3616994:CTRL:4:gain	6	5	1	2	0	4	-	TFRC	46	44	-	-	no	no	-	NA	-	NA	yes	yes
wTR3_2544	chr3:122688443-122689125	nssv3444126:DD:2:gain;nssv3445472:DD:2:gain;nssv3449791:DD:2:gain;nssv3455968:DD:2:gain	4	4	0	4	0	0	SEMA5B	SEMA5B	321	81	-	-	no	no	NA	NA	NA	NA	no	no
wTR3_2545	chr3:122700471-122701501	nssv3444126:DD:2:gain;nssv3445472:DD:2:gain;nssv3449791:DD:2:gain;nssv3455968:DD:2:gain	4	4	0	4	0	0	SEMA5B	SEMA5B	337	167	-	-	no	no	NA	NA	NA	NA	no	no
wTR3_2546	chr3:122677012-122677685	nssv3444126:DD:2:gain;nssv3445472:DD:2:gain;nssv3449791:DD:2:gain;nssv3455968:DD:2:gain	4	4	0	4	0	0	SEMA5B	SEMA5B	0,41	167	-	-	no	no	NA	NA	NA	NA	no	no
wTR3_2548	chr3:120278648-120281365	nssv3457807:DD:5:loss	1	1	0	0	0	1	-	LRRC58	58	392	-	-	no	no	-	NA	-	NA	no	no
wTR3_2549	chr3:120278790-120279755	nssv3447694:DD:4:gain;nssv3455276:DD:4:gain;nssv3457807:DD:5:loss	3	3	0	0	0	3	-	GSK3B	23	669	-	-	no	no	-	NA	-	NA	no	no
wTR3_2550	chr3:120277717-120278430	nssv3447694:DD:4:gain;nssv3455276:DD:4:gain;nssv3457807:DD:5:loss	3	3	0	0	0	3	-	GSK3B	98	758	-	-	no	no	-	NA	-	NA	no	no
wTR3_2591	chr3:99663997-99664544	nssv3446617:DD:2:loss;nssv3449401:DD:2:loss;nssv3449590:DD:2:loss;nssv3455729:DD:2:loss;nssv3604231:CTRL:2:loss;nssv3735189:CTRL:2:loss;nssv3735190:CTRL:2:loss	7	4	3	7	0	0	MIR548G;FILIP1L;CMSS1	FILIP1L	419	144	-	-	no	no	NA;NA;NA	NA	NA;NA;NA	NA	no	no
wTR3_2598	chr21:17677776-17679261	nssv3481922:DD:2:gain	1	1	0	1	0	0	MIR99AHG	MIR99AHG	306	155	-	-	no	no	NA	NA	NA	NA	no	no
wTR3_2599	chr21:17681043-17682266	nssv3481922:DD:2:gain	1	1	0	1	0	0	MIR99AHG	MIR99AHG	598	0,08	positive	-	no	no	NA	NA	NA	NA	no	no
wTR3_2606	chr21:28326611-28327631	nssv3478757:DD:2:loss	1	1	0	1	0	0	ADAMTS5	ADAMTS1	454	274	positive	-	no	no	NA	NA	NA	NA	no	no
wTR3_2619	chr21:34290421-34291438	nssv3464223:DD:5:gain	1	1	0	0	0	1	-	OLIG1	469	321	positive	-	yes	no	-	NA	-	NA	no	no
wTR3_2620	chr21:34327353-34329459	nssv3464223:DD:5:gain	1	1	0	0	0	1	-	OLIG2	334	127	-	-	no	no	-	NA	-	NA	no	no
wTR3_2621	chr21:34327653-34329459	nssv3464223:DD:5:gain	1	1	0	0	0	1	-	OLIG2	287	346	-	-	no	no	-	NA	-	NA	no	no
wTR3_2622	chr21:34348069-34350597	nssv3464223:DD:5:gain	1	1	0	0	0	1	-	OLIG2	292	213	-	-	no	no	-	NA	-	NA	no	no
wTR3_2624	chr21:34348901-34349956	nssv3464223:DD:5:gain	1	1	0	0	0	1	-	OLIG1	483	299	-	-	no	no	-	NA	-	NA	no	no
wTR3_2625	chr21:34348901-34349972	nssv3464223:DD:5:gain	1	1	0	0	0	1	-	OLIG2	477	155	-	-	no	no	-	NA	-	NA	no	no
wTR3_2629	chr21:34350774-34351522	nssv3464223:DD:5:gain	1	1	0	0	0	1	-	OLIG2	599	215	-	-	no	no	-	NA	-	NA	no	no
wTR3_2630	chr21:34350854-34351562	nssv3464223:DD:5:gain	1	1	0	0	0	1	-	OLIG2	544	133	-	-	no	no	-	NA	-	NA	no	no
wTR3_2649	chr21:35165346-35166353	nssv3471349:DD:4:loss;nssv3480637:DD:2:gain	2	2	0	1	0	1	DONSON;ITSN1	OLIG1	28	85	-	-	no	no	NA;NA	NA	NA;NA	NA	no	no
wTR3_265	chr12:96625715-96627219	nssv3451016:DD:2:gain	1	1	0	1	0	0	ELK3	-	73	262	-	-	no	no	NA	-	NA	-	no	no
wTR3_2684	chr6:167065986-167067448	nssv3449382:DD:2:gain;nssv3457898:DD:2:gain	2	2	0	2	0	0	RPS6KA2	RPS6KA2	6	376	-	-	no	no	NA	NA	NA	NA	no	no
wTR3_2685	chr6:167065098-167065925	nssv3449382:DD:2:gain;nssv3457898:DD:2:gain	2	2	0	2	0	0	RPS6KA2	RPS6KA2	1	92	-	-	no	no	NA	NA	NA	NA	no	no
wTR3_2697	chr6:164519838-164521110	nssv3451083:DD:2:gain;nssv3458443:DD:2:gain;nssv3749615:CTRL:2:gain	3	2	1	3	0	0	-	-	18	34	-	-	no	no	-	-	-	-	no	no
wTR3_2703	chr6:164520979-164522760	nssv3446746:DD:5:loss;nssv3449395:DD:5:loss;nssv3451083:DD:2:gain;nssv3458443:DD:2:gain;nssv3749615:CTRL:2:gain	5	4	1	3	0	2	-	QKI;CAHM	4	282	-	-	no	no	-	limited;NA	-	NA;NA	no	no
wTR3_2712	chr6:164432146-164432497	nssv3446746:DD:5:loss;nssv3449395:DD:5:loss;nssv3451083:DD:2:gain;nssv3749614:CTRL:2:gain	4	3	1	2	0	2	-	-	438	1	-	-	no	no	-	-	-	-	no	no
wTR3_2722	chr6:163744344-163746698	nssv3447528:DD:2:gain	1	1	0	1	0	0	PACRG-AS1	QKI;CAHM	106	152	-	-	no	no	NA	limited;NA	NA	NA;NA	no	no
wTR3_2723	chr6:163750741-163751486	nssv3447528:DD:2:gain	1	1	0	1	0	0	-	QKI;CAHM	86	0,13	-	-	no	no	-	limited;NA	-	NA;NA	no	no
wTR3_2729	chr6:162863302-162864800	nssv3442798:DD:4:loss;nssv3443145:DD:4:gain;nssv3443319:DD:4:loss;nssv3443364:DD:4:gain;nssv3443441:DD:5:loss;nssv3443599:DD:5:loss;nssv3444373:DD:4:gain;nssv3444479:DD:4:gain;nssv3444496:DD:4:gain;nssv3444604:DD:4:gain;nssv3445248:DD:4:gain;nssv3445492:DD:4:gain;nssv3445847:DD:4:gain;nssv3445985:DD:4:gain;nssv3446414:DD:4:gain;nssv3446496:DD:4:gain;nssv3447472:DD:5:loss;nssv3447676:DD:4:loss;nss…	116	60	56	0	0	116	PRKN	QKI;CAHM	0,33	234	-	-	no	no	NA	limited;NA	NA	NA;NA	no	no
wTR3_2772	chr16:2864969-2865562	nssv3476056:DD:5:gain	1	1	0	0	0	1	-	LOC652276;FLJ42627;KCTD5;ERVK13-1	53	NA	-	-	no	no	-	NA;NA;NA;NA	-	NA;NA;NA;NA	no	no
wTR3_2781	chr16:2175664-2176785	nssv3468024:DD:5:loss;nssv3475276:DD:5:loss	2	2	0	0	0	2	PKD1	MLST8	73	87	-	-	no	no	NA	NA	NA	NA	no	no
wTR3_282	chr12:91774586-91775837	nssv3457373:DD:4:loss	1	1	0	0	0	1	-	LINC01619;BTG1	0,35	447	-	-	no	no	-	NA;NA	-	NA;NA	no	no
wTR3_285	chr12:80580308-80580822	nssv3444218:DD:4:gain;nssv3457476:DD:4:gain	2	2	0	0	0	2	-	PPP1R12A	383	326	-	-	no	no	-	strong	-	NA	no	no
wTR3_293	chr12:76235251-76236224	nssv3447779:DD:2:gain;nssv3449286:DD:2:gain	2	2	0	2	0	0	-	PHLDA1	254	638	-	-	no	no	-	NA	-	NA	no	no
wTR3_299	chr12:63106475-63107033	nssv3451806:DD:5:loss	1	1	0	0	0	1	PPM1H	DYRK2	617	122	-	-	no	no	NA	NA	NA	NA	no	yes
wTR3_3085	chr2:30460708-30462462	nssv3444270:DD:2:loss	1	1	0	1	0	0	LBH	LCLAT1	52	232	-	-	no	no	NA	NA	NA	NA	no	no
wTR3_3095	chr2:43227305-43228450	nssv3454191:DD:5:loss;nssv3461161:DD:2:gain	2	2	0	1	0	1	-	ZFP36L2	94	626	-	-	no	no	-	NA	-	NA	no	no
wTR3_3099	chr2:43280655-43282585	nssv3454191:DD:5:loss;nssv3461161:DD:2:gain	2	2	0	1	0	1	-	LINC01126;ZFP36L2	65	635	-	-	no	no	-	NA;NA	-	NA;NA	no	no
wTR3_3104	chr2:43283046-43286421	nssv3454191:DD:5:loss;nssv3461161:DD:2:gain	2	2	0	1	0	1	-	LINC01126;ZFP36L2	44	682	-	-	no	no	-	NA;NA	-	NA;NA	no	no
wTR3_3106	chr2:43309320-43310419	nssv3454191:DD:5:loss;nssv3461161:DD:2:gain	2	2	0	1	0	1	-	ZFP36L2;LINC01126	333	581	-	-	no	no	-	NA;NA	-	NA;NA	no	no
wTR3_3108	chr2:43311227-43312725	nssv3454191:DD:5:loss;nssv3461161:DD:2:gain	2	2	0	1	0	1	-	LINC01126;ZFP36L2	44	672	-	-	no	no	-	NA;NA	-	NA;NA	no	no
wTR3_3109	chr2:43312732-43314211	nssv3454191:DD:5:loss;nssv3461161:DD:2:gain	2	2	0	1	0	1	-	LINC01126;ZFP36L2	203	654	-	-	no	no	-	NA;NA	-	NA;NA	no	no
wTR3_3111	chr2:43326946-43330012	nssv3454191:DD:5:loss	1	1	0	0	0	1	-	LINC01126;ZFP36L2	249	518	-	-	no	no	-	NA;NA	-	NA;NA	no	no
wTR3_3111.1	chr2:43331174-43333533	nssv3454191:DD:5:loss	1	1	0	0	0	1	-	LINC01126;ZFP36L2	76	518	-	-	no	no	-	NA;NA	-	NA;NA	no	no
wTR3_3112	chr2:46713470-46714613	nssv3452078:DD:4:gain	1	1	0	0	0	1	-	RHOQ	11	424	-	-	no	no	-	NA	-	NA	no	no
wTR3_3125	chr2:48432230-48433303	nssv3446187:DD:2:loss;nssv3449345:DD:5:gain;nssv3449727:DD:5:loss;nssv3451618:DD:2:loss;nssv3581637:CTRL:2:loss	5	4	1	3	0	2	-	FOXN2	0,41	384	-	-	no	no	-	NA	-	NA	no	no
wTR3_3128	chr10:30960910-30962563	nssv3443223:DD:2:gain;nssv3459544:DD:4:loss	2	2	0	1	0	1	-	SVIL	45	144	-	-	no	no	-	NA	-	NA	no	no
wTR3_3131	chr10:31071785-31073344	nssv3443223:DD:2:gain;nssv3450793:DD:5:gain	2	2	0	1	0	1	-	ZEB1;ZEB1-AS1	91	422	-	-	no	no	-	limited;NA	-	definitive;NA	no	no
wTR3_3134	chr10:31073501-31074447	nssv3443223:DD:2:gain;nssv3450793:DD:5:gain	2	2	0	1	0	1	-	ZEB1;ZEB1-AS1	393	888	-	-	no	no	-	limited;NA	-	definitive;NA	no	no
wTR3_3135	chr10:31073554-31074544	nssv3443223:DD:2:gain;nssv3450793:DD:5:gain	2	2	0	1	0	1	-	ZEB1;ZEB1-AS1	341	448	-	-	no	no	-	limited;NA	-	definitive;NA	no	no
wTR3_3136	chr10:31073713-31074792	nssv3443223:DD:2:gain;nssv3450793:DD:5:gain	2	2	0	1	0	1	-	ZNF438	262	148	-	-	no	no	-	NA	-	NA	no	no
wTR3_3188	chr5:137726529-137728258	nssv3451815:DD:4:gain	1	1	0	0	0	1	KDM3B	FAM53C;CDC25C	726	481	-	-	no	no	strong	NA;NA	NA	NA;NA	no	no
wTR3_319	chr12:58119880-58120957	nssv3451806:DD:5:loss	1	1	0	0	0	1	AGAP2-AS1;AGAP2	MBD6;DDIT3	475	267	-	-	no	no	NA;NA	NA;NA	NA;NA	NA;NA	no	no
wTR3_3193	chr5:137727840-137729151	nssv3451815:DD:4:gain	1	1	0	0	0	1	KDM3B	KDM3B	301	572	-	-	no	no	strong	strong	NA	NA	no	no
wTR3_3261	chr5:141927186-141928171	nssv3446962:DD:2:loss;nssv3458128:DD:2:loss;nssv3746646:CTRL:4:gain	3	2	1	2	0	1	-	SPRY4	55	636	-	-	no	no	-	NA	-	NA	no	no
wTR3_3270	chr5:124746795-124747514	nssv3456343:DD:2:loss	1	1	0	1	0	0	-	ZNF608	509	818	-	-	yes	no	-	NA	-	NA	no	no
wTR3_3290	chr18:12456039-12457473	nssv3466428:DD:5:loss;nssv3472138:DD:5:loss;nssv3564107:CTRL:4:gain	3	2	1	0	0	3	SPIRE1	PSMG2;SPIRE1	102	0,14	-	-	no	no	NA	NA;NA	NA	NA;NA	no	no
wTR3_3308	chr18:46385455-46386855	nssv3473849:DD:2:gain;nssv3478041:DD:2:gain	2	2	0	2	0	0	CTIF	SMAD7	504	345	-	-	no	no	NA	NA	NA	NA	no	no
wTR3_3322	chr18:74332521-74334245	nssv3468059:DD:5:loss;nssv3481083:DD:2:gain	2	2	0	1	0	1	-	-	136	151	-	-	no	no	-	-	-	-	no	no
wTR3_3323	chr18:74332586-74333797	nssv3468059:DD:5:loss;nssv3481083:DD:2:gain	2	2	0	1	0	1	-	ZNF516-DT;ZNF516	174	228	-	-	no	no	-	NA;NA	-	NA;NA	no	no
wTR3_3324	chr18:74331682-74333275	nssv3468059:DD:5:loss;nssv3481083:DD:2:gain	2	2	0	1	0	1	-	ZNF516-DT;ZNF516	68	435	-	-	no	no	-	NA;NA	-	NA;NA	no	no
wTR3_3325	chr18:74331682-74332395	nssv3468059:DD:5:loss;nssv3481083:DD:2:gain	2	2	0	1	0	1	-	-	48	68	-	-	no	no	-	-	-	-	no	no
wTR3_3326	chr18:74331400-74332088	nssv3468059:DD:5:loss;nssv3481083:DD:2:gain	2	2	0	1	0	1	-	-	25	115	-	-	no	no	-	-	-	-	no	no
wTR3_3451	chr11:64461576-64462699	nssv3455506:DD:4:loss	1	1	0	0	0	1	NRXN2	SF1	141	332	-	-	no	no	strong	NA	NA	NA	no	no
wTR3_3553	chr9:71423349-71424271	nssv3448609:DD:4:gain;nssv3452982:DD:4:gain;nssv3454819:DD:2:loss;nssv3458035:DD:4:gain;nssv3696217:CTRL:4:gain;nssv3696218:CTRL:4:gain	6	4	2	1	0	5	PIP5K1B	PABIR1	249	632	negative	-	no	no	NA	NA	NA	NA	no	no
wTR3_3564	chr9:6620686-6624109	nssv3456434:DD:4:loss;nssv3462534:DD:4:loss	2	2	0	0	0	2	GLDC	GLDC	NA	177	-	-	no	no	definitive	definitive	NA	NA	no	no
wTR3_3570	chr10:93141572-93142158	nssv3459035:DD:5:loss	1	1	0	0	0	1	HECTD2-AS1	BTAF1	221	0,33	-	-	no	no	NA	NA	NA	NA	no	no
wTR3_3629	chr10:104428218-104429623	nssv3450943:DD:4:loss	1	1	0	0	0	1	-	SUFU;ACTR1A	266	264	-	-	no	no	-	strong;NA	-	NA;NA	no	no
wTR3_3650	chr10:113985035-113985746	nssv3451395:DD:3:gain	1	1	0	0	1	0	-	GPAM	17	69	-	-	no	no	-	NA	-	NA	no	no
wTR3_3651	chr10:114046875-114047748	nssv3451395:DD:3:gain;nssv3458646:DD:3:gain	2	2	0	0	2	0	TECTB	GPAM	47	78	-	-	no	no	NA	NA	NA	NA	no	no
wTR3_3692	chr2:102122526-102123271	nssv3444824:DD:2:gain	1	1	0	1	0	0	-	MAP4K4	13	322	-	-	no	no	-	NA	-	NA	no	no
wTR3_3693	chr2:102134863-102138810	nssv3444824:DD:2:gain	1	1	0	1	0	0	-	MAP4K4	275	423	-	-	no	no	-	NA	-	NA	no	no
wTR3_3695	chr2:104575254-104577077	nssv3445333:DD:2:loss	1	1	0	1	0	0	-	PANTR1	474	387	negative	positive	yes	no	-	NA	-	NA	no	no
wTR3_3776	chr2:231879360-231882040	nssv3452473:DD:2:loss	1	1	0	1	0	0	SPATA3	C2orf72	49	288	-	-	no	no	NA	NA	NA	NA	no	no
wTR3_3780	chr2:232469032-232469798	nssv3445121:DD:5:loss;nssv3453542:DD:4:gain;nssv3586870:CTRL:2:gain	3	2	1	1	0	2	-	NCL	254	316	-	-	no	no	-	NA	-	NA	no	no
wTR3_3805	chr2:236292964-236294089	nssv3460711:DD:2:gain	1	1	0	1	0	0	-	AGAP1	94	201	-	-	no	no	-	NA	-	NA	no	no
wTR3_3882	chr1:200593957-200595326	nssv3449658:DD:4:gain	1	1	0	0	0	1	-	CAMSAP2	86	217	-	-	no	no	-	NA	-	NA	no	no
wTR3_3892	chr1:182132519-182133526	nssv3443351:DD:5:loss	1	1	0	0	0	1	-	GLUL	354	113	-	-	no	no	-	definitive	-	NA	no	no
wTR3_3910	chr1:175559840-175560773	nssv3443696:DD:2:gain;nssv3448875:DD:2:gain;nssv3457134:DD:2:gain	3	3	0	3	0	0	TNR	TNR	271	659	-	-	no	no	NA	NA	NA	NA	no	no
wTR3_40	chr6:112081425-112083274	nssv3448635:DD:4:loss	1	1	0	0	0	1	FYN	FYN	106	504	-	-	no	no	NA	NA	NA	NA	no	no
wTR3_4012	chr1:212851321-212852631	nssv3453062:DD:2:loss	1	1	0	1	0	0	-	TATDN3;NSL1	199	91	-	-	no	no	-	NA;NA	-	NA;NA	no	no
wTR3_4035	chr10:17048486-17049189	nssv3448297:DD:4:loss;nssv3458932:DD:4:gain	2	2	0	0	0	2	CUBN	-	284	9	-	-	no	no	NA	-	NA	-	no	no
wTR3_4036	chr10:17048873-17049491	nssv3448297:DD:4:loss;nssv3458932:DD:4:gain	2	2	0	0	0	2	CUBN	VIM	457	383	-	-	no	no	NA	NA	NA	definitive	no	no
wTR3_4046	chr10:22625114-22626584	nssv3443625:DD:5:gain	1	1	0	0	0	1	-	SKIDA1	179	217	-	-	no	no	-	NA	-	NA	no	no
wTR3_4060	chr9:140264615-140265813	nssv3443775:DD:5:loss;nssv3453473:DD:4:gain;nssv3456844:DD:5:loss;nssv3696513:CTRL:2:gain;nssv3759864:CTRL:2:gain	5	3	2	2	0	3	EXD3	NRARP	328	356	-	-	no	no	NA	NA	NA	NA	no	no
wTR3_4073	chr9:139000743-139003130	nssv3449223:DD:5:loss	1	1	0	0	0	1	-	-	38	306	-	-	no	no	-	-	-	-	no	no
wTR3_4083	chr9:139417593-139420692	nssv3452074:DD:4:gain	1	1	0	0	0	1	NOTCH1	NOTCH1;MIR4674	109	225	-	-	no	no	NA	NA;NA	NA	NA;NA	no	no
wTR3_4123	chr9:131901800-131902868	nssv3445533:DD:5:loss;nssv3447237:DD:4:gain;nssv3461286:DD:5:gain	3	3	0	0	0	3	PTPA	TOR1B	0,37	0,13	-	-	no	no	NA	NA	NA	NA	no	no
wTR3_4124	chr9:132373467-132377881	nssv3448451:DD:4:loss;nssv3462319:DD:4:gain;nssv3695252:CTRL:4:gain	3	2	1	0	0	3	C9orf50	IER5L	68	641	-	-	no	no	NA	NA	NA	NA	no	no
wTR3_4172	chr2:153307392-153309426	nssv3457545:DD:2:gain	1	1	0	1	0	0	FMNL2	FMNL2	69	381	-	-	no	no	NA	NA	NA	NA	no	no
wTR3_4192	chr11:57544178-57547350	nssv3456816:DD:4:gain	1	1	0	0	0	1	CTNND1;TMX2-CTNND1	CTNND1	289	384	-	-	no	no	strong;NA	strong	NA;NA	NA	no	no
wTR3_420	chr7:44140052-44141021	nssv3448230:DD:4:loss	1	1	0	0	0	1	-	DBNL	125	137	-	-	no	no	-	NA	-	NA	no	no
wTR3_4230	chr11:31579162-31580412	nssv3445683:DD:5:loss;nssv3446128:DD:3:gain;nssv3447036:DD:3:gain;nssv3449714:DD:5:loss;nssv3456568:DD:5:loss;nssv3460142:DD:5:loss;nssv3510655:CTRL:3:loss;nssv3516567:CTRL:3:gain;nssv3518656:CTRL:3:loss;nssv3522496:CTRL:3:loss	10	6	4	0	6	4	ELP4	PAX6;PAX6;PAX6;PAX6	201	366	-	-	no	no	NA	definitive;definitive;definitive;definitive	strong	definitive;definitive;definitive;definitive	no	yes
wTR3_4231	chr11:30445518-30447045	nssv3444822:DD:4:loss	1	1	0	0	0	1	MPPED2	MPPED2	277	0,34	-	-	no	no	NA	NA	NA	NA	no	no
wTR3_4267	chr15:47165442-47166202	nssv3475683:DD:2:loss;nssv3476806:DD:2:loss;nssv3481376:DD:2:loss	3	3	0	3	0	0	-	SEMA6D	53	323	-	-	no	no	-	NA	-	NA	no	no
wTR3_4269	chr15:47585257-47587090	nssv3471198:DD:5:loss;nssv3476049:DD:4:loss	2	2	0	0	0	2	SEMA6D	SEMA6D	0,18	377	-	-	no	no	NA	NA	NA	NA	no	no
wTR3_4281	chr2:95977174-95982028	nssv3459148:DD:2:gain	1	1	0	1	0	0	KCNIP3	KCNIP3	12	53	-	-	no	no	NA	NA	NA	NA	no	no
wTR3_4303	chr20:4593938-4595448	nssv3468052:DD:5:gain;nssv3480838:DD:2:gain	2	2	0	1	0	1	-	PRNP	23	0,04	-	-	no	no	-	NA	-	NA	no	no
wTR3_4304	chr20:4633018-4635533	nssv3468052:DD:5:gain;nssv3480838:DD:2:gain	2	2	0	1	0	1	-	PRNP	0,05	74	-	-	no	no	-	NA	-	NA	no	no
wTR3_4309	chr20:19955370-19956023	nssv3474230:DD:5:loss	1	1	0	0	0	1	RIN2	SEC23B	752	0,09	-	-	no	no	strong	NA	NA	NA	no	no
wTR3_4338	chr20:1271676-1272695	nssv3478679:DD:2:loss	1	1	0	1	0	0	SNPH	SNPH	99	186	-	-	no	no	NA	NA	NA	NA	no	no
wTR3_4347	chr20:31045373-31049019	nssv3463380:DD:5:gain;nssv3470743:DD:5:gain	2	2	0	0	0	2	NOL4L	NOL4L	21	558	-	-	no	no	NA	NA	NA	NA	no	no
wTR3_4366	chr20:35895749-35897844	nssv3481914:DD:2:gain	1	1	0	1	0	0	-	NNAT;BLCAP	134	724	-	-	no	no	-	NA;NA	-	NA;NA	no	no
wTR3_4369	chr20:35896837-35898905	nssv3481914:DD:2:gain	1	1	0	1	0	0	-	NNAT	48	124	-	-	no	no	-	NA	-	NA	no	no
wTR3_4381	chr20:39847178-39850853	nssv3476067:DD:2:gain;nssv3481370:DD:2:gain	2	2	0	2	0	0	ZHX3	PLCG1	73	284	-	-	no	no	NA	NA	NA	NA	no	no
wTR3_4383	chr20:39848533-39851500	nssv3474447:DD:2:gain;nssv3476067:DD:2:gain;nssv3481370:DD:2:gain	3	3	0	3	0	0	ZHX3	ZHX3	94	306	-	-	no	no	NA	NA	NA	NA	no	no
wTR3_4396	chr20:44915438-44916362	nssv3479137:DD:4:loss	1	1	0	0	0	1	CDH22	SLC35C2	42	408	-	-	no	no	NA	NA	NA	NA	no	no
wTR3_440	chr2:66466415-66467166	nssv3452555:DD:2:loss	1	1	0	1	0	0	-	MEIS1;MEIS1-AS3	111	401	-	-	no	no	-	NA;NA	-	NA;NA	no	no
wTR3_4441	chr20:62826637-62828490	nssv3474561:DD:5:loss	1	1	0	0	0	1	MYT1	MYT1	159	427	-	-	no	no	limited	limited	NA	NA	no	no
wTR3_4445	chr8:80846365-80847999	nssv3458909:DD:2:gain	1	1	0	1	0	0	MRPS28;TPD52	HEY1	406	385	-	-	no	no	NA;NA	NA	NA;NA	NA	no	no
wTR3_4446	chr8:81938451-81940812	nssv3455832:DD:2:loss	1	1	0	1	0	0	PAG1	PAG1	4	243	-	-	no	no	NA	NA	NA	NA	no	no
wTR3_4459	chr3:180927653-180928760	nssv3457172:DD:2:loss;nssv3460088:DD:4:loss	2	2	0	1	0	1	SOX2-OT	SOX2	152	954	-	-	no	no	NA	definitive	NA	definitive	no	no
wTR3_4461	chr3:180927931-180929202	nssv3457172:DD:2:loss;nssv3460088:DD:4:loss	2	2	0	1	0	1	SOX2-OT	SOX2	149	854	-	-	no	no	NA	definitive	NA	definitive	no	no
wTR3_4491	chr3:182335579-182336428	nssv3443193:DD:5:gain;nssv3451312:DD:4:loss;nssv3461660:DD:4:loss	3	3	0	0	0	3	-	SOX2	137	0,81	-	-	no	no	-	definitive	-	definitive	no	no
wTR3_4492	chr3:181974472-181976670	nssv3458840:DD:2:loss	1	1	0	1	0	0	-	SOX2	304	693	-	-	no	no	-	definitive	-	definitive	no	no
wTR3_4493	chr3:181959771-181961295	nssv3458840:DD:2:loss	1	1	0	1	0	0	-	SOX2	495	785	positive	-	no	no	-	definitive	-	definitive	no	no
wTR3_4529	chr3:151921522-151922714	nssv3461976:DD:2:loss	1	1	0	1	0	0	-	MBNL1;MBNL1-AS1	233	322	-	-	no	no	-	NA;NA	-	NA;NA	no	no
wTR3_453	chr2:64554333-64556493	nssv3452262:DD:2:loss	1	1	0	1	0	0	-	PELI1	149	302	-	-	no	no	-	NA	-	NA	no	no
wTR3_4552	chr4:160133731-160138125	nssv3448633:DD:4:loss;nssv3455816:DD:4:loss	2	2	0	0	0	2	-	RAPGEF2	87	911	-	-	no	yes	-	NA	-	NA	no	no
wTR3_4553	chr4:160025898-160026222	nssv3448633:DD:4:loss;nssv3453588:DD:4:loss;nssv3453642:DD:4:loss;nssv3455816:DD:4:loss	4	4	0	0	0	4	-	RAPGEF2	232	886	-	-	no	yes	-	NA	-	NA	no	no
wTR3_4575	chr1:156357474-156358404	nssv3452683:DD:4:gain	1	1	0	0	0	1	-	BCAN	391	104	-	-	no	no	-	NA	-	NA	no	no
wTR3_4580	chr1:156474675-156475405	nssv3453688:DD:5:loss	1	1	0	0	0	1	-	MIR9-1HG	556	46	-	-	no	no	-	NA	-	NA	no	no
wTR3_4584	chr1:156473776-156474956	nssv3453688:DD:5:loss	1	1	0	0	0	1	-	MIR9-1	172	122	-	-	no	no	-	NA	-	NA	no	no
wTR3_4651	chr1:153670069-153671519	nssv3451515:DD:4:gain	1	1	0	0	0	1	-	INTS3	237	466	-	-	no	no	-	NA	-	NA	no	no
wTR3_4652	chr1:153669923-153671025	nssv3451515:DD:4:gain	1	1	0	0	0	1	-	INTS3	256	17	-	-	no	no	-	NA	-	NA	no	no
wTR3_467	chr5:173096888-173097525	nssv3447112:DD:2:gain	1	1	0	1	0	0	-	BOD1	232	66	-	-	no	no	-	NA	-	NA	no	no
wTR3_4781	chr1:109795683-109796172	nssv3445975:DD:4:gain;nssv3458918:DD:4:gain	2	2	0	0	0	2	CELSR2	-	562	342	positive	-	no	no	NA	-	NA	-	no	no
wTR3_4794	chr1:101534472-101536183	nssv3462440:DD:2:gain	1	1	0	1	0	0	-	DPH5	444	158	-	-	no	no	-	NA	-	NA	no	no
wTR3_4805	chr1:95058416-95059693	nssv3460937:DD:2:gain	1	1	0	1	0	0	-	F3	17	85	-	-	no	no	-	NA	-	NA	no	no
wTR3_4805.1	chr1:95056915-95058377	nssv3460937:DD:2:gain	1	1	0	1	0	0	-	F3	102	85	-	-	no	no	-	NA	-	NA	no	no
wTR3_4807	chr1:95058416-95059000	nssv3460937:DD:2:gain	1	1	0	1	0	0	-	F3	0,03	117	-	-	no	no	-	NA	-	NA	no	no
wTR3_4807.1	chr1:95056915-95058377	nssv3460937:DD:2:gain	1	1	0	1	0	0	-	F3	102	117	-	-	no	no	-	NA	-	NA	no	no
wTR3_4808	chr1:95050136-95051696	nssv3460937:DD:2:gain	1	1	0	1	0	0	-	F3	71	123	-	-	no	no	-	NA	-	NA	no	no
wTR3_4865	chr1:75804069-75805334	nssv3445835:DD:2:loss;nssv3451844:DD:2:loss	2	2	0	2	0	0	SLC44A5	SLC44A5	218	176	-	-	no	no	NA	NA	NA	NA	no	no
wTR3_4868	chr8:61705034-61706028	nssv3452319:DD:5:loss;nssv3458547:DD:5:loss	2	2	0	0	0	2	CHD7	CHD7	708	592	-	-	yes	no	definitive	definitive	definitive	definitive	no	no
wTR3_49	chr6:110875661-110876489	nssv3460702:DD:4:loss	1	1	0	0	0	1	-	AMD1	216	187	-	-	no	no	-	NA	-	NA	no	no
wTR3_4900	chr9:34332504-34333875	nssv3446539:DD:2:gain;nssv3451708:DD:2:gain	2	2	0	2	0	0	NUDT2	RPP25L	137	241	-	-	no	no	definitive	NA	NA	NA	no	no
wTR3_4902	chr9:34333920-34334777	nssv3446539:DD:2:gain;nssv3451708:DD:2:gain	2	2	0	2	0	0	NUDT2	FAM219A;DNAI1	0,57	442	-	-	no	no	definitive	NA;NA	NA	NA;NA	no	no
wTR3_5003	chr1:57028692-57029263	nssv3449139:DD:5:loss;nssv3460014:DD:5:gain	2	2	0	0	0	2	PLPP3	CSMD2;C1orf94	521	0,29	-	-	no	no	NA	NA;NA	NA	NA;NA	no	no
wTR3_5008	chr1:54954556-54956088	nssv3460348:DD:2:gain	1	1	0	1	0	0	-	SSBP3	134	495	-	-	no	no	-	NA	-	NA	no	no
wTR3_5165	chr1:17901117-17902665	nssv3447688:DD:2:gain	1	1	0	1	0	0	ARHGEF10L	ARHGEF10L	27	48	-	-	no	no	NA	NA	NA	NA	no	no
wTR3_5165.1	chr1:17898634-17900390	nssv3447688:DD:2:gain	1	1	0	1	0	0	ARHGEF10L	ARHGEF10L	53	48	-	-	no	no	NA	NA	NA	NA	no	no
wTR3_5176	chr1:11888065-11889376	nssv3461971:DD:4:gain	1	1	0	0	0	1	CLCN6	MTHFR;CLCN6	359	238	-	-	no	no	NA	definitive;NA	NA	NA;NA	yes	yes
wTR3_5197	chr1:7727310-7730983	nssv3448638:DD:4:loss;nssv3453301:DD:5:loss	2	2	0	0	0	2	CAMTA1	-	56	94	-	-	no	no	strong	-	NA	-	yes	yes
wTR3_5260	chr7:76962979-76964988	nssv3443710:DD:2:gain;nssv3448989:DD:5:gain;nssv3453431:DD:4:gain;nssv3755402:CTRL:2:gain	4	3	1	2	0	2	GSAP	FBXL13;ARMC10	41	162	-	-	no	no	NA	NA;NA	NA	NA;NA	no	no
wTR3_5305	chr4:1778204-1782208	nssv3454283:DD:2:gain;nssv3456280:DD:5:loss	2	2	0	1	0	1	-	FGFR3	73	51	-	-	no	no	-	NA	-	definitive	yes	yes
wTR3_531	chr17:17596647-17597916	nssv3465237:DD:5:loss;nssv3475926:DD:5:loss	2	2	0	0	0	2	RAI1	RAI1	0,27	333	-	-	no	no	definitive	definitive	NA	NA	yes	yes
wTR3_5321	chr4:26993929-26995036	nssv3460655:DD:2:gain	1	1	0	1	0	0	STIM2	STIM2	166	444	-	-	no	no	NA	NA	NA	NA	no	no
wTR3_5322	chr4:38563787-38564737	nssv3453484:DD:2:gain	1	1	0	1	0	0	-	KLF3;KLF3-AS1	0,21	346	-	-	no	no	-	NA;NA	-	NA;NA	no	no
wTR3_533	chr17:17686996-17687690	nssv3465237:DD:5:loss;nssv3468856:DD:5:loss;nssv3475926:DD:5:loss;nssv3480167:DD:5:loss	4	4	0	0	0	4	RAI1	RAI1	493	311	-	-	no	no	definitive	definitive	NA	NA	yes	yes
wTR3_5342	chr4:74004704-74006456	nssv3445466:DD:2:gain;nssv3457395:DD:2:gain;nssv3458393:DD:2:gain;nssv3459313:DD:2:gain;nssv3459862:DD:2:gain	5	5	0	5	0	0	ANKRD17	ANKRD17	768	457	-	-	no	no	strong	strong	NA	NA	no	no
wTR3_5356	chr4:87959833-87960713	nssv3444644:DD:2:gain	1	1	0	1	0	0	AFF1	AFF1	195	0,29	-	-	no	no	NA	NA	NA	NA	no	no
wTR3_5382	chr12:120797334-120799760	nssv3453333:DD:4:gain	1	1	0	0	0	1	MSI1	GATC;TRIAP1	261	194	-	-	no	no	NA	NA;NA	NA	NA;NA	no	no
wTR3_5435	chr12:125242075-125250905	nssv3449689:DD:2:gain	1	1	0	1	0	0	-	NCOR2	57	243	-	-	no	no	-	NA	-	NA	no	no
wTR3_545	chr17:17841165-17841775	nssv3462755:DD:5:loss;nssv3462868:DD:5:gain;nssv3463346:DD:5:loss;nssv3463477:DD:5:gain;nssv3463559:DD:5:gain;nssv3466140:DD:5:loss;nssv3466248:DD:5:loss;nssv3467111:DD:5:gain;nssv3467180:DD:5:loss;nssv3467343:DD:5:loss;nssv3467700:DD:5:gain;nssv3468824:DD:5:loss;nssv3469204:DD:5:loss;nssv3469576:DD:5:gain;nssv3469935:DD:5:loss;nssv3470016:DD:5:loss;nssv3470116:DD:5:loss;nssv3471262:DD:5:gain;nss…	44	44	0	0	0	44	TOM1L2	SLC9A3R1;MIR3615	0,1	113	-	-	no	no	NA	NA;NA	NA	NA;NA	yes	no
wTR3_5467	chr7:99540955-99541715	nssv3460281:DD:5:loss	1	1	0	0	0	1	-	POP7	356	218	-	-	no	no	-	NA	-	NA	no	no
wTR3_5488	chr7:2499225-2500632	nssv3452945:DD:2:gain;nssv3457534:DD:2:gain;nssv3458518:DD:5:loss;nssv3460405:DD:2:gain;nssv3654228:CTRL:2:gain	5	4	1	4	0	1	-	LFNG	113	166	-	-	no	no	-	NA	-	NA	no	no
wTR3_5509	chr7:2651232-2654224	nssv3462133:DD:4:gain	1	1	0	0	0	1	IQCE	TTYH3	28	85	negative	-	no	no	NA	NA	NA	NA	no	no
wTR3_5510	chr7:2656513-2657135	nssv3462133:DD:4:gain	1	1	0	0	0	1	-	TTYH3	116	0,05	-	-	no	no	-	NA	-	NA	no	no
wTR3_5552	chr7:5742308-5744455	nssv3445857:DD:4:gain;nssv3451325:DD:5:loss;nssv3752803:CTRL:4:loss	3	2	1	0	0	3	RNF216	ACTB;ACTB	127	0,3	-	-	no	no	NA	definitive;strong	NA	definitive;definitive	no	no
wTR3_5612	chr7:129938129-129939012	nssv3449612:DD:2:gain;nssv3455084:DD:2:gain;nssv3662185:CTRL:2:gain	3	2	1	3	0	0	CPA4	UBE2H	511	555	-	-	no	no	NA	NA	NA	NA	no	no
wTR3_5615	chr7:129912853-129913704	nssv3449612:DD:2:gain;nssv3455084:DD:2:gain;nssv3662185:CTRL:2:gain	3	2	1	3	0	0	CPA2	MESTIT1;MEST	189	105	-	-	no	no	NA	NA;NA	NA	NA;NA	no	no
wTR3_5616	chr7:129937265-129938227	nssv3449612:DD:2:gain;nssv3455084:DD:2:gain;nssv3662185:CTRL:2:gain	3	2	1	3	0	0	CPA4	MEST;MESTIT1	388	98	-	-	no	no	NA	NA;NA	NA	NA;NA	no	no
wTR3_5652	chr7:25428213-25429198	nssv3449140:DD:2:gain	1	1	0	1	0	0	-	-	19	122	-	-	no	no	-	-	-	-	no	no
wTR3_5686	chr2:86507284-86509110	nssv3443102:DD:4:gain;nssv3444083:DD:4:gain;nssv3445234:DD:4:gain;nssv3448193:DD:4:gain;nssv3449690:DD:4:gain;nssv3452166:DD:4:gain;nssv3453512:DD:4:gain;nssv3454009:DD:4:gain;nssv3455168:DD:4:gain;nssv3460899:DD:4:gain;nssv3462115:DD:4:gain;nssv3462446:DD:4:gain	12	12	0	0	0	12	REEP1	KDM3A	48	423	-	-	no	no	NA	NA	NA	NA	no	no
wTR3_5702	chr2:85442589-85443390	nssv3450847:DD:2:loss	1	1	0	1	0	0	TCF7L1	TCF7L1	685	408	-	-	no	no	NA	NA	NA	NA	no	no
wTR3_5703	chr2:85417015-85417866	nssv3450847:DD:2:loss	1	1	0	1	0	0	TCF7L1	TCF7L1	72	0,44	-	-	no	no	NA	NA	NA	NA	no	no
wTR3_571	chr17:9140800-9141459	nssv3473641:DD:5:gain;nssv3480321:DD:2:gain;nssv3719164:CTRL:2:gain	3	2	1	2	0	1	NTN1	ATP6V0A1	0,4	205	-	-	no	no	NA	definitive	NA	NA	no	no
wTR3_5770	chr3:4760230-4763302	nssv3449392:DD:5:loss	1	1	0	0	0	1	ITPR1;ITPR1;ITPR1;ITPR1;ITPR1;ITPR1	BHLHE40;BHLHE40-AS1	181	439	-	-	no	no	definitive;definitive;strong;strong;definitive;definitive	NA;NA	strong;strong;strong;strong;strong;strong	NA;NA	no	no
wTR3_5772	chr3:4791808-4793077	nssv3449392:DD:5:loss;nssv3456634:DD:4:gain	2	2	0	0	0	2	ITPR1;ITPR1;ITPR1;ITPR1;ITPR1;ITPR1;EGOT	BHLHE40;BHLHE40-AS1	339	269	-	-	no	no	definitive;definitive;strong;strong;definitive;definitive;NA	NA;NA	strong;strong;strong;strong;strong;strong;NA	NA;NA	no	no
wTR3_5773	chr3:4792162-4792803	nssv3449392:DD:5:loss;nssv3456634:DD:4:gain	2	2	0	0	0	2	ITPR1;ITPR1;ITPR1;ITPR1;ITPR1;ITPR1;EGOT	BHLHE40;BHLHE40-AS1	0,45	0,65	-	-	no	no	definitive;definitive;definitive;definitive;strong;strong;NA	NA;NA	strong;strong;strong;strong;strong;strong;NA	NA;NA	no	no
wTR3_5803	chr3:10942040-10943644	nssv3450287:DD:2:gain;nssv3456917:DD:5:loss	2	2	0	1	0	1	SLC6A11	SLC6A1	222	89	-	-	no	no	NA	definitive	NA	NA	no	no
wTR3_5811	chr3:11631888-11632563	nssv3454331:DD:2:gain	1	1	0	1	0	0	VGLL4	VGLL4	44	166	-	-	no	no	NA	NA	NA	NA	no	no
wTR3_5813	chr3:11644203-11645343	nssv3454331:DD:2:gain	1	1	0	1	0	0	VGLL4	VGLL4	266	0,02	-	-	no	no	NA	NA	NA	NA	no	no
wTR3_5860	chr12:6722837-6725128	nssv3456335:DD:4:gain;nssv3460189:DD:4:gain	2	2	0	0	0	2	-	MLF2	247	206	-	-	no	no	-	NA	-	NA	no	no
wTR3_5924	chr12:26889517-26891380	nssv3445071:DD:3:gain	1	1	0	0	1	0	ITPR2	ITPR2	57	0,3	-	-	no	no	NA	NA	NA	NA	no	no
wTR3_5944	chr19:55597308-55599845	nssv3481301:DD:4:gain	1	1	0	0	0	1	EPS8L1	PPP1R12C	184	6	-	-	no	no	NA	NA	NA	NA	no	no
wTR3_6030	chr19:42753851-42754545	nssv3463518:DD:4:loss	1	1	0	0	0	1	ERF	MEGF8	294	0,28	-	-	no	no	NA	NA	NA	NA	no	no
wTR3_6154	chr15:31606234-31609473	nssv3475446:DD:4:gain	1	1	0	0	0	1	-	KLF13	27	89	-	-	no	no	-	NA	-	NA	yes	yes
wTR3_6156	chr15:31269350-31270641	nssv3476156:DD:4:gain;nssv3479904:DD:4:gain	2	2	0	0	0	2	MTMR10	MTMR10	44	144	-	-	no	no	NA	NA	NA	NA	yes	yes
wTR3_6163	chr15:99396040-99396772	nssv3470999:DD:4:loss;nssv3477283:DD:4:gain;nssv3480615:DD:4:gain;nssv3718219:CTRL:4:loss	4	3	1	0	0	4	IGF1R	IGF1R	321	25	-	-	no	no	NA	NA	NA	NA	yes	no
wTR3_6166	chr15:93843397-93843943	nssv3463340:DD:2:gain;nssv3472293:DD:2:loss;nssv3475009:DD:2:loss;nssv3479315:DD:2:gain	4	4	0	4	0	0	-	RGMA	29	241	-	-	no	no	-	NA	-	NA	no	no
wTR3_6167	chr15:93832038-93833279	nssv3463340:DD:2:gain;nssv3472293:DD:2:loss;nssv3475009:DD:2:loss;nssv3479315:DD:2:gain	4	4	0	4	0	0	-	RGMA	112	303	-	-	no	no	-	NA	-	NA	no	no
wTR3_6179	chr15:93374551-93375165	nssv3467293:DD:2:loss	1	1	0	1	0	0	-	CHD2;MIR3175	201	361	-	-	no	no	-	definitive;NA	-	NA;NA	no	no
wTR3_6180	chr15:93352903-93354812	nssv3467293:DD:2:loss	1	1	0	1	0	0	-	CHD2;MIR3175	0,03	449	-	-	no	no	-	definitive;NA	-	NA;NA	no	no
wTR3_6187	chr15:93374551-93375165	nssv3467293:DD:2:loss	1	1	0	1	0	0	-	CHD2	201	729	-	-	no	no	-	definitive	-	NA	no	no
wTR3_62	chr6:108691232-108703181	nssv3460040:DD:2:loss	1	1	0	1	0	0	AFG1L	NR2E1	266	167	-	-	no	no	NA	NA	NA	NA	no	no
wTR3_6265	chr15:83418174-83420055	nssv3465976:DD:5:loss	1	1	0	0	0	1	-	AP3B2	23	133	-	-	no	no	-	strong	-	strong	no	no
wTR3_6301	chr11:73566854-73567395	nssv3458442:DD:4:gain	1	1	0	0	0	1	MRPL48	RAB6A	315	385	-	-	no	no	NA	NA	NA	NA	no	no
wTR3_6348	chr11:13237005-13238185	nssv3444230:DD:2:loss	1	1	0	1	0	0	-	ARNTL	201	471	-	-	no	no	-	NA	-	NA	no	no
wTR3_6397	chr16:30671126-30672029	nssv3476185:DD:4:gain	1	1	0	0	0	1	FBRS	ZNF689	561	378	-	-	no	no	NA	NA	NA	NA	no	no
wTR3_6453	chr11:69064053-69066216	nssv3454509:DD:5:loss	1	1	0	0	0	1	MYEOV	CCND1	219	229	-	-	no	no	NA	NA	NA	NA	no	no
wTR3_6490	chr13:114502730-114504547	nssv3463133:DD:2:gain;nssv3464462:DD:4:gain;nssv3465710:DD:2:gain;nssv3469117:DD:2:gain;nssv3471595:DD:2:gain;nssv3476103:DD:2:gain;nssv3477651:DD:2:gain;nssv3478861:DD:2:gain;nssv3525639:CTRL:2:gain;nssv3713324:CTRL:2:gain	10	8	2	9	0	1	TMEM255B	CDC16	54	79	-	-	no	no	NA	NA	NA	NA	no	no
wTR3_6514	chr8:38385965-38386606	nssv3460895:DD:2:gain	1	1	0	1	0	0	C8orf86	FGFR1	28	355	-	-	no	no	NA	definitive	NA	NA	no	no
wTR3_6533	chr8:33411784-33413108	nssv3450256:DD:4:gain;nssv3454634:DD:4:gain	2	2	0	0	0	2	RNF122	RNF122	228	183	-	-	no	no	NA	NA	NA	NA	no	no
wTR3_6542	chr8:8793671-8797241	nssv3450435:DD:2:loss;nssv3460858:DD:2:loss;nssv3681695:CTRL:2:loss	3	2	1	3	0	0	-	MFHAS1	0,03	364	-	-	no	no	-	NA	-	NA	yes	yes
wTR3_6599	chr19:18474216-18475119	nssv3476209:DD:4:gain	1	1	0	0	0	1	PGPEP1	SSBP4	201	72	-	-	no	no	NA	NA	NA	NA	no	no
wTR3_6606	chr19:18474216-18475119	nssv3468096:DD:4:gain	1	1	0	0	0	1	PGPEP1	MIR3188;JUND	201	525	-	-	no	no	NA	NA;NA	NA	NA;NA	no	no
wTR3_6664	chr19:13951985-13952797	nssv3465411:DD:5:loss	1	1	0	0	0	1	-	NACC1;TRMT1	307	172	-	-	no	no	-	definitive;limited	-	definitive;NA	no	no
wTR3_6665	chr19:13951985-13952273	nssv3465411:DD:5:loss;nssv3468583:DD:4:gain;nssv3475904:DD:5:loss	3	3	0	0	0	3	-	DHPS	362	25	-	-	no	no	-	strong	-	NA	no	no
wTR3_6669	chr19:13318275-13318851	nssv3473212:DD:4:gain	1	1	0	0	0	1	CACNA1A	-	681	104	-	-	no	no	strong	-	NA	-	no	no
wTR3_6676	chr19:13181793-13182193	nssv3479761:DD:4:loss;nssv3482673:DD:5:loss	2	2	0	0	0	2	NFIX	-	4	373	-	-	no	no	definitive	-	NA	-	no	no
wTR3_6676.1	chr19:13180286-13181755	nssv3479761:DD:4:loss;nssv3482673:DD:5:loss	2	2	0	0	0	2	NFIX	-	0,3	373	-	-	no	no	definitive	-	NA	-	no	no
wTR3_6682	chr19:13128572-13128979	nssv3479761:DD:4:loss;nssv3482673:DD:5:loss;nssv3564774:CTRL:4:gain	3	2	1	0	0	3	NFIX	IER2;STX10	215	334	-	-	no	no	definitive	NA;NA	NA	NA;NA	no	no
wTR3_6694	chr19:13112283-13115125	nssv3468398:DD:4:gain	1	1	0	0	0	1	NFIX	-	293	164	-	-	no	no	definitive	-	NA	-	no	no
wTR3_6736	chr16:56576058-56581994	nssv3478555:DD:4:gain	1	1	0	0	0	1	-	MT3	46	137	-	-	no	no	-	NA	-	NA	no	no
wTR3_6809	chr16:70784608-70785750	nssv3467727:DD:4:gain;nssv3474552:DD:4:loss	2	2	0	0	0	2	VAC14	MTSS2	28	0,15	-	-	no	no	limited	NA	NA	NA	no	no
wTR3_6810	chr16:70783358-70786596	nssv3467727:DD:4:gain;nssv3474552:DD:4:loss	2	2	0	0	0	2	VAC14	MTSS2	98	159	-	-	no	no	limited	NA	NA	NA	no	no
wTR3_6811	chr16:70783358-70786357	nssv3467727:DD:4:gain;nssv3474552:DD:4:loss	2	2	0	0	0	2	VAC14	-	97	127	-	-	no	no	limited	-	NA	-	no	no
wTR3_6812	chr16:70783173-70784478	nssv3467727:DD:4:gain;nssv3474552:DD:4:loss	2	2	0	0	0	2	VAC14	MTSS2	259	0,11	-	-	no	no	limited	NA	NA	NA	no	no
wTR3_6824	chr16:82772388-82772929	nssv3473148:DD:4:loss;nssv3477856:DD:4:loss;nssv3559854:CTRL:2:gain	3	2	1	1	0	2	CDH13	CDH13	13	244	-	-	no	no	NA	NA	NA	NA	no	no
wTR3_683	chr17:3710624-3711122	nssv3465619:DD:4:gain;nssv3467342:DD:5:loss;nssv3467811:DD:4:gain;nssv3471526:DD:4:gain;nssv3479197:DD:4:gain;nssv3560083:CTRL:5:gain;nssv3719143:CTRL:4:gain	7	5	2	0	0	7	NCBP3	PAFAH1B1	82	365	-	-	no	no	NA	definitive	NA	NA	no	yes
wTR3_6843	chr16:87812789-87814349	nssv3465591:DD:4:gain;nssv3466054:DD:4:loss;nssv3468010:DD:5:loss;nssv3472687:DD:4:loss;nssv3475258:DD:5:loss;nssv3478518:DD:2:loss;nssv3559980:CTRL:2:loss;nssv3719120:CTRL:2:loss	8	6	2	3	0	5	-	SLC7A5	34	305	-	-	no	no	-	NA	-	NA	no	no
wTR3_69	chr6:119089719-119091130	nssv3448673:DD:4:loss	1	1	0	0	0	1	-	CEP85L	74	75	-	-	no	no	-	NA	-	NA	no	no
wTR3_6918	chr11:133834949-133835990	nssv3446066:DD:2:loss	1	1	0	1	0	0	-	IGSF9B	143	97	-	-	no	no	-	NA	-	NA	no	no
wTR3_6919	chr11:133834302-133834948	nssv3446066:DD:2:loss	1	1	0	1	0	0	-	IGSF9B	142	96	-	-	no	no	-	NA	-	NA	no	no
wTR3_6994	chr11:118494936-118496305	nssv3449245:DD:4:loss	1	1	0	0	0	1	PHLDB1	PHLDB1	186	59	-	-	no	no	NA	NA	NA	NA	no	no
wTR3_70	chr6:122223078-122224007	nssv3459207:DD:2:loss	1	1	0	1	0	0	-	GJA1;GJA1;GJA1;GJA1;GJA1;GJA1;GJA1;GJA1;GJA1;GJA1;GJA1;GJA1;GJA1;GJA1;GJA1	7	64	-	-	no	no	-	definitive;definitive;definitive;definitive;definitive;definitive;definitive;definitive;definitive;limited;limited;limited;definitive;definitive;definitive	-	definitive;definitive;limited;definitive;definitive;limited;definitive;definitive;limited;definitive;definitive;limited;definitive;definitive;limited	no	no
wTR3_7051	chr15:65148584-65150065	nssv3464097:DD:4:gain	1	1	0	0	0	1	PLEKHO2	PLEKHO2	181	123	-	-	no	no	NA	NA	NA	NA	no	no
wTR3_7057	chr15:63463867-63465449	nssv3469844:DD:2:loss	1	1	0	1	0	0	-	RPS27L	112	143	-	-	no	no	-	NA	-	NA	no	no
wTR3_7068	chr15:56341749-56344441	nssv3473614:DD:2:gain	1	1	0	1	0	0	-	NEDD4	57	72	-	-	no	no	-	NA	-	NA	no	no
wTR3_7137	chr3:50297545-50298557	nssv3445989:DD:4:gain;nssv3451300:DD:4:gain;nssv3451504:DD:4:gain;nssv3455054:DD:4:gain;nssv3457733:DD:4:gain;nssv3461159:DD:4:gain	6	6	0	0	0	6	-	RASSF1	288	195	-	-	no	no	-	NA	-	NA	no	no
wTR3_7143	chr3:50277260-50279157	nssv3445989:DD:4:gain;nssv3451300:DD:4:gain;nssv3451504:DD:4:gain;nssv3455054:DD:4:gain;nssv3457733:DD:4:gain;nssv3461159:DD:4:gain	6	6	0	0	0	6	GNAI2	TUSC2	95	218	-	-	no	no	NA	NA	NA	NA	no	no
wTR3_7146	chr3:50279488-50279846	nssv3445989:DD:4:gain;nssv3451300:DD:4:gain;nssv3451504:DD:4:gain;nssv3455054:DD:4:gain;nssv3457733:DD:4:gain;nssv3461159:DD:4:gain	6	6	0	0	0	6	GNAI2	HYAL2	31	465	-	-	no	no	NA	NA	NA	NA	no	no
wTR3_7146.1	chr3:50277804-50279442	nssv3445989:DD:4:gain;nssv3451300:DD:4:gain;nssv3451504:DD:4:gain;nssv3455054:DD:4:gain;nssv3457733:DD:4:gain;nssv3461159:DD:4:gain	6	6	0	0	0	6	GNAI2	HYAL2	0,1	465	-	-	no	no	NA	NA	NA	NA	no	no
wTR3_7206	chr3:32822637-32823103	nssv3452238:DD:2:gain	1	1	0	1	0	0	-	CNOT10	26	216	-	-	no	no	-	NA	-	NA	no	no
wTR3_7217	chr3:41366992-41367893	nssv3445757:DD:2:loss;nssv3450998:DD:2:loss;nssv3452043:DD:2:loss;nssv3454421:DD:2:loss;nssv3455040:DD:2:loss;nssv3457126:DD:2:loss;nssv3458631:DD:2:loss;nssv3459938:DD:2:loss;nssv3460887:DD:2:loss;nssv3462003:DD:2:loss;nssv3589706:CTRL:2:loss;nssv3589707:CTRL:2:loss;nssv3589708:CTRL:2:loss;nssv3739706:CTRL:2:loss;nssv3739707:CTRL:2:loss	15	10	5	15	0	0	ULK4	CTNNB1	212	184	-	-	no	no	NA	definitive	NA	definitive	no	no
wTR3_759	chr17:35875287-35876155	nssv3463115:DD:5:loss;nssv3463436:DD:5:loss;nssv3463545:DD:5:gain;nssv3464036:DD:5:loss;nssv3464305:DD:5:gain;nssv3464513:DD:5:gain;nssv3465099:DD:5:loss;nssv3465234:DD:5:gain;nssv3465657:DD:5:gain;nssv3466253:DD:5:loss;nssv3467172:DD:5:gain;nssv3467300:DD:5:loss;nssv3467458:DD:5:gain;nssv3468327:DD:5:gain;nssv3468775:DD:5:loss;nssv3468801:DD:5:loss;nssv3468947:DD:5:gain;nssv3469263:DD:5:gain;nss…	59	58	1	0	0	59	SYNRG	FKBP10;P3H4	33	464	-	-	no	no	NA	NA;NA	NA	NA;NA	yes	no
wTR3_886	chr17:38488529-38488982	nssv3465145:DD:4:loss;nssv3465291:DD:4:loss;nssv3466588:DD:4:loss;nssv3470672:DD:4:loss;nssv3475231:DD:4:loss;nssv3479013:DD:4:loss	6	6	0	0	0	6	RARA	-	439	466	-	negative	no	no	NA	-	NA	-	no	no
wTR3_956	chr17:42287387-42288438	nssv3469051:DD:4:loss;nssv3476664:DD:4:loss	2	2	0	0	0	2	UBTF	GRN	455	138	-	-	no	no	strong	NA	NA	strong	no	no
wTR3_957	chr17:42287532-42289219	nssv3469051:DD:4:loss;nssv3476664:DD:4:loss	2	2	0	0	0	2	UBTF	SLC25A39	422	63	-	-	no	no	strong	NA	NA	NA	no	no
wTR3_958	chr17:42288412-42289361	nssv3469051:DD:4:loss	1	1	0	0	0	1	UBTF	RUNDC3A	436	242	-	-	no	no	strong	NA	NA	NA	no	no
wTR3_959	chr17:42288955-42289575	nssv3469051:DD:4:loss;nssv3476664:DD:4:loss	2	2	0	0	0	2	UBTF	GRN	652	119	-	-	no	no	strong	NA	NA	strong	no	no

## Sheet: Coe_Poised
id	hg19_coordinates	AllSamples	n_total	cases	control	n_benign	n_unknown	n_pathogenic	hgnc_gene_symbol_E	hgnc_gene_symbol_P	conservation_score_E	conservation_score_P	VISTA_E	VISTA_P	ShortCNE_E	ShortCNE_P	DDG2P_E	DDG2P_P	EYE2P_E	EYE2P_P	Decipher_cnv_syndromes_E	Decipher_cnv_syndromes_P
wTR1_1032	chr17:7790840-7792697	nssv3482645:DD:4:gain	1	1	0	0	0	1	CHD3	KDM6B	463	413	-	-	no	no	strong	limited	NA	NA	no	no
wTR1_1097	chr17:4848216-4848834	nssv3465338:DD:4:gain;nssv3471931:DD:4:gain	2	2	0	0	0	2	RNF167	KIF1C;INCA1	285	219	-	-	no	no	NA	NA;NA	NA	NA;NA	no	no
wTR1_1121	chr17:1810690-1812686	nssv3466547:DD:5:loss;nssv3476249:DD:5:gain;nssv3480287:DD:5:loss;nssv3480609:DD:5:loss;nssv3719139:CTRL:4:gain;nssv3719140:CTRL:2:gain	6	4	2	1	0	5	-	RTN4RL1	431	471	-	-	no	no	-	NA	-	NA	yes	yes
wTR1_1158	chr17:25925736-25929708	nssv3471798:DD:2:loss	1	1	0	1	0	0	KSR1	-	65	278	-	-	no	no	NA	-	NA	-	no	no
wTR1_1166	chr17:30587251-30588243	nssv3477665:DD:2:gain	1	1	0	1	0	0	-	MIR632;ZNF207	68	96	-	-	no	no	-	NA;NA	-	NA;NA	no	no
wTR1_1199	chr17:55208039-55210440	nssv3470277:DD:4:loss;nssv3477462:DD:4:gain;nssv3479044:DD:4:loss	3	3	0	0	0	3	MIR4315-1	SRSF1	NA	0,48	-	-	no	no	NA	NA	NA	NA	no	no
wTR1_1248	chr17:36571097-36573017	nssv3464529:DD:2:gain	1	1	0	1	0	0	-	SOCS7	103	76	-	-	no	no	-	NA	-	NA	no	no
wTR1_1303	chr17:41956696-41958251	nssv3480779:DD:4:gain	1	1	0	0	0	1	MPP2	MPP2	266	198	-	-	no	no	NA	NA	NA	NA	no	no
wTR1_1328	chr17:42358968-42361146	nssv3476664:DD:4:loss	1	1	0	0	0	1	-	FAM171A2	68	196	-	-	no	no	-	NA	-	NA	no	no
wTR1_1368	chr17:65474865-65475745	nssv3479560:DD:4:gain	1	1	0	0	0	1	PITPNC1	-	142	224	-	-	no	no	NA	-	NA	-	no	no
wTR1_1455	chr17:78742125-78743661	nssv3466831:DD:2:gain;nssv3471527:DD:4:loss;nssv3474773:DD:2:gain	3	3	0	2	0	1	RPTOR	NPTX1	7	54	-	-	no	no	NA	NA	NA	NA	no	no
wTR1_1514	chr2:20798619-20800450	nssv3448436:DD:2:loss;nssv3458935:DD:2:loss;nssv3459192:DD:2:loss	3	3	0	3	0	0	-	RHOB	158	NA	-	-	no	no	-	NA	-	NA	no	no
wTR1_188	chr2:237460423-237462903	nssv3451178:DD:2:gain;nssv3457399:DD:2:gain	2	2	0	2	0	0	-	ACKR3	6	148	-	-	no	no	-	NA	-	NA	no	no
wTR1_1881	chr6:1831555-1834590	nssv3459043:DD:5:loss;nssv3462518:DD:5:gain;nssv3654719:CTRL:4:loss	3	2	1	0	0	3	GMDS	FOXC1	215	596	-	-	no	no	NA	definitive	NA	definitive	no	no
wTR1_1939	chr9:91892492-91894705	nssv3462717:DD:4:loss	1	1	0	0	0	1	-	SHC3	14	439	-	-	no	no	-	NA	-	NA	no	no
wTR1_1940	chr9:91867130-91867811	nssv3462717:DD:4:loss	1	1	0	0	0	1	-	SHC3	448	157	-	-	no	no	-	NA	-	NA	no	no
wTR1_201	chr2:241378998-241381599	nssv3445121:DD:5:loss;nssv3447002:DD:5:loss;nssv3447374:DD:5:gain;nssv3454119:DD:4:loss;nssv3461212:DD:4:gain;nssv3586977:CTRL:4:gain	6	5	1	0	0	6	GPC1	HDLBP	16	109	-	-	no	no	NA	NA	NA	NA	no	no
wTR1_2011	chr5:86159300-86160763	nssv3453215:DD:5:loss;nssv3453225:DD:5:loss;nssv3453992:DD:2:gain	3	3	0	1	0	2	-	ARRDC3-AS1;ARRDC3	103	492	-	-	no	no	-	NA;NA	-	NA;NA	no	no
wTR1_2055	chr5:78125908-78127386	nssv3452900:DD:4:gain;nssv3456170:DD:4:gain;nssv3459498:DD:4:gain;nssv3460027:DD:4:gain	4	4	0	0	0	4	ARSB	JMY	165	229	-	-	no	no	definitive	NA	NA	NA	no	no
wTR1_2119	chr10:75646238-75648740	nssv3443880:DD:5:gain	1	1	0	0	0	1	-	NDST2	229	337	-	-	no	no	-	NA	-	NA	no	no
wTR1_2164	chr10:82221546-82223045	nssv3455002:DD:4:loss	1	1	0	0	0	1	TSPAN14	TSPAN14	141	42	-	-	no	no	NA	NA	NA	NA	no	no
wTR1_2286	chr13:81042743-81044374	nssv3463191:DD:5:loss;nssv3464491:DD:5:loss;nssv3465079:DD:5:loss;nssv3469939:DD:5:loss;nssv3470133:DD:5:gain;nssv3474208:DD:4:loss;nssv3474293:DD:5:loss;nssv3475563:DD:5:loss;nssv3476700:DD:5:loss;nssv3477475:DD:5:loss;nssv3711836:CTRL:5:gain	11	10	1	0	0	11	-	TPT1;SNORA31;TPT1-AS1	246	318	-	-	no	no	-	NA;NA;NA	-	NA;NA;NA	no	no
wTR1_2363	chr13:101161506-101162857	nssv3463446:DD:4:gain;nssv3474982:DD:5:gain	2	2	0	0	0	2	PCCA	ZIC2	438	577	-	-	no	no	definitive	definitive	NA	NA	no	no
wTR1_2424	chr8:103801018-103802826	nssv3445760:DD:2:gain	1	1	0	1	0	0	-	KLF10	61	211	-	-	no	no	-	NA	-	NA	no	no
wTR1_2432	chr8:105898172-105898581	nssv3446405:DD:4:gain;nssv3456112:DD:2:gain;nssv3460720:DD:4:gain	3	3	0	1	0	2	-	ZFPM2	306	375	-	-	no	no	-	NA	-	NA	no	no
wTR1_2529	chr22:40644530-40646129	nssv3481614:DD:4:loss	1	1	0	0	0	1	TNRC6B	TNRC6B	185	0,62	-	-	no	no	NA	NA	NA	NA	no	no
wTR1_2788	chr3:195920573-195922680	nssv3446073:DD:4:loss;nssv3454922:DD:4:loss;nssv3458609:DD:2:gain;nssv3462636:DD:4:gain;nssv3616994:CTRL:4:gain	5	4	1	1	0	4	-	TFRC	29	78	-	-	no	no	-	NA	-	NA	yes	yes
wTR1_2849	chr21:16403061-16406452	nssv3469009:DD:4:loss	1	1	0	0	0	1	NRIP1	NRIP1	54	277	-	-	no	no	NA	NA	NA	NA	no	no
wTR1_290	chr1:182053750-182056101	nssv3443351:DD:5:loss	1	1	0	0	0	1	-	GLUL	16	141	-	-	no	no	-	definitive	-	NA	no	no
wTR1_291	chr1:182098282-182098686	nssv3443351:DD:5:loss	1	1	0	0	0	1	-	GLUL	547	139	-	-	no	no	-	definitive	-	NA	no	no
wTR1_2910	chr6:158285032-158288880	nssv3456187:DD:5:gain	1	1	0	0	0	1	SNX9	SNX9	33	167	-	-	no	no	NA	NA	NA	NA	no	no
wTR1_3017	chr6:35004317-35009080	nssv3452355:DD:4:gain	1	1	0	0	0	1	ANKS1A	ZNF76	42	191	-	-	no	no	NA	NA	NA	NA	no	no
wTR1_3418	chr18:47139826-47140710	nssv3463112:DD:4:gain;nssv3465820:DD:4:gain;nssv3467786:DD:4:gain;nssv3468276:DD:4:gain;nssv3471315:DD:4:gain;nssv3473946:DD:4:gain;nssv3478314:DD:4:gain;nssv3478754:DD:4:gain;nssv3482485:DD:4:gain	9	9	0	0	0	9	-	LIPG	92	68	-	-	no	no	-	NA	-	NA	no	no
wTR1_3585	chr9:75082480-75084223	nssv3455463:DD:4:loss	1	1	0	0	0	1	-	ZFAND5	168	141	-	-	no	no	-	NA	-	NA	no	no
wTR1_36	chr2:97592730-97593798	nssv3446227:DD:2:loss	1	1	0	1	0	0	FAM178B	SEMA4C	46	0,14	-	-	no	no	NA	NA	NA	NA	no	no
wTR1_3601	chr9:3497390-3498801	nssv3454747:DD:2:gain;nssv3458546:DD:4:loss	2	2	0	1	0	1	RFX3	RFX3	308	376	-	-	no	no	NA	NA	NA	NA	no	no
wTR1_3601.1	chr9:3499058-3500363	nssv3454747:DD:2:gain;nssv3458546:DD:4:loss	2	2	0	1	0	1	RFX3	RFX3	121	376	-	-	no	no	NA	NA	NA	NA	no	no
wTR1_3718	chr10:114066227-114067819	nssv3451395:DD:3:gain;nssv3458646:DD:3:gain	2	2	0	0	2	0	-	GPAM	29	103	-	-	no	no	-	NA	-	NA	no	no
wTR1_3729	chr10:118921697-118924039	nssv3449158:DD:5:gain	1	1	0	0	0	1	-	HSPA12A;ENO4	121	152	-	-	no	no	-	NA;NA	-	NA;NA	no	no
wTR1_3750	chr10:17064722-17066267	nssv3448297:DD:4:loss;nssv3458932:DD:4:gain	2	2	0	0	0	2	CUBN	VIM	203	244	-	-	no	no	NA	NA	NA	definitive	no	no
wTR1_3807	chr9:139405944-139409015	nssv3446797:DD:5:loss;nssv3447907:DD:4:loss;nssv3452074:DD:4:gain;nssv3459044:DD:5:loss;nssv3461100:DD:4:loss	5	5	0	0	0	5	NOTCH1	PMPCA;ENTR1	151	154	-	-	no	no	NA	NA;NA	NA	NA;NA	no	no
wTR1_3838	chr9:131370127-131370695	nssv3444508:DD:4:gain;nssv3457388:DD:4:gain	2	2	0	0	0	2	SPTAN1	SPTAN1	596	241	-	-	no	no	strong	strong	NA	NA	no	no
wTR1_3854	chr9:132113304-132114437	nssv3448451:DD:4:loss	1	1	0	0	0	1	-	IER5L	188	841	-	-	no	no	-	NA	-	NA	no	no
wTR1_3912	chr2:152699347-152701069	nssv3450352:DD:4:gain	1	1	0	0	0	1	CACNB4	ARL5A	62	232	-	-	no	no	limited	NA	NA	NA	no	no
wTR1_3920	chr2:161164062-161166229	nssv3453267:DD:5:loss	1	1	0	0	0	1	RBMS1	BAZ2B	63	0,58	-	-	no	yes	NA	NA	NA	NA	no	no
wTR1_3935	chr2:175409448-175410308	nssv3461014:DD:4:loss;nssv3462355:DD:5:loss	2	2	0	0	0	2	-	SP3	183	0,53	-	-	no	no	-	NA	-	NA	no	no
wTR1_3967	chr11:48115798-48117708	nssv3448328:DD:4:loss;nssv3456346:DD:4:gain;nssv3457753:DD:4:loss;nssv3458539:DD:4:gain;nssv3461183:DD:4:gain;nssv3522021:CTRL:4:gain;nssv3710120:CTRL:4:loss;nssv3710121:CTRL:4:gain	8	5	3	0	0	8	PTPRJ	PTPRJ	246	356	-	-	no	no	NA	NA	NA	NA	no	no
wTR1_4010	chr11:33189944-33190718	nssv3444210:DD:2:gain	1	1	0	1	0	0	CSTF3-DT	CSTF3-DT;CSTF3	409	0,14	-	-	no	no	NA	NA;NA	NA	NA;NA	no	no
wTR1_4026	chr15:37171808-37173866	nssv3474108:DD:4:gain	1	1	0	0	0	1	LOC145845	MEIS2	201	455	-	-	no	no	NA	NA	NA	NA	no	no
wTR1_4033	chr15:37423120-37424673	nssv3468443:DD:2:gain	1	1	0	1	0	0	-	MEIS2	116	268	-	-	no	no	-	NA	-	NA	no	no
wTR1_4082	chr20:1856665-1859257	nssv3464960:DD:2:gain	1	1	0	1	0	0	-	SIRPA	141	219	-	-	no	no	-	NA	-	NA	no	no
wTR1_4135	chr20:30157375-30162020	nssv3463444:DD:2:gain;nssv3478702:DD:2:gain	2	2	0	2	0	0	HM13-AS1	ID1;MIR3193	152	336	-	positive	no	no	NA	NA;NA	NA	NA;NA	no	no
wTR1_4136	chr20:30157375-30162020	nssv3463444:DD:2:gain;nssv3469777:DD:2:gain;nssv3477829:DD:4:gain;nssv3478702:DD:2:gain;nssv3480365:DD:2:gain	5	5	0	4	0	1	HM13-AS1	BCL2L1	152	0,69	-	-	no	no	NA	NA	NA	NA	no	no
wTR1_419	chr6:135848484-135849556	nssv3443288:DD:5:gain;nssv3445108:DD:5:gain;nssv3452714:DD:5:gain;nssv3457650:DD:5:gain;nssv3462053:DD:5:gain;nssv3654405:CTRL:5:gain	6	5	1	0	0	6	LINC00271	AHI1;LINC00271	289	55	-	-	no	no	NA	definitive;NA	NA	definitive;NA	no	no
wTR1_4193	chr20:39806821-39809203	nssv3476067:DD:2:gain;nssv3481370:DD:2:gain	2	2	0	2	0	0	ZHX3	PLCG1	115	179	-	-	no	no	NA	NA	NA	NA	no	no
wTR1_423	chr6:134956203-134958869	nssv3447706:DD:2:gain	1	1	0	1	0	0	-	SGK1	0,05	0,34	-	-	no	no	-	NA	-	NA	no	no
wTR1_4267	chr8:80695294-80697696	nssv3458909:DD:2:gain	1	1	0	1	0	0	-	HEY1	131	285	-	-	no	no	-	NA	-	NA	no	no
wTR1_4277	chr3:172689345-172691166	nssv3456859:DD:5:gain;nssv3459419:DD:3:gain	2	2	0	0	1	1	SPATA16	RPL22L1	182	115	-	-	no	no	NA	NA	NA	NA	no	no
wTR1_4596	chr8:61677039-61679738	nssv3452319:DD:5:loss	1	1	0	0	0	1	CHD7	CHD7	17	511	-	-	no	no	definitive	definitive	definitive	definitive	no	no
wTR1_4696	chr9:13429914-13431651	nssv3443312:DD:4:loss;nssv3447791:DD:5:loss;nssv3450344:DD:5:loss;nssv3457433:DD:4:gain;nssv3462057:DD:5:loss;nssv3690589:CTRL:4:gain	6	5	1	0	0	6	LINC01235	NFIB	473	496	-	-	no	no	NA	strong	NA	NA	no	no
wTR1_4992	chr1:3088202-3088972	nssv3456960:DD:4:gain	1	1	0	0	0	1	PRDM16	PRDM16;PRDM16-DT	3	541	-	-	no	no	NA	NA;NA	NA	NA;NA	yes	yes
wTR1_5070	chr7:155042870-155044920	nssv3454249:DD:2:loss	1	1	0	1	0	0	-	INSIG1	99	153	-	-	no	no	-	NA	-	NA	no	no
wTR1_5104	chr4:1747360-1749306	nssv3448243:DD:4:gain	1	1	0	0	0	1	-	TMEM129;TACC3	45	129	-	-	no	no	-	NA;NA	-	NA;NA	yes	yes
wTR1_5109	chr4:1772026-1774258	nssv3454283:DD:2:gain;nssv3456280:DD:5:loss	2	2	0	1	0	1	-	FGFR3	57	26	-	-	no	no	-	NA	-	definitive	yes	yes
wTR1_5168	chr4:56483348-56484360	nssv3458754:DD:2:loss	1	1	0	1	0	0	NMU	CLOCK	33	185	-	-	no	no	NA	NA	NA	NA	no	no
wTR1_5307	chr12:122957429-122958423	nssv3461735:DD:5:gain	1	1	0	0	0	1	ZCCHC8	ZNF664;ZNF664-RFLNA;CCDC92	475	234	-	-	no	no	limited	NA;NA;NA	NA	NA;NA;NA	no	no
wTR1_5519	chr7:25929916-25931505	nssv3449140:DD:2:gain	1	1	0	1	0	0	-	HNRNPA2B1;CBX3	15	355	-	-	no	no	-	NA;NA	-	NA;NA	no	no
wTR1_5624	chr3:4916573-4917777	nssv3449392:DD:5:loss;nssv3456634:DD:4:gain	2	2	0	0	0	2	-	BHLHE40-AS1;BHLHE40	56	287	-	-	no	no	-	NA;NA	-	NA;NA	no	no
wTR1_5636	chr3:11015311-11016122	nssv3450287:DD:2:gain	1	1	0	1	0	0	-	SLC6A1	13	114	-	-	no	no	-	definitive	-	NA	no	no
wTR1_57	chr2:104640407-104645148	nssv3445333:DD:2:loss	1	1	0	1	0	0	-	POU3F3	451	652	-	-	no	yes	-	definitive	-	NA	no	no
wTR1_5808	chr19:46443168-46444870	nssv3464297:DD:4:gain	1	1	0	0	0	1	NOVA2	-	551	172	-	-	no	no	strong	-	NA	-	no	no
wTR1_5962	chr15:101393844-101396422	nssv3464364:DD:4:gain;nssv3464397:DD:4:gain;nssv3464911:DD:4:gain;nssv3465477:DD:4:gain;nssv3466998:DD:4:gain;nssv3467872:DD:4:gain;nssv3470967:DD:5:loss;nssv3471324:DD:4:gain;nssv3472058:DD:4:gain;nssv3472406:DD:4:gain;nssv3473224:DD:5:loss;nssv3474482:DD:4:gain;nssv3475374:DD:4:gain;nssv3477352:DD:4:gain;nssv3481705:DD:4:gain;nssv3555329:CTRL:4:gain	16	15	1	0	0	16	-	MEF2A	107	241	-	-	no	no	-	NA	-	NA	yes	yes
wTR1_5969	chr15:93593553-93595185	nssv3468578:DD:2:gain;nssv3469860:DD:2:gain;nssv3470121:DD:4:gain;nssv3471792:DD:2:loss;nssv3476142:DD:2:loss;nssv3477776:DD:2:gain;nssv3478306:DD:2:loss;nssv3480192:DD:2:loss;nssv3555233:CTRL:4:gain;nssv3555234:CTRL:2:gain	10	8	2	8	0	2	RGMA	RGMA	64	178	-	-	no	no	NA	NA	NA	NA	no	no
wTR1_5971	chr15:93586792-93588505	nssv3468578:DD:2:gain;nssv3469860:DD:2:gain;nssv3470121:DD:4:gain;nssv3471792:DD:2:loss;nssv3474862:DD:4:gain;nssv3476142:DD:2:loss;nssv3477776:DD:2:gain;nssv3478306:DD:2:loss;nssv3480192:DD:2:loss;nssv3555234:CTRL:2:gain	10	9	1	8	0	2	RGMA	RGMA	232	238	-	-	no	no	NA	NA	NA	NA	no	no
wTR1_5971.1	chr15:93586040-93586742	nssv3468578:DD:2:gain;nssv3469860:DD:2:gain;nssv3470121:DD:4:gain;nssv3471792:DD:2:loss;nssv3474862:DD:4:gain;nssv3476142:DD:2:loss;nssv3477776:DD:2:gain;nssv3478306:DD:2:loss;nssv3480192:DD:2:loss;nssv3555234:CTRL:2:gain	10	9	1	8	0	2	RGMA	RGMA	147	238	-	-	no	no	NA	NA	NA	NA	no	no
wTR1_61	chr2:105048311-105049443	nssv3445333:DD:2:loss	1	1	0	1	0	0	-	PANTR1	691	618	negative	positive	yes	no	-	NA	-	NA	no	no
wTR1_6137	chr16:22332590-22333997	nssv3462942:DD:5:loss;nssv3463349:DD:5:loss;nssv3463541:DD:5:loss;nssv3463826:DD:5:loss;nssv3464221:DD:5:loss;nssv3464685:DD:5:loss;nssv3465173:DD:5:loss;nssv3465244:DD:5:loss;nssv3465668:DD:4:gain;nssv3465872:DD:4:gain;nssv3466447:DD:5:loss;nssv3466621:DD:5:loss;nssv3466925:DD:5:loss;nssv3467492:DD:5:loss;nssv3468144:DD:5:loss;nssv3468240:DD:4:gain;nssv3468334:DD:5:loss;nssv3468595:DD:4:gain;nss…	73	62	11	4	0	69	POLR3E	METTL9	9	218	-	-	no	no	NA	NA	NA	NA	yes	yes
wTR1_6228	chr13:107570124-107570946	nssv3464637:DD:2:gain;nssv3467858:DD:2:gain;nssv3474105:DD:2:gain	3	3	0	3	0	0	-	EFNB2	33	229	-	-	no	no	-	NA	-	NA	no	no
wTR1_6228.1	chr13:107571188-107571638	nssv3464637:DD:2:gain;nssv3467858:DD:2:gain;nssv3474105:DD:2:gain	3	3	0	3	0	0	-	EFNB2	284	229	-	-	no	no	-	NA	-	NA	no	no
wTR1_6231	chr13:110088346-110106951	nssv3465583:DD:4:gain	1	1	0	0	0	1	-	CARS2;ING1	NA	423	-	-	no	no	-	strong;NA	-	NA;NA	no	no
wTR1_6457	chr16:52894495-52896792	nssv3467748:DD:4:loss	1	1	0	0	0	1	-	TOX3	259	339	-	-	no	no	-	NA	-	NA	no	no
wTR1_6517	chr16:70805783-70807102	nssv3467727:DD:4:gain;nssv3474552:DD:4:loss	2	2	0	0	0	2	VAC14;VAC14-AS1	MTSS2	56	276	-	-	no	no	limited;NA	NA	NA;NA	NA	no	no
wTR1_6520	chr16:70757883-70760453	nssv3474552:DD:4:loss	1	1	0	0	0	1	VAC14	MTSS2	152	157	-	-	no	no	limited	NA	NA	NA	no	no
wTR1_6585	chr10:33547074-33548253	nssv3453624:DD:4:loss	1	1	0	0	0	1	NRP1	PARD3	187	176	-	-	no	no	NA	NA	NA	NA	no	no
wTR1_6602	chr11:125376127-125378364	nssv3442998:DD:5:loss;nssv3444185:DD:5:loss;nssv3444987:DD:5:gain;nssv3445702:DD:5:gain;nssv3445794:DD:5:loss;nssv3446665:DD:5:loss;nssv3447184:DD:5:loss;nssv3447531:DD:5:loss;nssv3447844:DD:5:gain;nssv3448450:DD:5:loss;nssv3449275:DD:5:loss;nssv3449903:DD:5:loss;nssv3450044:DD:5:loss;nssv3451829:DD:5:loss;nssv3453205:DD:5:loss;nssv3453481:DD:5:loss;nssv3454128:DD:5:loss;nssv3454467:DD:5:gain;nss…	34	34	0	0	0	34	-	CHORDC1	89	46	-	-	no	no	-	NA	-	NA	no	no
wTR1_6731	chr15:67406074-67407474	nssv3464222:DD:4:loss;nssv3465205:DD:4:loss;nssv3470086:DD:4:loss;nssv3475061:DD:4:loss;nssv3477646:DD:4:loss	5	5	0	0	0	5	SMAD3	SMAD3	51	458	-	-	no	no	NA	NA	NA	NA	no	no
wTR1_6819	chr3:143838011-143839279	nssv3442898:DD:2:loss;nssv3448836:DD:2:loss;nssv3452125:DD:5:loss;nssv3456373:DD:2:loss;nssv3459934:DD:2:loss;nssv3606129:CTRL:2:loss;nssv3606130:CTRL:2:loss;nssv3606131:CTRL:2:loss	8	5	3	7	0	1	-	DIPK2A	171	483	-	-	no	no	-	NA	-	NA	no	no
wTR1_6849	chr3:52038274-52040369	nssv3455560:DD:4:gain	1	1	0	0	0	1	-	DUSP7	0,08	159	-	-	no	no	-	NA	-	NA	no	no
wTR1_710	chr12:75953851-75956242	nssv3445144:DD:2:gain;nssv3447779:DD:2:gain	2	2	0	2	0	0	-	PHLDA1	99	263	-	-	no	no	-	NA	-	NA	no	no
wTR1_841	chr2:65091157-65092057	nssv3452484:DD:4:gain;nssv3456622:DD:4:gain	2	2	0	0	0	2	-	SERTAD2	391	336	-	-	no	no	-	NA	-	NA	no	no
wTR1_964	chr17:17715284-17715763	nssv3465237:DD:5:loss;nssv3468856:DD:5:loss;nssv3475926:DD:5:loss;nssv3480167:DD:5:loss	4	4	0	0	0	4	SREBF1	RAI1	213	346	-	-	no	no	NA	definitive	NA	NA	yes	yes
wTR2_10084	chr15:47487370-47488439	nssv3471198:DD:5:loss	1	1	0	0	0	1	SEMA6D	SEMA6D	37	0,34	-	-	no	no	NA	NA	NA	NA	no	no
wTR2_10138	chr20:1856967-1859426	nssv3464960:DD:2:gain	1	1	0	1	0	0	-	SIRPA	133	198	-	-	no	no	-	NA	-	NA	no	no
wTR2_10179	chr20:3792330-3794333	nssv3481619:DD:2:gain	1	1	0	1	0	0	-	CDC25B;CENPB	95	0,81	-	-	no	no	-	NA;NA	-	NA;NA	no	no
wTR2_10265	chr20:25251624-25252443	nssv3465421:DD:4:gain;nssv3466301:DD:4:gain;nssv3466774:DD:4:gain	3	3	0	0	0	3	PYGB	ABHD12	122	144	-	-	no	no	NA	NA	NA	definitive	no	no
wTR2_10274	chr20:259728-262008	nssv3474608:DD:2:loss	1	1	0	1	0	0	C20orf96	SOX12	NA	322	-	-	no	no	NA	NA	NA	NA	no	no
wTR2_10277	chr20:259728-262320	nssv3474608:DD:2:loss	1	1	0	1	0	0	C20orf96	SOX12	NA	609	-	-	no	no	NA	NA	NA	NA	no	no
wTR2_10281	chr20:30196422-30196817	nssv3465998:DD:4:gain	1	1	0	0	0	1	-	HM13	479	184	-	-	no	no	-	NA	-	NA	no	no
wTR2_10290	chr20:30157375-30158824	nssv3463444:DD:2:gain;nssv3469777:DD:2:gain;nssv3477829:DD:4:gain;nssv3478702:DD:2:gain;nssv3480365:DD:2:gain	5	5	0	4	0	1	HM13-AS1	BCL2L1	0,18	838	-	-	no	no	NA	NA	NA	NA	no	no
wTR2_10292	chr20:30157375-30162020	nssv3463444:DD:2:gain;nssv3478702:DD:2:gain	2	2	0	2	0	0	HM13-AS1	ID1;MIR3193	152	321	-	positive	no	no	NA	NA;NA	NA	NA;NA	no	no
wTR2_10302	chr20:31041933-31043954	nssv3463380:DD:5:gain;nssv3470743:DD:5:gain	2	2	0	0	0	2	NOL4L	NOL4L	34	355	-	-	no	no	NA	NA	NA	NA	no	no
wTR2_10331	chr20:33277176-33278041	nssv3472309:DD:4:gain	1	1	0	0	0	1	-	TP53INP2	181	249	-	-	no	no	-	NA	-	NA	no	no
wTR2_10472	chr20:45309890-45310757	nssv3472667:DD:5:loss	1	1	0	0	0	1	SLC13A3	ZNF334	22	32	-	-	no	no	NA	NA	NA	NA	no	no
wTR2_10636	chr8:80695294-80696183	nssv3458909:DD:2:gain	1	1	0	1	0	0	-	HEY1	23	342	-	-	no	no	-	NA	-	NA	no	no
wTR2_10638	chr8:80695294-80697219	nssv3458909:DD:2:gain	1	1	0	1	0	0	-	HEY1	0,15	342	-	-	no	no	-	NA	-	NA	no	no
wTR2_10643	chr8:81915605-81917584	nssv3455832:DD:2:loss	1	1	0	1	0	0	PAG1	PAG1	57	322	-	-	no	no	NA	NA	NA	NA	no	no
wTR2_10727	chr3:182208016-182208602	nssv3451312:DD:4:loss;nssv3461660:DD:4:loss	2	2	0	0	0	2	-	SOX2	89	874	-	-	no	no	-	definitive	-	definitive	no	no
wTR2_10837	chr3:156400390-156400842	nssv3456947:DD:2:gain	1	1	0	1	0	0	TIPARP	CCNL1	876	0,47	-	-	no	no	NA	NA	NA	NA	no	no
wTR2_10911	chr1:156619996-156621406	nssv3453688:DD:5:loss	1	1	0	0	0	1	BCAN	MIR9-1HG	152	84	-	-	no	no	NA	NA	NA	NA	no	no
wTR2_10914	chr1:156375292-156376710	nssv3452683:DD:4:gain	1	1	0	0	0	1	MIR9-1HG	-	97	258	-	-	no	no	NA	-	NA	-	no	no
wTR2_10926	chr1:156359793-156361687	nssv3452683:DD:4:gain	1	1	0	0	0	1	-	BCAN	185	178	-	-	no	no	-	NA	-	NA	no	no
wTR2_11066	chr1:154516999-154520925	nssv3460448:DD:4:gain	1	1	0	0	0	1	TDRD10	UBE2Q1	43	358	-	-	no	no	NA	NA	NA	NA	no	no
wTR2_11466	chr4:100832153-100832875	nssv3453802:DD:4:loss	1	1	0	0	0	1	DNAJB14	MTTP;TRMT10A	28	58	-	-	no	no	NA	NA;definitive	NA	definitive;NA	no	no
wTR2_11642	chr6:89693507-89702692	nssv3446054:DD:2:gain	1	1	0	1	0	0	-	PNRC1	92	226	-	-	no	no	-	NA	-	NA	no	no
wTR2_119	chr6:110849772-110854984	nssv3460702:DD:4:loss	1	1	0	0	0	1	-	AMD1	134	234	-	-	no	no	-	NA	-	NA	no	no
wTR2_11942	chr1:53752242-53753440	nssv3459788:DD:4:loss	1	1	0	0	0	1	LRP8	LRP8	0,13	164	-	-	no	no	NA	NA	NA	NA	no	no
wTR2_11990	chr1:40851706-40852891	nssv3443533:DD:4:loss;nssv3447339:DD:5:loss;nssv3452251:DD:5:loss	3	3	0	0	0	3	SMAP2	PIK3R3	142	537	-	-	no	no	NA	NA	NA	NA	no	no
wTR2_11999	chr1:45825642-45827058	nssv3444077:DD:4:gain;nssv3455967:DD:4:gain	2	2	0	0	0	2	TESK2	TESK2	179	292	-	-	no	no	NA	NA	NA	NA	no	no
wTR2_12002	chr1:89318864-89329800	nssv3451665:DD:2:gain;nssv3458043:DD:4:loss;nssv3460328:DD:5:loss	3	3	0	1	0	2	GTF2B	-	0,13	329	-	-	no	no	NA	-	NA	-	no	no
wTR2_12022	chr1:43464298-43465250	nssv3445741:DD:4:loss;nssv3449585:DD:4:loss;nssv3451124:DD:4:loss;nssv3451757:DD:4:loss;nssv3454715:DD:4:loss;nssv3455272:DD:4:loss;nssv3460314:DD:4:loss	7	7	0	0	0	7	-	ZNF691	56	86	-	-	no	no	-	NA	-	NA	no	no
wTR2_12048	chr1:40363675-40364916	nssv3443533:DD:4:loss;nssv3447339:DD:5:loss;nssv3452251:DD:5:loss;nssv3454795:DD:4:gain;nssv3460014:DD:5:gain;nssv3461461:DD:5:gain	6	6	0	0	0	6	MYCL	SRSF4	591	452	-	-	no	no	NA	NA	NA	NA	no	no
wTR2_12054	chr1:39657178-39658515	nssv3443533:DD:4:loss;nssv3452503:DD:2:gain	2	2	0	1	0	1	MACF1	-	254	446	-	-	no	no	strong	-	NA	-	no	no
wTR2_12055	chr1:39657016-39658398	nssv3443533:DD:4:loss;nssv3449666:DD:2:gain;nssv3452503:DD:2:gain;nssv3454795:DD:4:gain	4	4	0	2	0	2	MACF1	RRAGC	241	476	-	-	no	no	strong	NA	NA	NA	no	no
wTR2_12203	chr1:27845727-27846565	nssv3449207:DD:4:loss	1	1	0	0	0	1	-	AHDC1	673	892	-	-	no	no	-	definitive	-	NA	no	no
wTR2_1223	chr17:16924795-16925797	nssv3468495:DD:4:gain;nssv3479251:DD:4:gain	2	2	0	0	0	2	-	MPRIP	15	0,3	-	-	no	no	-	NA	-	NA	yes	yes
wTR2_1232	chr17:17715284-17716401	nssv3465237:DD:5:loss;nssv3468856:DD:5:loss;nssv3475926:DD:5:loss;nssv3480167:DD:5:loss	4	4	0	0	0	4	SREBF1	RAI1	252	266	-	-	no	no	NA	definitive	NA	NA	yes	yes
wTR2_12335	chr1:19955598-19956729	nssv3445905:DD:2:gain	1	1	0	1	0	0	MICOS10-NBL1;MICOS10	NBL1	474	193	-	-	no	no	NA;NA	NA	NA;NA	NA	no	no
wTR2_12407	chr1:11766243-11767575	nssv3455111:DD:2:gain	1	1	0	1	0	0	DRAXIN	-	183	199	-	-	no	no	NA	-	NA	-	yes	yes
wTR2_12408	chr1:11766243-11767575	nssv3455111:DD:2:gain	1	1	0	1	0	0	DRAXIN	FBXO44;FBXO2	183	195	-	-	no	no	NA	NA;NA	NA	NA;NA	yes	yes
wTR2_12425	chr1:11710152-11710998	nssv3450895:DD:5:loss	1	1	0	0	0	1	FBXO2	MTOR	306	242	-	-	no	no	NA	definitive	NA	NA	yes	yes
wTR2_12428	chr1:11500456-11502302	nssv3450073:DD:2:gain;nssv3459233:DD:2:loss;nssv3481323:CTRL:2:gain	3	2	1	3	0	0	-	DISP3	104	168	-	-	no	no	-	NA	-	NA	yes	yes
wTR2_12477	chr1:7697279-7698197	nssv3445058:DD:5:loss;nssv3445815:DD:5:loss;nssv3448253:DD:5:loss;nssv3448638:DD:4:loss;nssv3451159:DD:4:gain	5	5	0	0	0	5	CAMTA1	CAMTA1	234	508	-	-	no	no	strong	strong	NA	NA	yes	yes
wTR2_12513	chr1:2999155-2999912	nssv3456960:DD:4:gain	1	1	0	0	0	1	PRDM16	PRDM16	19	123	-	-	no	no	NA	NA	NA	NA	yes	yes
wTR2_12735	chr7:152448635-152451157	nssv3445379:DD:3:gain;nssv3461026:DD:3:gain	2	2	0	0	2	0	-	LINC01003	102	87	-	-	no	no	-	NA	-	NA	no	no
wTR2_12739	chr7:155043685-155044920	nssv3454249:DD:2:loss	1	1	0	1	0	0	-	INSIG1	152	34	-	-	no	no	-	NA	-	NA	no	no
wTR2_12789	chr4:1747721-1749301	nssv3448243:DD:4:gain;nssv3462214:DD:4:gain	2	2	0	0	0	2	-	FAM53A	54	11	-	-	no	no	-	NA	-	NA	yes	yes
wTR2_12796	chr4:1747360-1750133	nssv3448243:DD:4:gain;nssv3462214:DD:4:gain	2	2	0	0	0	2	-	SLBP;TMEM129	33	97	-	-	no	no	-	NA;NA	-	NA;NA	yes	yes
wTR2_12797	chr4:1747360-1748958	nssv3454283:DD:2:gain;nssv3456280:DD:5:loss	2	2	0	1	0	1	-	FGFR3	6	38	-	-	no	no	-	NA	-	definitive	yes	yes
wTR2_12823	chr4:3272001-3273352	nssv3452038:DD:5:loss	1	1	0	0	0	1	-	RGS12	6	74	-	-	no	no	-	NA	-	NA	no	no
wTR2_1283	chr17:19162611-19164083	nssv3468207:DD:4:gain;nssv3481503:DD:4:gain	2	2	0	0	0	2	EPN2	EPN2	8	183	-	-	no	no	NA	NA	NA	NA	yes	yes
wTR2_1284	chr17:19162242-19164014	nssv3468207:DD:4:gain	1	1	0	0	0	1	EPN2	EPN2	21	0,04	-	-	no	no	NA	NA	NA	NA	yes	yes
wTR2_1287	chr17:20025127-20025697	nssv3462755:DD:5:loss;nssv3462868:DD:5:gain;nssv3463346:DD:5:loss;nssv3463477:DD:5:gain;nssv3465665:DD:4:loss;nssv3466140:DD:5:loss;nssv3466248:DD:5:loss;nssv3467111:DD:5:gain;nssv3467343:DD:5:loss;nssv3469204:DD:5:loss;nssv3469576:DD:5:gain;nssv3470016:DD:5:loss;nssv3470116:DD:5:loss;nssv3471262:DD:5:gain;nssv3471765:DD:5:gain;nssv3472060:DD:3:gain;nssv3472101:DD:5:loss;nssv3472944:DD:5:gain;nss…	41	40	1	1	1	39	SPECC1	TTC19;ZSWIM7	14	0,13	-	-	no	no	NA	definitive;NA	NA	NA;NA	yes	no
wTR2_12892	chr4:56483797-56484298	nssv3458230:DD:4:loss;nssv3458754:DD:2:loss;nssv3460330:DD:4:gain	3	3	0	1	0	2	NMU	DCUN1D4	56	441	-	-	no	no	NA	NA	NA	NA	no	no
wTR2_12896	chr4:53707436-53708672	nssv3447295:DD:2:loss	1	1	0	1	0	0	-	DANCR;MIR4449;SNORA26	124	224	-	-	no	no	-	NA;NA;NA	-	NA;NA;NA	no	no
wTR2_12898	chr4:54062933-54063665	nssv3450185:DD:2:gain	1	1	0	1	0	0	SCFD2	-	322	208	positive	-	no	no	NA	-	NA	-	no	no
wTR2_12920	chr4:56483140-56484159	nssv3458754:DD:2:loss	1	1	0	1	0	0	NMU	CLOCK	58	187	-	-	no	no	NA	NA	NA	NA	no	no
wTR2_13083	chr12:120666316-120667273	nssv3443950:DD:4:gain;nssv3453333:DD:4:gain	2	2	0	0	0	2	PXN	PXN-AS1;RPLP0	57	86	-	-	no	no	NA	NA;NA	NA	NA;NA	no	no
wTR2_13099	chr12:113671383-113672437	nssv3446181:DD:2:gain	1	1	0	1	0	0	TPCN1	PLBD2	7	9	-	-	no	no	NA	NA	NA	NA	no	no
wTR2_1317	chr17:16556315-16557062	nssv3463559:DD:5:gain;nssv3467180:DD:5:loss;nssv3473262:DD:5:gain;nssv3477157:DD:5:gain;nssv3479251:DD:4:gain;nssv3719936:CTRL:4:loss	6	5	1	0	0	6	ZNF624	ZNF286A	61	99	-	-	no	no	NA	NA	NA	NA	no	no
wTR2_13518	chr7:5738929-5740413	nssv3445857:DD:4:gain;nssv3451325:DD:5:loss;nssv3752803:CTRL:4:loss	3	2	1	0	0	3	RNF216	ACTB;ACTB	125	0,5	-	-	no	no	NA	strong;definitive	NA	definitive;definitive	no	no
wTR2_136	chr6:109394602-109394970	nssv3447979:DD:5:loss	1	1	0	0	0	1	SESN1	FOXO3	125	236	-	-	no	no	NA	NA	NA	NA	no	no
wTR2_13608	chr7:121240278-121241839	nssv3462270:DD:2:gain	1	1	0	1	0	0	-	PTPRZ1	35	42	-	-	no	no	-	NA	-	NA	no	no
wTR2_13632	chr7:123729236-123730584	nssv3462716:DD:5:loss	1	1	0	0	0	1	-	TMEM229A	117	372	-	-	no	no	-	NA	-	NA	no	no
wTR2_1374	chr17:7998464-7999036	nssv3464873:DD:4:gain;nssv3467462:DD:4:gain;nssv3470410:DD:4:gain;nssv3472860:DD:4:loss;nssv3476353:DD:4:gain;nssv3478354:DD:4:gain	6	6	0	0	0	6	-	PER1	22	328	-	-	no	no	-	NA	-	NA	no	no
wTR2_13781	chr7:29328827-29329871	nssv3443653:DD:2:gain;nssv3443910:DD:2:gain;nssv3455237:DD:2:gain;nssv3643330:CTRL:2:loss	4	3	1	4	0	0	CHN2	CHN2;CPVL	423	398	-	-	no	no	NA	NA;NA	NA	NA;NA	no	no
wTR2_13834	chr2:86447382-86448886	nssv3443102:DD:4:gain;nssv3444083:DD:4:gain;nssv3445234:DD:4:gain;nssv3446824:DD:4:gain;nssv3448193:DD:4:gain;nssv3449690:DD:4:gain;nssv3452166:DD:4:gain;nssv3453512:DD:4:gain;nssv3454009:DD:4:gain;nssv3455168:DD:4:gain;nssv3460899:DD:4:gain;nssv3462115:DD:4:gain;nssv3462446:DD:4:gain;nssv3582167:CTRL:4:gain;nssv3582168:CTRL:4:gain;nssv3582169:CTRL:4:gain;nssv3732025:CTRL:4:gain;nssv3732026:CTRL:…	22	13	9	0	0	22	REEP1	KDM3A	16	301	-	-	no	no	NA	NA	NA	NA	no	no
wTR2_13835	chr2:86447382-86448243	nssv3443102:DD:4:gain;nssv3444083:DD:4:gain;nssv3445234:DD:4:gain;nssv3446824:DD:4:gain;nssv3448193:DD:4:gain;nssv3449690:DD:4:gain;nssv3452166:DD:4:gain;nssv3453512:DD:4:gain;nssv3454009:DD:4:gain;nssv3455168:DD:4:gain;nssv3460899:DD:4:gain;nssv3462115:DD:4:gain;nssv3462446:DD:4:gain;nssv3582167:CTRL:4:gain;nssv3582168:CTRL:4:gain;nssv3582169:CTRL:4:gain;nssv3732025:CTRL:4:gain;nssv3732026:CTRL:…	22	13	9	0	0	22	REEP1	KDM3A	7	279	-	-	no	no	NA	NA	NA	NA	no	no
wTR2_13861	chr2:85408657-85409983	nssv3450847:DD:2:loss	1	1	0	1	0	0	TCF7L1	TCF7L1	92	319	-	-	no	no	NA	NA	NA	NA	no	no
wTR2_13862	chr2:85384381-85385734	nssv3450847:DD:2:loss	1	1	0	1	0	0	TCF7L1	TCF7L1	0,03	397	-	-	no	no	NA	NA	NA	NA	no	no
wTR2_13889	chr2:74263441-74266528	nssv3451660:DD:5:loss	1	1	0	0	0	1	TET3	-	33	383	-	-	no	no	strong	-	NA	-	no	no
wTR2_1401	chr17:7637401-7639849	nssv3465134:DD:4:gain	1	1	0	0	0	1	DNAH2	KDM6B	0,15	632	-	-	no	no	NA	limited	NA	NA	no	no
wTR2_14017	chr3:126065165-126066904	nssv3446062:DD:2:loss;nssv3455035:DD:2:loss	2	2	0	2	0	0	KLF15	KLF15	46	175	-	-	no	no	NA	NA	NA	NA	no	no
wTR2_14097	chr3:9394582-9395236	nssv3457333:DD:5:loss	1	1	0	0	0	1	THUMPD3-AS1	SETD5;THUMPD3-AS1	74	0,45	-	-	no	no	NA	definitive;NA	NA	NA;NA	no	no
wTR2_14098	chr3:9395001-9395714	nssv3457333:DD:5:loss	1	1	0	0	0	1	THUMPD3-AS1	-	228	35	-	-	no	no	NA	-	NA	-	no	no
wTR2_1411	chr17:7478699-7480563	nssv3465348:DD:4:loss	1	1	0	0	0	1	SENP3-EIF4A1;SNORD10	WRAP53;TP53	251	195	-	-	no	no	NA;NA	NA;NA	NA;NA	NA;NA	no	no
wTR2_14160	chr3:10996850-10998216	nssv3450287:DD:2:gain	1	1	0	1	0	0	-	SLC6A1	11	117	-	-	no	no	-	definitive	-	NA	no	no
wTR2_14161	chr3:11015311-11021784	nssv3450287:DD:2:gain	1	1	0	1	0	0	-	SLC6A1	16	83	-	-	no	no	-	definitive	-	NA	no	no
wTR2_14385	chr12:26677487-26678049	nssv3451608:DD:3:gain	1	1	0	0	1	0	ITPR2	BHLHE41	101	674	-	-	no	no	NA	NA	NA	NA	no	no
wTR2_14389	chr12:26676808-26678049	nssv3451608:DD:3:gain	1	1	0	0	1	0	ITPR2	BHLHE41	174	295	-	-	no	no	NA	NA	NA	NA	no	no
wTR2_147	chr6:108909606-108911132	nssv3445612:DD:2:loss;nssv3449314:DD:2:loss;nssv3457178:DD:2:loss;nssv3459720:DD:2:loss;nssv3461329:DD:2:loss	5	5	0	5	0	0	FOXO3	FOXO3	231	287	negative	-	no	no	NA	NA	NA	NA	no	no
wTR2_148	chr6:108908541-108912177	nssv3445612:DD:2:loss;nssv3449314:DD:2:loss;nssv3457178:DD:2:loss;nssv3459720:DD:2:loss;nssv3461329:DD:2:loss	5	5	0	5	0	0	FOXO3	FOXO3	177	471	negative	-	no	no	NA	NA	NA	NA	no	no
wTR2_14977	chr11:17824888-17826023	nssv3449582:DD:4:gain	1	1	0	0	0	1	SERGEF	KCNC1	116	362	-	-	no	no	NA	definitive	NA	NA	no	no
wTR2_15020	chr15:29395320-29396347	nssv3465601:DD:5:gain;nssv3465946:DD:5:loss;nssv3466850:DD:5:loss;nssv3468323:DD:5:loss;nssv3468481:DD:5:gain;nssv3470120:DD:5:gain;nssv3471718:DD:5:gain;nssv3471858:DD:5:loss;nssv3472494:DD:5:loss;nssv3472495:DD:4:gain;nssv3476361:DD:5:loss;nssv3476468:DD:5:loss;nssv3477095:DD:5:gain;nssv3479471:DD:5:gain;nssv3480396:DD:5:loss;nssv3481856:DD:5:loss	16	16	0	0	0	16	APBA2	APBA2	3	124	-	-	no	no	NA	NA	NA	NA	no	no
wTR2_15033	chr15:99883962-99885135	nssv3465992:DD:5:loss;nssv3468889:DD:2:gain;nssv3475412:DD:2:gain;nssv3481967:DD:5:gain;nssv3555289:CTRL:4:gain	5	4	1	2	0	3	LRRC28	MEF2A	119	202	-	-	no	no	NA	NA	NA	NA	yes	yes
wTR2_15053	chr15:93687203-93688988	nssv3472293:DD:2:loss;nssv3475750:DD:2:loss	2	2	0	2	0	0	-	RGMA	128	237	-	-	no	no	-	NA	-	NA	no	no
wTR2_15054	chr15:93650816-93653004	nssv3472293:DD:2:loss	1	1	0	1	0	0	-	RGMA	96	303	-	-	no	no	-	NA	-	NA	no	no
wTR2_15056	chr15:93586792-93587428	nssv3468578:DD:2:gain;nssv3469860:DD:2:gain;nssv3470121:DD:4:gain;nssv3471792:DD:2:loss;nssv3474862:DD:4:gain;nssv3476142:DD:2:loss;nssv3477776:DD:2:gain;nssv3478306:DD:2:loss;nssv3480192:DD:2:loss;nssv3555233:CTRL:4:gain;nssv3555234:CTRL:2:gain	11	9	2	8	0	3	RGMA	RGMA	191	379	-	-	no	no	NA	NA	NA	NA	no	no
wTR2_15058	chr15:93603389-93606311	nssv3468578:DD:2:gain;nssv3469860:DD:2:gain;nssv3470121:DD:4:gain	3	3	0	2	0	1	RGMA	RGMA	99	303	-	-	no	no	NA	NA	NA	NA	no	no
wTR2_15084	chr15:93337263-93341023	nssv3467293:DD:2:loss	1	1	0	1	0	0	ASB9P1	CHD2;MIR3175	269	471	-	-	no	no	NA	definitive;NA	NA	NA;NA	no	no
wTR2_15088	chr15:93323888-93325267	nssv3467293:DD:2:loss	1	1	0	1	0	0	-	CHD2	162	0,92	-	-	no	no	-	definitive	-	NA	no	no
wTR2_1526	chr17:4761589-4762688	nssv3471931:DD:4:gain;nssv3475096:DD:5:loss	2	2	0	0	0	2	MINK1	ARRB2	85	183	-	-	no	no	NA	NA	NA	NA	no	no
wTR2_1549	chr17:3717853-3718851	nssv3467342:DD:5:loss;nssv3478194:DD:5:gain	2	2	0	0	0	2	NCBP3	NCBP3	26	163	-	-	no	no	NA	NA	NA	NA	no	no
wTR2_15493	chr11:14014598-14017620	nssv3448869:DD:2:gain	1	1	0	1	0	0	SPON1	SPON1	66	0,29	-	-	no	no	NA	NA	NA	NA	no	no
wTR2_15565	chr16:28323261-28323693	nssv3479131:DD:4:gain	1	1	0	0	0	1	SBK1	SBK1	44	0,25	-	-	no	no	NA	NA	NA	NA	yes	yes
wTR2_15683	chr10:126185748-126186316	nssv3458591:DD:5:loss	1	1	0	0	0	1	LHPP	OAT	9	0,02	-	-	no	no	NA	NA	NA	definitive	no	no
wTR2_15812	chr13:109613858-109615339	nssv3478365:DD:5:loss	1	1	0	0	0	1	MYO16	IRS2	155	665	-	-	no	no	NA	NA	NA	NA	no	no
wTR2_15841	chr13:110430679-110431757	nssv3465583:DD:4:gain;nssv3474066:DD:3:loss	2	2	0	0	1	1	IRS2	CARS2;ING1	86	534	-	-	no	no	NA	strong;NA	NA	NA;NA	no	no
wTR2_1595	chr17:1507982-1510303	nssv3476395:DD:5:gain	1	1	0	0	0	1	SLC43A2	SLC43A2	135	137	-	-	no	no	NA	NA	NA	NA	yes	yes
wTR2_15956	chr8:38388007-38388944	nssv3460895:DD:2:gain	1	1	0	1	0	0	-	FGFR1	329	358	-	-	no	no	-	definitive	-	NA	no	no
wTR2_16	chr6:149547990-149549748	nssv3462506:DD:4:loss	1	1	0	0	0	1	TAB2	TAB2	275	415	-	-	no	no	NA	NA	NA	NA	no	no
wTR2_16322	chr19:13204341-13206248	nssv3479761:DD:4:loss	1	1	0	0	0	1	NFIX	-	366	93	-	-	no	no	definitive	-	NA	-	no	no
wTR2_16324	chr19:13200749-13202179	nssv3479761:DD:4:loss	1	1	0	0	0	1	NFIX	-	293	167	-	-	no	no	definitive	-	NA	-	no	no
wTR2_16330	chr19:13165932-13167456	nssv3479761:DD:4:loss;nssv3482673:DD:5:loss	2	2	0	0	0	2	NFIX	IER2;STX10	296	279	positive	-	no	no	definitive	NA;NA	NA	NA;NA	no	no
wTR2_16334	chr19:13204777-13207277	nssv3479761:DD:4:loss	1	1	0	0	0	1	NFIX	-	474	568	-	-	no	no	definitive	-	NA	-	no	no
wTR2_16341	chr19:13117376-13119222	nssv3468398:DD:4:gain;nssv3479761:DD:4:loss;nssv3482673:DD:5:loss;nssv3564774:CTRL:4:gain	4	3	1	0	0	4	NFIX	IER2;STX10	322	362	-	-	no	no	definitive	NA;NA	NA	NA;NA	no	no
wTR2_16344	chr19:13202598-13204125	nssv3479761:DD:4:loss	1	1	0	0	0	1	NFIX	STX10;IER2	197	293	-	-	no	no	definitive	NA;NA	NA	NA;NA	no	no
wTR2_16349	chr19:13202478-13203934	nssv3479761:DD:4:loss	1	1	0	0	0	1	NFIX	IER2;STX10	252	355	-	-	no	no	definitive	NA;NA	NA	NA;NA	no	no
wTR2_16350	chr19:13205517-13206711	nssv3479761:DD:4:loss	1	1	0	0	0	1	NFIX	IER2;STX10	416	0,33	-	-	no	no	definitive	NA;NA	NA	NA;NA	no	no
wTR2_16353	chr19:13204155-13205343	nssv3479761:DD:4:loss	1	1	0	0	0	1	NFIX	IER2;STX10	272	355	-	-	no	no	definitive	NA;NA	NA	NA;NA	no	no
wTR2_16357	chr19:13165832-13167201	nssv3482673:DD:5:loss	1	1	0	0	0	1	NFIX	NACC1	0,35	35	positive	-	no	no	definitive	definitive	NA	definitive	no	no
wTR2_16476	chr16:51439619-51441513	nssv3474032:DD:2:gain	1	1	0	1	0	0	-	SALL1	118	566	-	-	no	no	-	NA	-	NA	no	no
wTR2_16513	chr16:56586015-56589056	nssv3478555:DD:4:gain	1	1	0	0	0	1	-	MT2A;MT1A	59	161	-	-	no	no	-	NA;NA	-	NA;NA	no	no
wTR2_16514	chr16:56587717-56588950	nssv3478555:DD:4:gain	1	1	0	0	0	1	-	MT1JP;MT1A	11	0,06	-	-	no	no	-	NA;NA	-	NA;NA	no	no
wTR2_16517	chr16:56591459-56592800	nssv3478555:DD:4:gain	1	1	0	0	0	1	-	MT1L;MT1M;MT1E;MT1JP;MT1A	105	64	-	-	no	no	-	NA;NA;NA;NA;NA	-	NA;NA;NA;NA;NA	no	no
wTR2_16631	chr16:69428479-69429777	nssv3481896:DD:4:gain	1	1	0	0	0	1	-	NFAT5;MIR1538	52	459	-	-	no	no	-	NA;NA	-	NA;NA	no	no
wTR2_16645	chr16:70822563-70825147	nssv3467727:DD:4:gain;nssv3474552:DD:4:loss	2	2	0	0	0	2	VAC14	MTSS2	85	144	-	-	no	no	limited	NA	NA	NA	no	no
wTR2_16645.2	chr16:70797609-70801216	nssv3467727:DD:4:gain;nssv3474552:DD:4:loss	2	2	0	0	0	2	VAC14;VAC14-AS1	MTSS2	45	144	-	-	no	no	limited;NA	NA	NA;NA	NA	no	no
wTR2_16645.3	chr16:70793232-70796408	nssv3467727:DD:4:gain;nssv3474552:DD:4:loss	2	2	0	0	0	2	VAC14;VAC14-AS1	MTSS2	75	144	-	-	no	no	limited;NA	NA	NA;NA	NA	no	no
wTR2_16683	chr16:81621138-81621840	nssv3468095:DD:4:loss;nssv3480729:DD:4:loss	2	2	0	0	0	2	CMIP	CMIP	71	405	-	-	no	no	NA	NA	NA	NA	no	no
wTR2_16725	chr16:87622484-87623224	nssv3467688:DD:4:loss;nssv3472113:DD:5:loss;nssv3481755:DD:2:loss	3	3	0	1	0	2	-	ZCCHC14	36	0,16	-	-	no	no	-	NA	-	NA	no	no
wTR2_16785	chr1:229167241-229170565	nssv3457080:DD:5:gain	1	1	0	0	0	1	-	RHOU	66	141	-	-	no	no	-	NA	-	NA	no	no
wTR2_16967	chr11:126016360-126017107	nssv3460699:DD:5:loss	1	1	0	0	0	1	-	CDON	577	343	-	-	no	no	-	definitive	-	NA	no	no
wTR2_16968	chr11:125951466-125953561	nssv3460699:DD:5:loss	1	1	0	0	0	1	-	CDON	206	261	-	-	no	no	-	definitive	-	NA	no	no
wTR2_17	chr6:149495435-149496833	nssv3462506:DD:4:loss	1	1	0	0	0	1	-	TAB2	39	223	-	-	no	no	-	NA	-	NA	no	no
wTR2_17079	chr11:119222643-119224243	nssv3458596:DD:5:loss	1	1	0	0	0	1	-	-	0,06	257	-	-	no	no	-	-	-	-	no	no
wTR2_17080	chr11:119223543-119224200	nssv3458596:DD:5:loss	1	1	0	0	0	1	-	CBL	0,11	436	-	-	no	no	-	definitive	-	NA	no	no
wTR2_1726	chr17:30583518-30584348	nssv3477665:DD:2:gain	1	1	0	1	0	0	-	MIR632;ZNF207	294	281	-	-	no	no	-	NA;NA	-	NA;NA	no	no
wTR2_1727	chr17:30583673-30584348	nssv3477665:DD:2:gain	1	1	0	1	0	0	-	C17orf75	311	238	-	-	no	no	-	NA	-	NA	no	no
wTR2_17461	chr3:136732524-136733108	nssv3454494:DD:2:gain	1	1	0	1	0	0	-	NCK1	61	0,16	-	-	no	no	-	NA	-	NA	no	no
wTR2_175	chr6:119097497-119098450	nssv3448673:DD:4:loss	1	1	0	0	0	1	-	CEP85L	58	121	-	-	no	no	-	NA	-	NA	no	no
wTR2_1750	chr17:60136570-60138378	nssv3466281:DD:5:loss;nssv3469549:DD:2:gain;nssv3478755:DD:5:gain	3	3	0	1	0	2	MED13;MIR4315-1	RNFT1	299	71	-	-	no	no	strong;NA	NA	NA;NA	NA	no	no
wTR2_17516	chr3:50688702-50690258	nssv3449919:DD:3:gain;nssv3450867:DD:3:gain	2	2	0	0	2	0	-	MANF	84	303	-	-	no	no	-	NA	-	NA	no	no
wTR2_17518	chr3:50686067-50687512	nssv3449919:DD:3:gain;nssv3450867:DD:3:gain	2	2	0	0	2	0	MAPKAPK3	DOCK3;MIR4787	271	0,27	-	-	no	no	NA	NA;NA	strong	NA;NA	no	no
wTR2_17519	chr3:50688701-50689744	nssv3449919:DD:3:gain;nssv3450867:DD:3:gain	2	2	0	0	2	0	-	MIR4787;DOCK3	106	202	-	-	no	no	-	NA;NA	-	NA;NA	no	no
wTR2_17531	chr3:50258930-50259814	nssv3445989:DD:4:gain;nssv3451300:DD:4:gain;nssv3451504:DD:4:gain;nssv3455054:DD:4:gain;nssv3457733:DD:4:gain;nssv3461159:DD:4:gain	6	6	0	0	0	6	-	RASSF1	219	207	-	-	no	no	-	NA	-	NA	no	no
wTR2_1938	chr17:48860433-48862902	nssv3472544:DD:4:gain	1	1	0	0	0	1	MIR4315-1	TOB1-AS1;TOB1	22	319	-	-	no	no	NA	NA;NA	NA	NA;NA	no	no
wTR2_1979	chr17:36755402-36756412	nssv3468801:DD:5:loss	1	1	0	0	0	1	SRCIN1	PSMB3	133	307	-	-	no	no	NA	NA	NA	NA	no	no
wTR2_2075	chr17:38462762-38464353	nssv3479013:DD:4:loss	1	1	0	0	0	1	-	-	583	191	-	-	no	no	-	-	-	-	no	no
wTR2_2077	chr17:38467956-38469447	nssv3465145:DD:4:loss;nssv3465291:DD:4:loss;nssv3470672:DD:4:loss;nssv3475231:DD:4:loss;nssv3479013:DD:4:loss	5	5	0	0	0	5	RARA	-	451	195	-	-	no	no	NA	-	NA	-	no	no
wTR2_2189	chr17:41956696-41958173	nssv3480779:DD:4:gain	1	1	0	0	0	1	MPP2	MPP2	247	141	-	-	no	no	NA	NA	NA	NA	no	no
wTR2_2191	chr17:42193069-42193751	nssv3469051:DD:4:loss	1	1	0	0	0	1	HDAC5	MPP2	82	179	-	-	no	no	NA	NA	NA	NA	no	no
wTR2_2191.1	chr17:42193821-42194641	nssv3469051:DD:4:loss	1	1	0	0	0	1	HDAC5	MPP2	78	179	-	-	no	no	NA	NA	NA	NA	no	no
wTR2_2194	chr17:42191196-42193237	nssv3469051:DD:4:loss	1	1	0	0	0	1	HDAC5	LSM12	158	252	-	-	no	no	NA	NA	NA	NA	no	no
wTR2_2229	chr17:42359056-42361092	nssv3476664:DD:4:loss	1	1	0	0	0	1	-	SLC25A39	72	64	-	-	no	no	-	NA	-	NA	no	no
wTR2_2265	chr17:44105514-44106942	nssv3463714:DD:5:loss;nssv3463865:DD:5:loss;nssv3464049:DD:4:loss;nssv3465400:DD:5:loss;nssv3466490:DD:5:loss;nssv3467235:DD:5:loss;nssv3467656:DD:5:loss;nssv3468032:DD:5:loss;nssv3468763:DD:5:loss;nssv3469278:DD:5:loss;nssv3469475:DD:5:loss;nssv3470304:DD:5:gain;nssv3470541:DD:5:loss;nssv3471180:DD:5:loss;nssv3471217:DD:5:gain;nssv3471811:DD:5:loss;nssv3472242:DD:5:loss;nssv3473086:DD:5:loss;nss…	37	34	3	0	0	37	MIR4315-1;MAPT	KANSL1;KANSL1-AS1	124	603	-	-	no	no	NA;NA	definitive;NA	NA;NA	NA;NA	yes	yes
wTR2_2297	chr17:65694957-65696175	nssv3468127:DD:5:loss;nssv3481431:DD:4:gain;nssv3567746:CTRL:4:gain	3	2	1	0	0	3	-	PITPNC1	0,04	452	-	-	no	no	-	NA	-	NA	no	no
wTR2_2587	chr17:79258749-79259911	nssv3472580:DD:2:loss;nssv3477199:DD:4:loss;nssv3480502:DD:2:gain	3	3	0	2	0	1	SLC38A10	ACTG1;ACTG1	28	3	-	-	no	no	NA	definitive;definitive	NA	limited;definitive	no	no
wTR2_2588	chr17:79259067-79259793	nssv3472580:DD:2:loss;nssv3477199:DD:4:loss;nssv3480502:DD:2:gain	3	3	0	2	0	1	SLC38A10	BAHCC1	19	103	-	-	no	no	NA	NA	NA	NA	no	no
wTR2_2589	chr17:79259067-79259786	nssv3480502:DD:2:gain	1	1	0	1	0	0	SLC38A10	SLC38A10	0,02	35	-	-	no	no	NA	NA	NA	NA	no	no
wTR2_2590	chr17:79258959-79260215	nssv3472580:DD:2:loss;nssv3477199:DD:4:loss;nssv3480502:DD:2:gain	3	3	0	2	0	1	SLC38A10	-	19	113	-	-	no	no	NA	-	NA	-	no	no
wTR2_2591	chr17:79258959-79260215	nssv3472580:DD:2:loss;nssv3480502:DD:2:gain	2	2	0	2	0	0	SLC38A10	-	19	117	-	-	no	no	NA	-	NA	-	no	no
wTR2_2592	chr17:79259264-79260215	nssv3472580:DD:2:loss;nssv3477199:DD:4:loss;nssv3480502:DD:2:gain	3	3	0	2	0	1	SLC38A10	-	0,01	191	-	-	no	no	NA	-	NA	-	no	no
wTR2_2768	chr2:20803877-20805730	nssv3448436:DD:2:loss;nssv3458935:DD:2:loss;nssv3459192:DD:2:loss	3	3	0	3	0	0	-	RHOB	72	NA	-	-	no	no	-	NA	-	NA	no	no
wTR2_2769	chr2:20797004-20800611	nssv3448436:DD:2:loss;nssv3458935:DD:2:loss;nssv3459192:DD:2:loss	3	3	0	3	0	0	-	RHOB	NA	331	-	-	no	no	-	NA	-	NA	no	no
wTR2_2783	chr2:17981268-17982217	nssv3446484:DD:2:gain	1	1	0	1	0	0	SMC6	GEN1;SMC6	0,06	27	-	-	no	no	NA	NA;NA	NA	NA;NA	no	no
wTR2_2793	chr2:12001880-12003762	nssv3446420:DD:5:loss;nssv3451542:DD:4:gain;nssv3457594:DD:4:gain	3	3	0	0	0	3	-	TRIB2	13	0,47	-	-	no	no	-	NA	-	NA	no	no
wTR2_2820	chr2:10147686-10149269	nssv3444398:DD:2:gain	1	1	0	1	0	0	-	KLF11	3	103	-	-	no	no	-	NA	-	NA	no	no
wTR2_2865	chr7:13062856-13063813	nssv3450768:DD:2:loss;nssv3453911:DD:2:gain;nssv3458314:DD:2:gain;nssv3642989:CTRL:2:loss	4	3	1	4	0	0	-	ARL4A	101	0,12	-	-	no	no	-	NA	-	NA	no	no
wTR2_2888	chr14:27435866-27436660	nssv3466265:DD:2:loss;nssv3472792:DD:2:loss;nssv3474945:DD:2:gain;nssv3479584:DD:2:gain	4	4	0	4	0	0	-	NOVA1	619	0,87	-	-	no	no	-	NA	-	NA	no	no
wTR2_3097	chr14:69418213-69421925	nssv3478777:DD:4:gain	1	1	0	0	0	1	ACTN1	ACTN1;ACTN1-DT	79	456	-	-	no	no	NA	NA;NA	NA	NA;NA	no	no
wTR2_3106	chr14:70121898-70123796	nssv3474640:DD:2:loss	1	1	0	1	0	0	SUSD6	SRSF5;LOC100289511	47	383	-	-	no	no	NA	NA;NA	NA	NA;NA	no	no
wTR2_3269	chr14:89875923-89877977	nssv3467229:DD:2:loss;nssv3473709:DD:2:loss;nssv3474100:DD:2:loss;nssv3481649:DD:2:loss;nssv3482542:DD:2:loss	5	5	0	5	0	0	FOXN3	-	18	0,03	-	-	no	no	NA	-	NA	-	no	no
wTR2_354	chr22:24192544-24193438	nssv3468082:DD:5:gain;nssv3475293:DD:5:gain	2	2	0	0	0	2	-	MIF	31	398	-	-	no	no	-	NA	-	NA	no	no
wTR2_3670	chr6:3149014-3151646	nssv3458795:DD:4:gain	1	1	0	0	0	1	BPHL	TUBB2B	9	236	-	-	no	no	NA	definitive	NA	definitive	no	no
wTR2_3768	chr6:18596038-18597332	nssv3451248:DD:4:gain;nssv3458420:DD:5:loss	2	2	0	0	0	2	-	ID4	333	343	-	-	no	no	-	NA	-	NA	no	no
wTR2_3789	chr9:95917654-95919129	nssv3443508:DD:2:gain	1	1	0	1	0	0	-	FAM120A;FAM120AOS	41	165	-	-	no	no	-	NA;NA	-	NA;NA	no	no
wTR2_3807	chr9:91888558-91892247	nssv3462717:DD:4:loss	1	1	0	0	0	1	-	SHC3	245	24	-	-	no	no	-	NA	-	NA	no	no
wTR2_3843	chr5:176879079-176880414	nssv3446265:DD:4:loss;nssv3450515:DD:4:loss;nssv3451717:DD:4:loss;nssv3452339:DD:4:loss;nssv3458850:DD:4:loss;nssv3460447:DD:4:loss;nssv3462229:DD:4:loss	7	7	0	0	0	7	PRR7	-	106	0,04	-	positive	no	no	NA	-	NA	-	yes	yes
wTR2_3847	chr5:176858563-176860001	nssv3459520:DD:4:gain	1	1	0	0	0	1	GRK6	DBN1	251	156	-	-	no	no	NA	NA	NA	NA	yes	yes
wTR2_3849	chr5:176883966-176884461	nssv3459520:DD:4:gain	1	1	0	0	0	1	DBN1	PDLIM7	838	203	-	-	no	no	NA	NA	NA	NA	yes	yes
wTR2_3854	chr5:134820254-134821505	nssv3453330:DD:2:loss	1	1	0	1	0	0	-	CXCL14	252	0,4	-	-	no	no	-	NA	-	NA	no	no
wTR2_3912	chr9:90282048-90282583	nssv3457872:DD:4:loss	1	1	0	0	0	1	DAPK1	DAPK1	5	256	-	-	no	no	NA	NA	NA	NA	no	no
wTR2_3936	chr5:4877860-4878646	nssv3453252:DD:5:gain;nssv3458790:DD:2:gain;nssv3638529:CTRL:2:gain	3	2	1	2	0	1	-	ICE1	52	197	-	-	no	no	-	NA	-	NA	yes	yes
wTR2_3952	chr5:90416426-90418695	nssv3457719:DD:5:loss	1	1	0	0	0	1	ADGRV1	ARRDC3-AS1;ARRDC3	124	0,33	-	-	no	no	NA	NA;NA	strong	NA;NA	no	no
wTR2_4089	chr5:78429112-78430592	nssv3452900:DD:4:gain;nssv3456170:DD:4:gain;nssv3459498:DD:4:gain;nssv3460027:DD:4:gain;nssv3639050:CTRL:2:gain;nssv3747329:CTRL:4:gain;nssv3747330:CTRL:2:gain	7	4	3	2	0	5	-	HOMER1	57	302	-	-	no	no	-	NA	-	NA	no	no
wTR2_4137	chr5:60576363-60577358	nssv3455621:DD:4:gain	1	1	0	0	0	1	-	ZSWIM6	429	348	-	-	no	no	-	NA	-	NA	no	no
wTR2_4357	chr14:21555243-21559351	nssv3464341:DD:4:gain	1	1	0	0	0	1	ARHGEF40;ZNF219	NDRG2	464	277	-	-	no	no	NA;NA	NA	NA;NA	NA	no	no
wTR2_4427	chr14:23910308-23911205	nssv3463285:DD:4:gain	1	1	0	0	0	1	-	SLC22A17	165	521	-	-	no	no	-	NA	-	NA	no	no
wTR2_4531	chr8:11732439-11734769	nssv3453826:DD:2:gain;nssv3457013:DD:2:gain	2	2	0	2	0	0	-	CTSB	49	4	-	-	no	no	-	NA	-	NA	yes	yes
wTR2_4532	chr8:11732439-11733351	nssv3444287:DD:4:loss;nssv3444564:DD:4:gain;nssv3450379:DD:4:loss;nssv3453826:DD:2:gain;nssv3454269:DD:4:gain;nssv3457013:DD:2:gain;nssv3457179:DD:4:gain;nssv3460440:DD:4:gain;nssv3461616:DD:4:gain;nssv3462173:DD:4:gain;nssv3681738:CTRL:4:gain	11	10	1	2	0	9	-	FDFT1	68	0,19	-	-	no	no	-	limited	-	limited	yes	yes
wTR2_4552	chr8:22614137-22614672	nssv3445840:DD:4:loss	1	1	0	0	0	1	PEBP4	SORBS3	11	258	-	-	no	no	NA	NA	NA	NA	no	no
wTR2_4607	chr13:44463540-44464505	nssv3465808:DD:2:gain	1	1	0	1	0	0	LACC1	TSC22D1	229	455	-	-	no	no	NA	NA	NA	NA	no	no
wTR2_4612	chr13:44680282-44682686	nssv3465808:DD:2:gain	1	1	0	1	0	0	-	TSC22D1	51	435	-	-	no	no	-	NA	-	NA	no	no
wTR2_4612.1	chr13:44679193-44679906	nssv3465808:DD:2:gain	1	1	0	1	0	0	-	TSC22D1	13	435	-	-	no	no	-	NA	-	NA	no	no
wTR2_4614	chr13:44648773-44650093	nssv3465808:DD:2:gain	1	1	0	1	0	0	-	TSC22D1	248	392	-	-	no	no	-	NA	-	NA	no	no
wTR2_4847	chr5:14443388-14444483	nssv3460808:DD:4:loss	1	1	0	0	0	1	TRIO	OTULIN	0,06	129	negative	-	no	no	strong	NA	NA	NA	no	no
wTR2_4993	chr8:141580984-141582440	nssv3451235:DD:2:gain	1	1	0	1	0	0	AGO2	AGO2	16	27	-	-	no	no	NA	NA	NA	NA	no	no
wTR2_4997	chr8:142054159-142056125	nssv3461581:DD:2:gain	1	1	0	1	0	0	-	PTK2	15	106	-	-	no	no	-	NA	-	NA	no	no
wTR2_5116	chr22:36755261-36759095	nssv3471855:DD:4:loss	1	1	0	0	0	1	MYH9	MYH9	NA	0,33	-	-	no	no	NA	NA	definitive	definitive	no	no
wTR2_5278	chr22:41814059-41814677	nssv3471845:DD:4:gain	1	1	0	0	0	1	-	CSDC2	181	211	-	-	no	no	-	NA	-	NA	no	no
wTR2_5327	chr22:42692385-42693982	nssv3475531:DD:2:gain	1	1	0	1	0	0	-	OGFRP1	212	232	-	-	no	no	-	NA	-	NA	no	no
wTR2_5626	chr12:53449024-53449775	nssv3447973:DD:5:loss;nssv3454454:DD:5:gain;nssv3456915:DD:5:loss	3	3	0	0	0	3	TNS2	NR4A1	269	317	-	-	no	no	NA	NA	NA	NA	no	no
wTR2_5640	chr12:53590393-53592933	nssv3460914:DD:4:gain	1	1	0	0	0	1	ITGB7	ZNF740;CSAD	188	384	-	-	no	no	NA	NA;NA	NA	NA;NA	no	no
wTR2_5845	chr3:185937152-185937691	nssv3454961:DD:2:gain	1	1	0	1	0	0	DGKG	ETV5	433	487	-	-	no	no	NA	NA	NA	NA	no	no
wTR2_5913	chr3:193505845-193506292	nssv3460089:DD:2:gain	1	1	0	1	0	0	-	HES1	68	761	-	-	no	no	-	NA	-	NA	no	no
wTR2_5914	chr3:193505845-193506484	nssv3460089:DD:2:gain	1	1	0	1	0	0	-	HES1	61	411	-	-	no	no	-	NA	-	NA	no	no
wTR2_6240	chr21:41654694-41655761	nssv3463186:DD:5:gain	1	1	0	0	0	1	DSCAM	DSCAM	82	465	-	-	no	no	NA	NA	NA	NA	no	no
wTR2_6256	chr6:158285119-158286819	nssv3456187:DD:5:gain;nssv3461317:DD:5:loss	2	2	0	0	0	2	SNX9	ZDHHC14	13	128	-	-	no	no	NA	NA	NA	NA	no	no
wTR2_6257	chr6:158285119-158286542	nssv3456187:DD:5:gain	1	1	0	0	0	1	SNX9	SNX9	15	0,27	-	-	no	no	NA	NA	NA	NA	no	no
wTR2_6269	chr6:166773805-166775077	nssv3460115:DD:5:loss	1	1	0	0	0	1	-	-	0	33	-	-	no	no	-	-	-	-	no	no
wTR2_6386	chr6:163826638-163827806	nssv3453644:DD:5:loss;nssv3460627:DD:5:loss	2	2	0	0	0	2	-	PRKN;PACRG	76	242	-	-	no	no	-	NA;NA	-	NA;NA	no	no
wTR2_6465	chr16:2805300-2806337	nssv3472669:DD:5:loss	1	1	0	0	0	1	SRRM2	PAQR4	0,12	278	-	-	no	no	NA	NA	NA	NA	no	no
wTR2_663	chr12:92859738-92861236	nssv3451035:DD:5:gain;nssv3462454:DD:2:loss	2	2	0	1	0	1	CLLU1	BTG1;LINC01619	229	499	-	-	no	no	NA	NA;NA	NA	NA;NA	no	no
wTR2_666	chr12:92681571-92682836	nssv3451035:DD:5:gain	1	1	0	0	0	1	-	BTG1	442	491	-	-	no	no	-	NA	-	NA	no	no
wTR2_6702	chr6:36818108-36819295	nssv3443173:DD:4:gain;nssv3447725:DD:2:gain;nssv3454543:DD:4:gain;nssv3457394:DD:2:gain	4	4	0	2	0	2	-	SRSF3	0,09	17	-	-	no	no	-	NA	-	NA	no	no
wTR2_6750	chr6:38459897-38461143	nssv3445856:DD:2:gain	1	1	0	1	0	0	BTBD9	ZFAND3	193	561	-	-	no	no	NA	NA	NA	NA	no	no
wTR2_7020	chr6:47064698-47066049	nssv3457176:DD:2:loss	1	1	0	1	0	0	-	TNFRSF21	39	279	-	-	no	no	-	NA	-	NA	no	no
wTR2_7068	chr6:43036896-43039680	nssv3461667:DD:2:gain	1	1	0	1	0	0	KLC4	SRF	225	389	-	-	no	no	NA	NA	NA	NA	no	no
wTR2_7075	chr6:43036896-43039190	nssv3461667:DD:2:gain	1	1	0	1	0	0	KLC4	SRF	212	704	-	-	no	no	NA	NA	NA	NA	no	no
wTR2_7077	chr6:43038308-43039475	nssv3461667:DD:2:gain	1	1	0	1	0	0	KLC4	SRF	331	157	-	-	no	no	NA	NA	NA	NA	no	no
wTR2_7082	chr6:43037770-43038595	nssv3461667:DD:2:gain	1	1	0	1	0	0	KLC4	KLC4;MRPL2	336	286	-	-	no	no	NA	NA;NA	NA	NA;NA	no	no
wTR2_7278	chr2:43142881-43144058	nssv3454191:DD:5:loss	1	1	0	0	0	1	-	ZFP36L2;LINC01126	208	447	-	-	no	no	-	NA;NA	-	NA;NA	no	no
wTR2_7330	chr2:47233914-47235324	nssv3460424:DD:4:gain	1	1	0	0	0	1	TTC7A	STPG4;CALM2	0,14	329	-	-	no	no	NA	NA;NA	NA	NA;NA	no	no
wTR2_7463	chr5:112088302-112090760	nssv3456101:DD:5:loss	1	1	0	0	0	1	APC	APC	131	267	-	-	no	no	NA	NA	definitive	definitive	yes	yes
wTR2_7465	chr5:112237969-112242320	nssv3444315:DD:4:loss	1	1	0	0	0	1	REEP5	SRP19	85	124	-	-	no	no	NA	NA	NA	NA	no	no
wTR2_7613	chr5:146063925-146065277	nssv3459505:DD:4:gain	1	1	0	0	0	1	PPP2R2B	PPP2R2B	24	534	-	-	no	no	NA	NA	NA	NA	no	no
wTR2_7666	chr5:126708450-126710071	nssv3444382:DD:4:gain;nssv3456883:DD:4:gain	2	2	0	0	0	2	MEGF10	MEGF10	26	73	-	-	no	no	NA	NA	NA	NA	no	no
wTR2_769	chr12:57109297-57110152	nssv3446700:DD:4:gain;nssv3451039:DD:4:loss	2	2	0	0	0	2	NACA	RNF41;NABP2	0,55	408	-	-	no	no	NA	NA;NA	NA	NA;NA	no	no
wTR2_7779	chr18:74301693-74302344	nssv3481083:DD:2:gain	1	1	0	1	0	0	-	ZNF516-DT;ZNF516	103	217	-	-	no	no	-	NA;NA	-	NA;NA	no	no
wTR2_7780	chr18:74301483-74302344	nssv3481083:DD:2:gain	1	1	0	1	0	0	-	-	86	54	-	-	no	no	-	-	-	-	no	no
wTR2_8226	chr11:61458152-61459480	nssv3444309:DD:4:gain;nssv3452806:DD:4:gain	2	2	0	0	0	2	DAGLA	FADS1;FADS2;MIR1908	224	87	-	-	no	no	NA	NA;NA;NA	NA	NA;NA;NA	no	no
wTR2_8318	chr10:90145107-90148650	nssv3447752:DD:2:loss;nssv3458925:DD:2:loss;nssv3706187:CTRL:2:loss	3	2	1	3	0	0	RNLS	PTEN;PTEN;KLLN	317	479	-	-	no	no	NA	definitive;definitive;NA	limited	definitive;definitive;NA	no	no
wTR2_8508	chr10:114066227-114069476	nssv3451395:DD:3:gain;nssv3458646:DD:3:gain	2	2	0	0	2	0	GUCY2GP	GPAM	59	96	-	-	no	no	NA	NA	NA	NA	no	no
wTR2_8620	chr2:102112705-102113315	nssv3444824:DD:2:gain	1	1	0	1	0	0	-	MAP4K4	46	333	-	-	no	no	-	NA	-	NA	no	no
wTR2_8724	chr2:207053048-207054015	nssv3444598:DD:4:loss	1	1	0	0	0	1	GPR1	INO80D	166	573	-	-	no	no	NA	NA	NA	NA	no	no
wTR2_8776	chr2:210305737-210307467	nssv3443030:DD:4:loss;nssv3446372:DD:2:gain;nssv3585611:CTRL:2:gain	3	2	1	2	0	1	MAP2	MAP2	191	443	-	-	no	no	NA	NA	NA	NA	no	no
wTR2_89	chr6:112103662-112105137	nssv3448635:DD:4:loss	1	1	0	0	0	1	FYN	FYN	69	532	-	-	no	no	NA	NA	NA	NA	no	no
wTR2_895	chr22:31680267-31681193	nssv3468480:DD:4:loss;nssv3477685:DD:2:loss	2	2	0	1	0	1	PIK3IP1	DRG1	166	126	-	-	no	no	NA	NA	NA	NA	no	no
wTR2_8952	chr2:241147593-241149467	nssv3443593:DD:2:loss;nssv3453982:DD:2:gain;nssv3461943:DD:2:gain;nssv3729383:CTRL:2:loss	4	3	1	4	0	0	-	GPC1	7	146	-	-	no	no	-	NA	-	NA	no	no
wTR2_9030	chr1:206571787-206572903	nssv3446966:DD:4:loss;nssv3448083:DD:5:loss;nssv3458605:DD:5:gain;nssv3462002:DD:5:gain	4	4	0	0	0	4	SRGAP2;SRGAP2C	FAM72D	48	0,25	-	-	no	no	NA;NA	NA	NA;NA	NA	no	no
wTR2_9032	chr1:206488936-206491050	nssv3446966:DD:4:loss;nssv3448083:DD:5:loss;nssv3458605:DD:5:gain;nssv3462002:DD:5:gain	4	4	0	0	0	4	-	FAM72D	219	262	-	-	no	no	-	NA	-	NA	no	no
wTR2_9033	chr1:206485106-206485925	nssv3446966:DD:4:loss;nssv3448083:DD:5:loss;nssv3458605:DD:5:gain;nssv3462002:DD:5:gain	4	4	0	0	0	4	-	FAM72D	391	344	-	-	no	no	-	NA	-	NA	no	no
wTR2_9046	chr1:204446291-204447294	nssv3446673:DD:4:gain;nssv3449982:DD:4:loss	2	2	0	0	0	2	PIK3C2B	PIK3C2B	119	238	-	-	no	no	NA	NA	NA	NA	no	no
wTR2_9096	chr1:201463235-201464169	nssv3443213:DD:4:loss	1	1	0	0	0	1	CSRP1	-	53	282	-	-	no	no	NA	-	NA	-	no	no
wTR2_9131	chr1:182098282-182099738	nssv3443351:DD:5:loss	1	1	0	0	0	1	-	GLUL	217	112	-	-	no	no	-	definitive	-	NA	no	no
wTR2_9160	chr1:175665304-175667263	nssv3443696:DD:2:gain;nssv3448875:DD:2:gain;nssv3457134:DD:2:gain	3	3	0	3	0	0	TNR	TNR	208	235	-	-	no	no	NA	NA	NA	NA	no	no
wTR2_9310	chr1:244434953-244435861	nssv3445079:DD:2:gain;nssv3450257:DD:5:gain;nssv3459993:DD:4:gain;nssv3460327:DD:2:gain	4	4	0	2	0	2	-	ZBTB18	0,06	964	-	negative	no	no	-	NA	-	NA	no	no
wTR2_9319	chr1:245204907-245206178	nssv3443895:DD:2:gain;nssv3447573:DD:2:gain;nssv3448628:DD:2:gain;nssv3448797:DD:2:gain;nssv3451183:DD:2:gain;nssv3453626:DD:2:gain;nssv3455793:DD:2:gain;nssv3460598:DD:2:gain;nssv3484425:CTRL:2:gain;nssv3487296:CTRL:2:gain;nssv3492526:CTRL:2:gain;nssv3493838:CTRL:2:gain;nssv3501278:CTRL:2:gain	13	8	5	13	0	0	EFCAB2	HNRNPU	56	286	-	-	no	no	NA	definitive	NA	NA	no	no
wTR2_9324	chr1:245204907-245206296	nssv3443895:DD:2:gain;nssv3447573:DD:2:gain;nssv3448628:DD:2:gain;nssv3448797:DD:2:gain;nssv3451183:DD:2:gain;nssv3453626:DD:2:gain;nssv3455793:DD:2:gain;nssv3460598:DD:2:gain;nssv3484425:CTRL:2:gain;nssv3487296:CTRL:2:gain;nssv3492526:CTRL:2:gain;nssv3493838:CTRL:2:gain;nssv3501278:CTRL:2:gain	13	8	5	13	0	0	EFCAB2	HNRNPU	52	0,6	-	-	no	no	NA	definitive	NA	NA	no	no
wTR2_9383	chr1:212629318-212630029	nssv3444511:DD:2:gain;nssv3448571:DD:2:gain;nssv3453062:DD:2:loss	3	3	0	3	0	0	-	ANGEL2	186	0,07	-	-	no	no	-	NA	-	NA	no	no
wTR2_945	chr22:29457763-29458501	nssv3475401:DD:5:loss	1	1	0	0	0	1	C22orf31	RHBDD3;EWSR1	601	285	-	-	no	no	NA	NA;NA	NA	NA;NA	no	no
wTR2_9474	chr10:25159609-25162132	nssv3457371:DD:2:loss	1	1	0	1	0	0	PRTFDC1	ARHGAP21	109	352	-	-	no	no	NA	NA	NA	NA	no	no
wTR2_949	chr22:29457763-29458247	nssv3475401:DD:5:loss	1	1	0	0	0	1	C22orf31	KREMEN1	524	243	-	-	no	no	NA	NA	NA	NA	no	no
wTR2_9577	chr9:139406034-139409015	nssv3447907:DD:4:loss;nssv3461100:DD:4:loss	2	2	0	0	0	2	NOTCH1	C9orf163;SEC16A	155	41	-	-	no	no	NA	NA;NA	NA	NA;NA	no	no
wTR2_9589	chr9:139405954-139407265	nssv3443754:DD:4:gain;nssv3444298:DD:5:loss;nssv3446797:DD:5:loss;nssv3447524:DD:5:gain;nssv3447907:DD:4:loss;nssv3450471:DD:5:loss;nssv3451107:DD:5:gain;nssv3452074:DD:4:gain;nssv3452867:DD:5:loss;nssv3455978:DD:5:loss;nssv3457093:DD:4:gain;nssv3457108:DD:5:loss;nssv3459044:DD:5:loss;nssv3461100:DD:4:loss	14	14	0	0	0	14	NOTCH1	RPL7A;SNORD24;MED22;SNORD36B;SNORD36A;SNORD36C	129	445	-	-	no	no	NA	NA;NA;NA;NA;NA;NA	NA	NA;NA;NA;NA;NA;NA	no	no
wTR2_9619	chr9:136655943-136659066	nssv3456530:DD:5:gain	1	1	0	0	0	1	VAV2	VAV2	168	124	-	-	no	no	NA	NA	NA	NA	no	no
wTR2_9691	chr9:132113304-132114355	nssv3445533:DD:5:loss	1	1	0	0	0	1	-	-	202	172	-	-	no	no	-	-	-	-	no	no
wTR2_9763	chr9:130516005-130516686	nssv3445326:DD:4:loss	1	1	0	0	0	1	SH2D3C	CDK9;MIR3960	322	458	-	-	no	no	NA	NA;NA	NA	NA;NA	no	no
wTR2_9809	chr2:153145656-153153057	nssv3448207:DD:2:loss	1	1	0	1	0	0	-	FMNL2	57	424	-	-	no	no	-	NA	-	NA	no	no
wTR2_9842	chr2:175205828-175207749	nssv3462355:DD:5:loss	1	1	0	0	0	1	-	SP3	0,36	554	negative	-	yes	no	-	NA	-	NA	no	no
wTR2_9963	chr11:36153256-36153909	nssv3449771:DD:5:loss	1	1	0	0	0	1	LDLRAD3	FJX1	329	515	-	-	no	no	NA	NA	NA	NA	no	no
wTR2_9993	chr11:31259426-31261376	nssv3445683:DD:5:loss;nssv3447036:DD:3:gain;nssv3460142:DD:5:loss;nssv3504106:CTRL:2:gain;nssv3512842:CTRL:2:loss	5	3	2	2	1	2	DCDC1	PAX6;PAX6;PAX6;PAX6	283	309	-	-	no	no	NA	definitive;definitive;definitive;definitive	NA	definitive;definitive;definitive;definitive	no	yes
wTR3_1081	chr17:77780881-77781711	nssv3467414:DD:2:gain;nssv3478011:DD:2:gain	2	2	0	2	0	0	-	CBX2	6	151	-	-	no	no	-	NA	-	NA	no	no
wTR3_1171	chr2:20803877-20805730	nssv3448436:DD:2:loss;nssv3458935:DD:2:loss;nssv3459192:DD:2:loss	3	3	0	3	0	0	-	RHOB	72	NA	-	-	no	no	-	NA	-	NA	no	no
wTR3_1172	chr2:20799528-20800309	nssv3448436:DD:2:loss;nssv3458935:DD:2:loss;nssv3459192:DD:2:loss	3	3	0	3	0	0	-	RHOB	0,29	627	-	-	no	no	-	NA	-	NA	no	no
wTR3_1179	chr2:12003239-12004030	nssv3446420:DD:5:loss;nssv3451542:DD:4:gain;nssv3457594:DD:4:gain	3	3	0	0	0	3	-	TRIB2	38	315	-	-	no	no	-	NA	-	NA	no	no
wTR3_1611	chr6:3149526-3151226	nssv3458795:DD:4:gain	1	1	0	0	0	1	BPHL	TUBB2B	11	58	-	-	no	no	NA	definitive	NA	definitive	no	no
wTR3_1612	chr6:3150343-3151569	nssv3458795:DD:4:gain	1	1	0	0	0	1	BPHL	TUBB2B	0,01	154	-	-	no	no	NA	definitive	NA	definitive	no	no
wTR3_1659	chr6:18990281-18991565	nssv3446428:DD:2:gain;nssv3446567:DD:2:gain;nssv3458420:DD:5:loss;nssv3654811:CTRL:2:gain	4	3	1	3	0	1	-	ID4	141	429	-	-	no	no	-	NA	-	NA	no	no
wTR3_1662	chr9:95918738-95919370	nssv3443508:DD:2:gain	1	1	0	1	0	0	-	FAM120A;FAM120AOS	0,02	268	-	-	no	no	-	NA;NA	-	NA;NA	no	no
wTR3_1704	chr9:90282142-90282583	nssv3457872:DD:4:loss	1	1	0	0	0	1	DAPK1	DAPK1	5	216	-	-	no	no	NA	NA	NA	NA	no	no
wTR3_1913	chr14:21549801-21550948	nssv3464341:DD:4:gain	1	1	0	0	0	1	ARHGEF40	NDRG2	427	225	-	-	no	no	NA	NA	NA	NA	no	no
wTR3_1915	chr14:21560377-21561113	nssv3464341:DD:4:gain	1	1	0	0	0	1	ZNF219	NDRG2	552	201	-	-	no	no	NA	NA	NA	NA	no	no
wTR3_1916	chr14:21557449-21558923	nssv3464341:DD:4:gain	1	1	0	0	0	1	ZNF219;ARHGEF40	NDRG2	0,43	296	-	-	no	no	NA;NA	NA	NA;NA	NA	no	no
wTR3_1953	chr14:23910308-23910987	nssv3463285:DD:4:gain	1	1	0	0	0	1	-	SLC22A17	211	256	-	-	no	no	-	NA	-	NA	no	no
wTR3_2013	chr13:44557718-44558349	nssv3465808:DD:2:gain	1	1	0	1	0	0	-	TSC22D1	105	333	-	-	no	no	-	NA	-	NA	no	no
wTR3_2029	chr13:75177825-75178200	nssv3474576:DD:2:gain;nssv3476415:DD:2:gain	2	2	0	2	0	0	-	KLF12	8	872	-	-	no	no	-	NA	-	NA	no	no
wTR3_2042	chr13:80908175-80909323	nssv3474208:DD:4:loss	1	1	0	0	0	1	-	-	198	747	-	-	no	yes	-	-	-	-	no	no
wTR3_2134	chr8:103468787-103469402	nssv3457835:DD:4:gain;nssv3461965:DD:2:gain;nssv3691256:CTRL:2:gain	3	2	1	2	0	1	-	KLF10	116	177	-	-	no	no	-	NA	-	NA	no	no
wTR3_2212	chr22:36755305-36757707	nssv3471855:DD:4:loss	1	1	0	0	0	1	MYH9	MYH9	NA	309	-	-	no	no	NA	NA	definitive	definitive	no	no
wTR3_2305	chr22:46482241-46483075	nssv3472259:DD:5:loss;nssv3474758:DD:2:loss;nssv3479703:DD:5:loss	3	3	0	1	0	2	MIRLET7BHG	PHF21B	1	539	-	-	no	no	NA	NA	NA	NA	no	no
wTR3_2754	chr5:96485484-96486471	nssv3444342:DD:2:loss	1	1	0	1	0	0	-	LNPEP	248	82	-	-	no	no	-	NA	-	NA	no	no
wTR3_2879	chr6:36867409-36870254	nssv3443173:DD:4:gain;nssv3447725:DD:2:gain;nssv3454543:DD:4:gain	3	3	0	1	0	2	C6orf89	CDKN1A	131	168	-	-	no	no	NA	NA	NA	NA	no	no
wTR3_3119	chr2:47234981-47236335	nssv3460424:DD:4:gain	1	1	0	0	0	1	TTC7A	STPG4;CALM2	99	303	-	-	no	no	NA	NA;NA	NA	NA;NA	no	no
wTR3_3329	chr18:74147567-74150687	nssv3468819:DD:2:loss	1	1	0	1	0	0	ZNF516	ZNF516-DT;ZNF516	3	429	-	-	no	no	NA	NA;NA	NA	NA;NA	no	no
wTR3_3330	chr18:74147567-74150363	nssv3463828:DD:5:loss;nssv3468819:DD:2:loss;nssv3723234:CTRL:5:gain	3	2	1	1	0	2	ZNF516	TSHZ1;ZADH2	3	0,35	-	-	no	no	NA	NA;NA	NA	NA;NA	no	no
wTR3_3331	chr18:72020061-72021567	nssv3471085:DD:4:gain;nssv3477566:DD:4:gain;nssv3563005:CTRL:2:loss	3	2	1	1	0	2	C18orf63	CNDP2	108	33	-	-	no	no	NA	NA	NA	NA	no	no
wTR3_3453	chr11:64530216-64532249	nssv3455506:DD:4:loss	1	1	0	0	0	1	SF1	SF1	0,25	688	-	-	no	no	NA	NA	NA	NA	no	no
wTR3_3454	chr11:64530216-64532516	nssv3455506:DD:4:loss	1	1	0	0	0	1	SF1	SF1	0,26	199	-	-	no	no	NA	NA	NA	NA	no	no
wTR3_3567	chr10:90147501-90148650	nssv3447752:DD:2:loss;nssv3458925:DD:2:loss;nssv3706187:CTRL:2:loss	3	2	1	3	0	0	RNLS	CFL1P1;ATAD1	28	121	-	-	no	no	NA	NA;NA	limited	NA;NA	no	no
wTR3_3568	chr10:90147441-90148650	nssv3447752:DD:2:loss;nssv3458925:DD:2:loss;nssv3706187:CTRL:2:loss	3	2	1	3	0	0	RNLS	PTEN;PTEN;KLLN	36	302	-	-	no	no	NA	definitive;definitive;NA	limited	definitive;definitive;NA	no	no
wTR3_3652	chr10:114066227-114067823	nssv3451395:DD:3:gain;nssv3458646:DD:3:gain	2	2	0	0	2	0	-	GPAM	29	71	-	-	no	no	-	NA	-	NA	no	no
wTR3_3682	chr2:131718722-131720136	nssv3448453:DD:4:loss	1	1	0	0	0	1	ARHGEF4	FAM168B	0,01	137	-	-	no	no	NA	NA	NA	NA	no	no
wTR3_3686	chr2:97615657-97616562	nssv3446227:DD:2:loss	1	1	0	1	0	0	FAM178B	SEMA4C	0,12	147	-	-	no	no	NA	NA	NA	NA	no	no
wTR3_3688	chr2:97615569-97616610	nssv3446227:DD:2:loss	1	1	0	1	0	0	FAM178B	SEMA4C	104	109	-	-	no	no	NA	NA	NA	NA	no	no
wTR3_3698	chr2:105048959-105050757	nssv3445333:DD:2:loss	1	1	0	1	0	0	-	POU3F3	0,35	659	-	-	no	no	-	definitive	-	NA	no	no
wTR3_3843	chr1:206572311-206573843	nssv3446966:DD:4:loss;nssv3448083:DD:5:loss;nssv3458605:DD:5:gain;nssv3462002:DD:5:gain	4	4	0	0	0	4	SRGAP2;SRGAP2C	FAM72D	211	425	-	-	no	no	NA;NA	NA	NA;NA	NA	no	no
wTR3_3893	chr1:182098282-182098915	nssv3443351:DD:5:loss	1	1	0	0	0	1	-	GLUL	487	115	-	-	no	no	-	definitive	-	NA	no	no
wTR3_3972	chr1:245204909-245206296	nssv3443895:DD:2:gain;nssv3447573:DD:2:gain;nssv3448628:DD:2:gain;nssv3448797:DD:2:gain;nssv3451183:DD:2:gain;nssv3453626:DD:2:gain;nssv3455793:DD:2:gain;nssv3460598:DD:2:gain;nssv3484425:CTRL:2:gain;nssv3487296:CTRL:2:gain;nssv3492526:CTRL:2:gain;nssv3493838:CTRL:2:gain;nssv3501278:CTRL:2:gain	13	8	5	13	0	0	EFCAB2	HNRNPU	52	439	-	-	no	no	NA	definitive	NA	NA	no	no
wTR3_3978	chr1:245204907-245206061	nssv3448628:DD:2:gain	1	1	0	1	0	0	EFCAB2	EFCAB2	31	39	-	-	no	no	NA	NA	NA	NA	no	no
wTR3_400	chr22:31680267-31680865	nssv3468480:DD:4:loss;nssv3477685:DD:2:loss	2	2	0	1	0	1	PIK3IP1	PATZ1	219	451	-	-	no	no	NA	NA	NA	NA	no	no
wTR3_4080	chr9:139405587-139407509	nssv3443754:DD:4:gain;nssv3452074:DD:4:gain;nssv3457093:DD:4:gain	3	3	0	0	0	3	NOTCH1	NOTCH1;MIR4674	153	232	-	-	no	no	NA	NA;NA	NA	NA;NA	no	no
wTR3_4081	chr9:139405954-139407842	nssv3443754:DD:4:gain;nssv3457093:DD:4:gain	2	2	0	0	0	2	NOTCH1	NOTCH1;MIR4674	148	275	-	-	no	no	NA	NA;NA	NA	NA;NA	no	no
wTR3_4100	chr9:136658163-136659615	nssv3456530:DD:5:gain	1	1	0	0	0	1	VAV2	VAV2	18	253	-	-	no	no	NA	NA	NA	NA	no	no
wTR3_4237	chr15:37173051-37173866	nssv3474108:DD:4:gain	1	1	0	0	0	1	LOC145845	MEIS2	221	428	-	-	no	no	NA	NA	NA	NA	no	no
wTR3_4563	chr1:156379248-156379673	nssv3452683:DD:4:gain	1	1	0	0	0	1	MIR9-1HG	NES	127	461	-	-	no	no	NA	NA	NA	NA	no	no
wTR3_4564	chr1:156359953-156361242	nssv3452683:DD:4:gain	1	1	0	0	0	1	-	NES	271	409	-	-	no	no	-	NA	-	NA	no	no
wTR3_4883	chr6:89693543-89700113	nssv3446054:DD:2:gain	1	1	0	1	0	0	-	PNRC1	99	159	-	-	no	no	-	NA	-	NA	no	no
wTR3_50	chr6:110849772-110853530	nssv3460702:DD:4:loss	1	1	0	0	0	1	-	AMD1	117	187	-	-	no	no	-	NA	-	NA	no	no
wTR3_5179	chr1:11766243-11767404	nssv3455111:DD:2:gain	1	1	0	1	0	0	DRAXIN	DRAXIN;MAD2L2	209	0,45	-	-	no	no	NA	NA;NA	NA	NA;NA	yes	yes
wTR3_5212	chr1:3127931-3129106	nssv3456960:DD:4:gain	1	1	0	0	0	1	PRDM16	PRDM16;PRDM16-DT	324	0,81	-	-	no	no	NA	NA;NA	NA	NA;NA	yes	yes
wTR3_5274	chr7:152448635-152450912	nssv3445379:DD:3:gain;nssv3461026:DD:3:gain;nssv3674275:CTRL:3:gain	3	2	1	0	3	0	-	KMT2C;FABP5P3	112	354	-	-	no	no	-	NA;NA	-	NA;NA	no	no
wTR3_53	chr6:110849772-110850193	nssv3460702:DD:4:loss	1	1	0	0	0	1	-	AMD1	0,48	0,11	-	-	no	no	-	NA	-	NA	no	no
wTR3_5303	chr4:1748615-1749306	nssv3454283:DD:2:gain;nssv3456280:DD:5:loss	2	2	0	1	0	1	-	FGFR3	0,12	87	-	-	no	no	-	NA	-	definitive	yes	yes
wTR3_5310	chr4:2866623-2867323	nssv3451572:DD:4:loss	1	1	0	0	0	1	ADD1	TNIP2	109	265	-	-	no	no	NA	NA	NA	NA	no	no
wTR3_534	chr17:17715284-17716668	nssv3465237:DD:5:loss;nssv3468856:DD:5:loss;nssv3475926:DD:5:loss;nssv3480167:DD:5:loss	4	4	0	0	0	4	SREBF1	RAI1	203	245	-	-	no	no	NA	definitive	NA	NA	yes	yes
wTR3_5355	chr4:87975884-87977062	nssv3444644:DD:2:gain	1	1	0	1	0	0	AFF1	AFF1	0,24	122	-	-	no	no	NA	NA	NA	NA	no	no
wTR3_5359	chr4:88178651-88179286	nssv3457047:DD:2:loss	1	1	0	1	0	0	-	KLHL8	0,43	12	-	-	no	no	-	NA	-	NA	no	no
wTR3_5394	chr12:120665809-120667273	nssv3443950:DD:4:gain;nssv3453333:DD:4:gain	2	2	0	0	0	2	PXN	RAB35	44	268	-	-	no	no	NA	NA	NA	NA	no	no
wTR3_552	chr17:15874860-15876565	nssv3463559:DD:5:gain;nssv3466358:DD:4:gain;nssv3467180:DD:5:loss;nssv3468824:DD:5:loss;nssv3469671:DD:2:gain;nssv3473262:DD:5:gain;nssv3473641:DD:5:gain;nssv3475689:DD:4:gain;nssv3477256:DD:4:gain;nssv3479358:DD:4:gain;nssv3560422:CTRL:4:gain;nssv3560424:CTRL:4:gain;nssv3719933:CTRL:4:gain;nssv3719934:CTRL:4:gain;nssv3719935:CTRL:4:gain	15	10	5	1	0	14	ADORA2B	SYNRG	25	0,11	-	-	no	no	NA	NA	NA	NA	no	yes
wTR3_5752	chr3:126065165-126066508	nssv3446062:DD:2:loss;nssv3455035:DD:2:loss	2	2	0	2	0	0	KLF15	KLF15	44	175	-	-	no	no	NA	NA	NA	NA	no	no
wTR3_5804	chr3:10998489-11000024	nssv3450287:DD:2:gain	1	1	0	1	0	0	-	SLC6A1	38	119	-	-	no	no	-	definitive	-	NA	no	no
wTR3_60	chr6:108908541-108910886	nssv3445612:DD:2:loss;nssv3449314:DD:2:loss;nssv3457178:DD:2:loss;nssv3459720:DD:2:loss;nssv3461329:DD:2:loss	5	5	0	5	0	0	FOXO3	FOXO3	231	525	negative	-	no	no	NA	NA	NA	NA	no	no
wTR3_619	chr17:7621029-7621685	nssv3464506:DD:5:loss;nssv3465134:DD:4:gain;nssv3472835:DD:5:gain;nssv3473641:DD:5:gain;nssv3479322:DD:5:gain	5	5	0	0	0	5	DNAH2	TRAF4	231	352	-	-	no	no	NA	NA	NA	NA	no	no
wTR3_6315	chr11:6673279-6674417	nssv3447320:DD:4:loss;nssv3450053:DD:4:loss;nssv3450291:DD:4:loss;nssv3454940:DD:4:loss;nssv3455090:DD:4:loss;nssv3459723:DD:4:loss	6	6	0	0	0	6	DCHS1	MRPL17	84	297	-	-	no	no	definitive	NA	NA	NA	no	no
wTR3_6804	chr16:70797609-70801216	nssv3467727:DD:4:gain;nssv3474552:DD:4:loss	2	2	0	0	0	2	VAC14;VAC14-AS1	MTSS2	45	162	-	-	no	no	limited;NA	NA	NA;NA	NA	no	no
wTR3_6804.1	chr16:70795680-70796408	nssv3467727:DD:4:gain;nssv3474552:DD:4:loss	2	2	0	0	0	2	VAC14;VAC14-AS1	MTSS2	0,01	162	-	-	no	no	limited;NA	NA	NA;NA	NA	no	no
wTR3_6807	chr16:70785897-70786975	nssv3467727:DD:4:gain;nssv3474552:DD:4:loss	2	2	0	0	0	2	VAC14	MTSS2	42	0,09	-	-	no	no	limited	NA	NA	NA	no	no
wTR3_6808	chr16:70785455-70786596	nssv3467727:DD:4:gain;nssv3474552:DD:4:loss	2	2	0	0	0	2	VAC14	MTSS2	44	74	-	-	no	no	limited	NA	NA	NA	no	no
wTR3_6813	chr16:70759123-70760453	nssv3474552:DD:4:loss	1	1	0	0	0	1	VAC14	-	222	275	-	-	no	no	limited	-	NA	-	no	no
wTR3_6814	chr16:70757883-70760453	nssv3474552:DD:4:loss	1	1	0	0	0	1	VAC14	MTSS2	152	129	-	-	no	no	limited	NA	NA	NA	no	no
wTR3_693	chr17:1811013-1811606	nssv3466547:DD:5:loss;nssv3476249:DD:5:gain;nssv3480287:DD:5:loss;nssv3480609:DD:5:loss;nssv3719139:CTRL:4:gain;nssv3719140:CTRL:2:gain	6	4	2	1	0	5	-	DPH1	513	125	-	-	no	no	-	NA	-	NA	yes	yes

## Sheet: Zarrei_Active
id	hg19_coordinates	AllSamples	Inheritance	n_total	n_cases	n_control	n_benign	n_unknown	n_pathogenic	hgnc_gene_symbol_E	hgnc_gene_symbol_P	conservation_score_E	conservation_score_P	VISTA_E	VISTA_P	ShortCNE_E	ShortCNE_P	DDG2P_E	DDG2P_P	EYE2P_E	EYE2P_P	Decipher_cnv_syndromes_E	Decipher_cnv_syndromes_P
wTR1_1320	chr17:42287387-42289416	3-0607-000:4:gain:ASD:nssv15656060;7-0197-003:4:gain:ASD:nssv15668374	-	2	2	0	0	0	2	UBTF	SLC25A39	448	55	-	-	no	no	strong	NA	NA	NA	no	no
wTR1_1373	chr17:64535079-64537479	10-0018-003:4:loss:ASD:nssv15632509	-	1	1	0	0	0	1	PRKCA	PRKCA	117	165	-	-	no	no	NA	NA	NA	NA	no	no
wTR1_2052	chr5:82168896-82170499	219365:2:gain:ADHD:nssv15682135	-	1	1	0	1	0	0	-	VCAN	47	391	-	-	no	no	-	NA	-	definitive	no	no
wTR1_2093	chr5:55954403-55955918	3-0201-000:2:loss:ASD:nssv15654729	-	1	1	0	1	0	0	-	MAP3K1	168	241	-	-	no	no	-	NA	-	NA	no	no
wTR1_2095	chr5:55954403-55957105	3-0201-000:2:loss:ASD:nssv15654729	-	1	1	0	1	0	0	-	-	178	213	-	-	no	no	-	-	-	-	no	no
wTR1_2248	chr13:51321942-51322848	16-1015-001:4:loss:ASD:nssv15643581;16-1015-003:4:loss:CTRL:nssv15644382;16-1015-004:4:loss:ASD:nssv15644405	-	3	2	1	0	0	3	DLEU7	DLEU2	491	292	-	-	no	no	NA	NA	NA	NA	no	no
wTR1_2291	chr13:44618593-44620425	7-0316-003:2:loss:ASD:nssv15671956	-	1	1	0	1	0	0	-	TSC22D1	169	313	-	-	no	no	-	NA	-	NA	no	no
wTR1_2292	chr13:44624749-44626785	7-0316-003:2:loss:ASD:nssv15671956	-	1	1	0	1	0	0	-	TSC22D1	199	403	-	-	no	no	-	NA	-	NA	no	no
wTR1_2368	chr5:38476712-38478623	2-1518-003:4:gain:ASD:nssv15652410	-	1	1	0	0	0	1	LIFR	LIFR;MIR3650	55	116	-	-	no	no	definitive	definitive;NA	NA	NA;NA	no	no
wTR1_2401	chr5:14118146-14120275	195904:2:loss:SCZ:nssv15700231	-	1	1	0	1	0	0	-	TRIO	95	265	-	-	no	no	-	strong	-	NA	no	no
wTR1_2526	chr22:40398403-40401762	1-0693-003:2:loss:ASD:nssv15612950	-	1	1	0	1	0	0	FAM83F	GRAP2	77	222	-	-	no	no	NA	NA	NA	NA	no	no
wTR1_2625	chr12:49627352-49628201	1-0972-003:4:gain:ASD:nssv15621900	-	1	1	0	0	0	1	TUBA1C	TUBA1B	199	152	-	-	no	no	NA	NA	NA	NA	no	no
wTR1_2707	chr16:13875077-13877480	2-1524-003:2:gain:ASD:nssv15652214;79225:2:loss:SCZ:nssv15696869	-	2	2	0	2	0	0	-	PMM2;TMEM186	104	0,07	-	-	no	no	-	definitive;NA	-	definitive;NA	no	no
wTR1_2742	chr3:184429291-184430643	156563:5:loss:SCZ:nssv15697336	-	1	1	0	0	0	1	MAGEF1	-	97	209	-	-	no	no	NA	-	NA	-	no	no
wTR1_2765	chr3:188513367-188515529	1-0975-003:4:loss:ASD:nssv15620617	-	1	1	0	0	0	1	LPP	BCL6	123	0,71	-	-	no	no	NA	NA	NA	NA	no	no
wTR1_301	chr1:179323684-179325169	1-0876-003:2:loss:ASD:nssv15617923;13-0150-004:2:loss:CTRL:nssv15636785;3-0533-000:2:gain:ASD:nssv15657458;7-0109-003:2:loss:ASD:nssv15666760;232813S:2:loss:ADHD:nssv15675326;OCD82-896792:2:gain:CTRL:nssv15694216;216093:2:loss:SCZ:nssv15694719	-	7	5	2	7	0	0	SOAT1	ABL2	69	346	-	-	no	no	NA	NA	NA	NA	no	no
wTR1_3225	chr2:43228099-43230017	5-1006-003:2:loss:ASD:nssv15663635	-	1	1	0	1	0	0	-	LINC01126;ZFP36L2	26	703	-	-	no	no	-	NA;NA	-	NA;NA	no	no
wTR1_3301	chr5:111960847-111962100	1-0819-003:2:loss:ASD:nssv15616357	-	1	1	0	1	0	0	-	APC	458	129	-	-	no	no	-	NA	-	definitive	no	yes
wTR1_3366	chr5:116199691-116202086	1-0872-003:2:loss:ASD:nssv15618663	-	1	1	0	1	0	0	-	SEMA6A	216	0,16	-	-	no	no	-	NA	-	NA	no	no
wTR1_3852	chr9:132244169-132246142	7-0161-003:2:gain:ASD:nssv15667971	-	1	1	0	1	0	0	LINC00963	IER5L	0,22	762	-	-	no	no	NA	NA	NA	NA	no	no
wTR1_391	chr1:212379377-212381372	7-0272-003:2:gain:ASD:nssv15669607	-	1	1	0	1	0	0	-	PPP2R5A	57	225	-	-	no	no	-	NA	-	NA	no	no
wTR1_4746	chr1:61799199-61803826	200221-2:4:gain:SCZ:nssv15700771	-	1	1	0	0	0	1	NFIA	NFIA	0,15	0,46	-	-	no	no	strong	strong	NA	NA	no	no
wTR1_4991	chr1:3133787-3135960	1-0899-003:4:loss:ASD:nssv15619360	-	1	1	0	0	0	1	PRDM16	PRDM16;PRDM16-DT	284	415	-	-	no	no	NA	NA;NA	NA	NA;NA	yes	yes
wTR1_5496	chr7:140326462-140328850	206766:2:gain:ADHD:nssv15675695	-	1	1	0	1	0	0	DENND2A	DENND2A	127	58	-	-	no	no	NA	NA	NA	NA	no	no
wTR1_5520	chr7:26099289-26102550	7-0074-003:2:gain:ASD:nssv15664466;OCD34-S_896671:2:gain:CTRL:nssv15688541;OCD34-S_896673:2:gain:OCD:nssv15688585	-	3	2	1	3	0	0	-	HNRNPA2B1;CBX3	156	254	-	-	no	no	-	NA;NA	-	NA;NA	no	no
wTR1_5659	chr12:8840175-8842192	208585:4:gain:ADHD:nssv15679809;211607:4:gain:ADHD:nssv15682000	-	2	2	0	0	0	2	RIMKLB	PHC1	172	423	-	-	no	no	NA	limited	NA	NA	no	no
wTR1_6038	chr15:82462099-82463750	1-0389-001:4:gain:CTRL:nssv15625149;1-0389-003:4:gain:ASD:nssv15625166;1-0389-004:4:gain:ASD:nssv15625840	-	3	2	1	0	0	3	EFL1	MEX3B	39	607	-	-	no	no	NA	NA	NA	NA	no	no
wTR1_6075	chr11:73286433-73288403	1-0885-003:2:gain:ASD:nssv15618131	-	1	1	0	1	0	0	FAM168A	RAB6A	378	338	-	-	no	no	NA	NA	NA	NA	no	no
wTR1_6581	chr1:234951693-234953429	1-0769-004:4:gain:ASD:nssv15615365	-	1	1	0	0	0	1	-	IRF2BP2	244	468	-	-	no	no	-	NA	-	NA	no	no
wTR1_6779	chr15:52545967-52550796	7-0078-003:4:gain:ASD:nssv15666420	-	1	1	0	0	0	1	MYO5C	MAPK6	32	126	-	-	no	no	NA	NA	NA	NA	no	no
wTR1_6827	chr3:140810866-140816253	1-0574-004:2:loss:ASD:nssv15629258	-	1	1	0	1	0	0	SPSB4	SPSB4	81	0,22	-	-	no	no	NA	NA	NA	NA	no	no
wTR1_877	chr5:173096888-173098671	241598S:2:gain:ADHD:nssv15681645	-	1	1	0	1	0	0	-	CPEB4	236	659	-	-	no	no	-	NA	-	NA	no	no
wTR1_880	chr5:173278914-173280631	241598S:2:gain:ADHD:nssv15681645	-	1	1	0	1	0	0	-	CPEB4	145	553	-	-	no	no	-	NA	-	NA	no	no
wTR1_995	chr17:15359696-15361726	14-0179-001:2:loss:ASD:nssv15637820	-	1	1	0	1	0	0	TVP23C-CDRT4;CDRT4	PMP22	177	37	-	-	no	no	NA;NA	NA	NA;NA	NA	yes	yes
wTR1_996	chr17:15359696-15361359	14-0179-001:2:loss:ASD:nssv15637820	-	1	1	0	1	0	0	TVP23C-CDRT4;CDRT4	PMP22	0,2	69	-	-	no	no	NA;NA	NA	NA;NA	NA	yes	yes
wTR2_10480	chr20:46349455-46353373	1-0606-003:2:gain:ASD:nssv15631181	-	1	1	0	1	0	0	SULF2	SULF2	74	316	-	-	no	no	NA	NA	NA	NA	no	no
wTR2_1067	chr5:173096888-173098671	241598S:2:gain:ADHD:nssv15681645	-	1	1	0	1	0	0	-	CPEB4	236	591	-	-	no	no	-	NA	-	NA	no	no
wTR2_1068	chr5:173098085-173098671	241598S:2:gain:ADHD:nssv15681645	-	1	1	0	1	0	0	-	CPEB4	66	944	-	-	no	no	-	NA	-	NA	no	no
wTR2_1069	chr5:173165093-173165582	241598S:2:gain:ADHD:nssv15681645	-	1	1	0	1	0	0	-	CPEB4	0,02	895	-	-	no	no	-	NA	-	NA	no	no
wTR2_1071	chr5:173181674-173182769	241598S:2:gain:ADHD:nssv15681645	-	1	1	0	1	0	0	-	CPEB4	0,03	0,66	-	-	no	no	-	NA	-	NA	no	no
wTR2_1072	chr5:173181988-173182769	241598S:2:gain:ADHD:nssv15681645	-	1	1	0	1	0	0	-	CPEB4	34	0,96	-	-	no	no	-	NA	-	NA	no	no
wTR2_1073	chr5:173182978-173183367	241598S:2:gain:ADHD:nssv15681645	-	1	1	0	1	0	0	-	CPEB4	0,03	723	-	-	no	no	-	NA	-	NA	no	no
wTR2_1073.1	chr5:173183468-173185229	241598S:2:gain:ADHD:nssv15681645	-	1	1	0	1	0	0	-	CPEB4	169	723	-	-	no	no	-	NA	-	NA	no	no
wTR2_1074	chr5:173183468-173184660	241598S:2:gain:ADHD:nssv15681645	-	1	1	0	1	0	0	-	CPEB4	184	622	-	-	no	no	-	NA	-	NA	no	no
wTR2_1078	chr5:173279259-173283337	241598S:2:gain:ADHD:nssv15681645	-	1	1	0	1	0	0	-	CPEB4	77	458	-	-	no	no	-	NA	-	NA	no	no
wTR2_10851	chr3:158428889-158429218	1-0836-003:2:loss:ASD:nssv15617680;2-1186-001:4:loss:CTRL:nssv15646415;2-1186-004:4:loss:ASD:nssv15646451;2-1322-002:2:loss:CTRL:nssv15648862;165011:2:loss:ADHD:nssv15678664	-	5	3	2	3	0	2	RARRES1	GFM1	2	91	-	-	no	no	NA	definitive	NA	NA	no	no
wTR2_10852	chr3:158428889-158431412	1-0836-003:2:loss:ASD:nssv15617680;2-1322-002:2:loss:CTRL:nssv15648862;165011:2:loss:ADHD:nssv15678664	-	3	2	1	3	0	0	RARRES1	LXN	31	105	-	-	no	no	NA	NA	NA	NA	no	no
wTR2_11192	chr1:145399645-145401400	1-0747-003:5:loss:ASD:nssv15615084;2-0305-001:5:loss:CTRL:nssv15645543;2-0305-003:5:loss:ASD:nssv15646699;2-0305-004:5:loss:ASD:nssv15646716;3-0380-001:5:gain:ASD:nssv15657308;4-0035-002:5:gain:CTRL:nssv15661733;7-0091-003:5:gain:ASD:nssv15666526;148468:5:gain:ADHD:nssv15675444;208030:5:gain:ADHD:nssv15680075;157170:5:gain:SCZ:nssv15695282;178852:5:loss:CTRL:nssv15700007;169620:5:loss:CTRL:nssv15…	1-0747-003:Unknown;2-0305-003:Maternal;2-0305-004:Maternal;3-0380-001:Unknown	14	8	6	0	0	14	NBPF10;NBPF20;PPIAL4A	H2AC20;H2BC21;H2AC21	NA	448	-	-	no	no	NA;NA;NA	NA;NA;NA	NA;NA;NA	NA;NA;NA	yes	no
wTR2_11192	chr1:145399645-145401400	1-0747-003:5:loss:ASD:nssv15615084;2-0305-001:5:loss:CTRL:nssv15645543;2-0305-003:5:loss:ASD:nssv15646699;2-0305-004:5:loss:ASD:nssv15646716;3-0380-001:5:gain:ASD:nssv15657308;4-0035-002:5:gain:CTRL:nssv15661733;7-0091-003:5:gain:ASD:nssv15666526;148468:5:gain:ADHD:nssv15675444;208030:5:gain:ADHD:nssv15680075;157170:5:gain:SCZ:nssv15695282;178852:5:loss:CTRL:nssv15700007;169620:5:loss:CTRL:nssv15…	-	14	8	6	0	0	14	NBPF10;NBPF20;PPIAL4A	H2AC20;H2BC21;H2AC21	NA	448	-	-	no	no	NA;NA;NA	NA;NA;NA	NA;NA;NA	NA;NA;NA	yes	no
wTR2_11207	chr1:145399645-145401352	1-0747-003:5:loss:ASD:nssv15615084;2-0305-001:5:loss:CTRL:nssv15645543;2-0305-003:5:loss:ASD:nssv15646699;2-0305-004:5:loss:ASD:nssv15646716;3-0380-001:5:gain:ASD:nssv15657308;4-0035-002:5:gain:CTRL:nssv15661733;7-0091-003:5:gain:ASD:nssv15666526;148468:5:gain:ADHD:nssv15675444;208030:5:gain:ADHD:nssv15680075;157170:5:gain:SCZ:nssv15695282;178852:5:loss:CTRL:nssv15700007;169620:5:loss:CTRL:nssv15…	1-0747-003:Unknown;2-0305-003:Maternal;2-0305-004:Maternal;3-0380-001:Unknown	14	8	6	0	0	14	NBPF10;NBPF20;PPIAL4A	H2BC18;H3C13	NA	407	-	-	no	no	NA;NA;NA	NA;NA	NA;NA;NA	NA;NA	yes	no
wTR2_11207	chr1:145399645-145401352	1-0747-003:5:loss:ASD:nssv15615084;2-0305-001:5:loss:CTRL:nssv15645543;2-0305-003:5:loss:ASD:nssv15646699;2-0305-004:5:loss:ASD:nssv15646716;3-0380-001:5:gain:ASD:nssv15657308;4-0035-002:5:gain:CTRL:nssv15661733;7-0091-003:5:gain:ASD:nssv15666526;148468:5:gain:ADHD:nssv15675444;208030:5:gain:ADHD:nssv15680075;157170:5:gain:SCZ:nssv15695282;178852:5:loss:CTRL:nssv15700007;169620:5:loss:CTRL:nssv15…	-	14	8	6	0	0	14	NBPF10;NBPF20;PPIAL4A	H2BC18;H3C13	NA	407	-	-	no	no	NA;NA;NA	NA;NA	NA;NA;NA	NA;NA	yes	no
wTR2_11401	chr1:95142986-95145259	1-0833-004:2:loss:ASD:nssv15617004;12-4168-003:2:loss:CTRL:nssv15635313;12-4168-005:2:loss:ASD:nssv15635358;12-4168-007:2:loss:ASD:nssv15635401;11-0054-003:2:loss:ASD:nssv15635708;14-0039-003:2:loss:CTRL:nssv15636309;5-0126-002:2:loss:CTRL:nssv15663794	-	7	4	3	7	0	0	-	F3	55	0,07	-	-	no	no	-	NA	-	NA	no	no
wTR2_11764	chr9:110227973-110229186	14-0276-001:2:loss:ASD:nssv15641798	-	1	1	0	1	0	0	-	KLF4	173	465	-	-	no	no	-	NA	-	NA	no	no
wTR2_11877	chr1:61707578-61708905	200221-2:4:gain:SCZ:nssv15700771	-	1	1	0	0	0	1	NFIA	NFIA	358	588	-	-	no	no	strong	strong	NA	NA	no	no
wTR2_12105	chr1:33625506-33629445	7-0152-003:4:gain:ASD:nssv15667219	-	1	1	0	0	0	1	TRIM62	TRIM62	119	236	-	-	no	no	NA	NA	NA	NA	no	no
wTR2_12379	chr1:16211909-16212949	3-0658-000:2:gain:ASD:nssv15656838	-	1	1	0	1	0	0	SPEN	SPEN;FLJ37453	0,19	76	-	-	no	no	NA	NA;NA	NA	NA;NA	no	no
wTR2_12387	chr1:16031115-16033545	1-0765-003:2:gain:ASD:nssv15614146;7-0227-003:2:gain:ASD:nssv15668770;206771:2:gain:ADHD:nssv15674798	-	3	3	0	3	0	0	PLEKHM2	PLEKHM2	18	52	-	-	no	no	NA	NA	NA	NA	no	no
wTR2_12388	chr1:16031266-16033324	1-0765-003:2:gain:ASD:nssv15614146;7-0227-003:2:gain:ASD:nssv15668770;206771:2:gain:ADHD:nssv15674798	-	3	3	0	3	0	0	PLEKHM2	DNAJC16;CASP9	18	175	-	-	no	no	NA	NA;NA	NA	NA;NA	no	no
wTR2_12502	chr1:3135499-3136688	1-0899-003:4:loss:ASD:nssv15619360	-	1	1	0	0	0	1	PRDM16	PRDM16;PRDM16-DT	327	548	-	-	no	no	NA	NA;NA	NA	NA;NA	yes	yes
wTR2_12714	chr7:150973887-150974610	201871:2:gain:SCZ:nssv15702872	-	1	1	0	1	0	0	SMARCD3	SMARCD3	359	169	-	-	no	no	NA	NA	NA	NA	no	no
wTR2_12716	chr7:150973944-150974610	201871:2:gain:SCZ:nssv15702872	-	1	1	0	1	0	0	SMARCD3	SMARCD3	379	144	-	-	no	no	NA	NA	NA	NA	no	no
wTR2_12856	chr4:15151293-15154565	7-0077-003:2:gain:ASD:nssv15666406	-	1	1	0	1	0	0	-	CPEB2;CPEB2-DT	26	431	-	-	no	no	-	NA;NA	-	NA;NA	no	no
wTR2_12886	chr4:41453521-41454447	182134:4:loss:ADHD:nssv15679624	-	1	1	0	0	0	1	LIMCH1	LIMCH1	59	176	-	-	no	no	NA	NA	NA	NA	no	no
wTR2_12889	chr4:57148082-57148601	7-0165-003:2:gain:ASD:nssv15668063	-	1	1	0	1	0	0	CRACD	NFXL1	464	106	-	-	no	no	NA	NA	NA	NA	no	no
wTR2_13033	chr22:25878922-25879778	1-0657-003:1:loss:ASD:nssv15611856;1-0643-003:1:gain:ASD:nssv15612048;1-0651-003:1:gain:ASD:nssv15612752;1-0693-003:1:gain:ASD:nssv15612949;1-0702-003:1:loss:ASD:nssv15613383;1-0702-004:1:loss:ASD:nssv15613399;1-0689-003:1:loss:ASD:nssv15613555;1-0134-004:1:gain:ASD:nssv15613697;1-0722-003:1:gain:ASD:nssv15614521;1-0770-003:1:gain:ASD:nssv15615383;1-0780-003:1:gain:ASD:nssv15615739;1-0780-004:1:g…	-	281	168	113	281	0	0	CRYBB2P1	GRK3	114	89	-	-	no	no	NA	NA	NA	NA	no	no
wTR2_1318	chr17:15359696-15361726	14-0179-001:2:loss:ASD:nssv15637820	-	1	1	0	1	0	0	TVP23C-CDRT4;CDRT4	PMP22	177	126	-	-	no	no	NA;NA	NA	NA;NA	NA	yes	yes
wTR2_1323	chr17:12890386-12891496	2-1721-003:4:gain:ASD:nssv15655756	-	1	1	0	0	0	1	ARHGAP44	ARHGAP44	0,12	373	-	-	no	no	NA	NA	NA	NA	no	no
wTR2_13474	chr7:5466993-5467644	1-0514-003:4:loss:ASD:nssv15627955	1-0514-003:de novo	1	1	0	0	0	1	-	SLC29A4	0,06	13	-	-	no	no	-	NA	-	NA	no	no
wTR2_13493	chr7:5466993-5467846	1-0514-003:4:loss:ASD:nssv15627955	1-0514-003:de novo	1	1	0	0	0	1	-	FSCN1	117	219	-	-	no	no	-	NA	-	NA	no	no
wTR2_13518	chr7:5742159-5745206	16-1024-001:4:loss:ASD:nssv15646176	-	1	1	0	0	0	1	RNF216	ACTB;ACTB	92	0,5	-	-	no	no	NA	strong;definitive	NA	definitive;definitive	no	no
wTR2_13521	chr7:5730435-5732589	16-1024-001:4:loss:ASD:nssv15646176	-	1	1	0	0	0	1	RNF216	ACTB;ACTB	128	416	-	-	no	no	NA	strong;definitive	NA	definitive;definitive	no	no
wTR2_13532	chr7:5742308-5743147	16-1024-001:4:loss:ASD:nssv15646176	-	1	1	0	0	0	1	RNF216	FSCN1	139	347	-	-	no	no	NA	NA	NA	NA	no	no
wTR2_13535	chr7:5742532-5744031	16-1024-001:4:loss:ASD:nssv15646176	-	1	1	0	0	0	1	RNF216	FSCN1	146	227	-	-	no	no	NA	NA	NA	NA	no	no
wTR2_13699	chr7:140296213-140297246	206766:2:gain:ADHD:nssv15675695	-	1	1	0	1	0	0	DENND2A	DENND2A	156	113	-	-	no	no	NA	NA	NA	NA	no	no
wTR2_13710	chr7:148719932-148720846	16-1000-001:2:gain:ASD:nssv15644642;16-1000-003:2:gain:CTRL:nssv15644690;16-1000-004:2:gain:ASD:nssv15644712	-	3	2	1	3	0	0	PDIA4	ZNF398	1	53	-	-	no	no	NA	NA	NA	NA	no	no
wTR2_14084	chr3:5028889-5029593	211008:2:gain:SCZ:nssv15694687	-	1	1	0	1	0	0	-	-	67	102	-	-	no	no	-	-	-	-	no	no
wTR2_14093	chr3:9177627-9179046	177296:4:loss:SCZ:nssv15698421	-	1	1	0	0	0	1	SRGAP3	SRGAP3	44	404	-	-	no	no	limited	limited	NA	NA	no	no
wTR2_14222	chr12:7095891-7097969	152244:4:gain:SCZ:nssv15696173	-	1	1	0	0	0	1	EMG1;LPCAT3;C1S	ATN1	58	79	-	-	no	no	strong;NA;NA	strong	NA;NA;NA	NA	no	no
wTR2_14298	chr12:6181502-6182745	1-0956-003:4:gain:ASD:nssv15620272;1-0376-003:5:loss:ASD:nssv15625831	-	2	2	0	0	0	2	VWF	TNFRSF1A	145	151	-	-	no	no	NA	NA	NA	NA	no	no
wTR2_14310	chr12:6180154-6183170	1-0956-003:4:gain:ASD:nssv15620272;1-0376-003:5:loss:ASD:nssv15625831	-	2	2	0	0	0	2	VWF	CD9	0,13	88	-	-	no	no	NA	NA	NA	NA	no	no
wTR2_14394	chr12:27915873-27916601	OCD1153-S_HAM483:2:gain:OCD:nssv15682772	-	1	1	0	1	0	0	MANSC4	KLHL42	193	0,19	-	-	no	no	NA	NA	NA	NA	no	no
wTR2_14827	chr19:30363977-30364876	1-0876-002:2:gain:CTRL:nssv15617912;1-0876-003:2:gain:ASD:nssv15617937;1-0537-003:2:gain:ASD:nssv15628567	-	3	2	1	3	0	0	-	POP4	41	24	-	-	no	no	-	NA	-	NA	no	no
wTR2_15017	chr15:31268905-31270986	7-0077-003:4:gain:ASD:nssv15666393	-	1	1	0	0	0	1	MTMR10	MTMR10	102	152	-	-	no	no	NA	NA	NA	NA	yes	yes
wTR2_15029	chr15:101629867-101632219	217142:4:gain:SCZ:nssv15700863	-	1	1	0	0	0	1	-	CHSY1	63	169	-	-	no	no	-	NA	-	NA	yes	yes
wTR2_15030	chr15:101631224-101632313	217142:4:gain:SCZ:nssv15700863	-	1	1	0	0	0	1	-	CHSY1	114	273	-	-	no	no	-	NA	-	NA	yes	yes
wTR2_15060	chr15:93352903-93354470	2-1743-004:4:gain:ASD:nssv15655860	2-1743-004:Unknown	1	1	0	0	0	1	-	RGMA	36	373	-	-	no	no	-	NA	-	NA	no	no
wTR2_15360	chr11:73363310-73364722	1-0885-003:2:gain:ASD:nssv15618131	-	1	1	0	1	0	0	PLEKHB1	RAB6A	211	449	-	-	no	no	NA	NA	NA	NA	no	no
wTR2_15407	chr11:8059697-8061132	3-0179-000:4:gain:ASD:nssv15655497	-	1	1	0	0	0	1	TUB	TUB	171	126	-	-	no	no	NA	NA	limited	limited	no	no
wTR2_1548	chr17:3798753-3800230	7-0167-003:4:loss:ASD:nssv15667385	-	1	1	0	0	0	1	P2RX1	NCBP3	98	308	-	-	no	no	NA	NA	NA	NA	no	no
wTR2_15487	chr11:12849451-12850205	3-0179-000:4:gain:ASD:nssv15655487	-	1	1	0	0	0	1	TEAD1	TEAD1	558	542	-	-	no	no	NA	NA	limited	limited	no	no
wTR2_15488	chr11:12865414-12867915	3-0179-000:4:gain:ASD:nssv15655487	-	1	1	0	0	0	1	TEAD1	TEAD1	471	435	positive	-	no	no	NA	NA	limited	limited	no	no
wTR2_15589	chr16:30428957-30429921	7-0297-003:2:gain:ASD:nssv15670375	-	1	1	0	1	0	0	ZNF771	ZNF48	286	109	-	-	no	no	NA	NA	NA	NA	no	no
wTR2_15592	chr16:30428630-30430164	7-0297-003:2:gain:ASD:nssv15670375	-	1	1	0	1	0	0	ZNF771	ZNF771	226	155	-	-	no	no	NA	NA	NA	NA	no	no
wTR2_15593	chr16:30429169-30430164	7-0297-003:2:gain:ASD:nssv15670375	-	1	1	0	1	0	0	ZNF771	PRR14	0,23	451	-	-	no	no	NA	NA	NA	NA	no	no
wTR2_15696	chr10:129758299-129758921	2-1287-003:2:loss:ASD:nssv15648814	-	1	1	0	1	0	0	PTPRE	PTPRE	0	154	-	-	no	no	NA	NA	NA	NA	no	no
wTR2_16043	chr4:184037541-184040114	227845:4:loss:ADHD:nssv15675254	-	1	1	0	0	0	1	WWC2	WWC2-AS2;WWC2	114	339	-	-	no	no	NA	NA;NA	NA	NA;NA	no	no
wTR2_16568	chr16:57871626-57872713	1-0799-003:4:gain:ASD:nssv15615609	-	1	1	0	0	0	1	KIFC3	KIFC3	54	157	-	-	no	no	NA	NA	NA	NA	no	no
wTR2_16844	chr1:235090735-235095522	1-0769-004:4:gain:ASD:nssv15615365	-	1	1	0	0	0	1	-	IRF2BP2	111	444	-	-	no	no	-	NA	-	NA	no	no
wTR2_16846	chr1:235180395-235183359	1-0769-004:4:gain:ASD:nssv15615365	-	1	1	0	0	0	1	-	IRF2BP2	54	394	-	-	no	no	-	NA	-	NA	no	no
wTR2_16850	chr1:234950733-234953429	1-0769-004:4:gain:ASD:nssv15615365	-	1	1	0	0	0	1	-	IRF2BP2	163	186	-	-	no	no	-	NA	-	NA	no	no
wTR2_17451	chr3:140810680-140816253	1-0574-004:2:loss:ASD:nssv15629258	-	1	1	0	1	0	0	SPSB4	SPSB4	79	202	-	-	no	no	NA	NA	NA	NA	no	no
wTR2_2200	chr17:42215201-42216780	3-0607-000:4:gain:ASD:nssv15656060	-	1	1	0	0	0	1	-	HDAC5	173	342	-	-	no	no	-	NA	-	NA	no	no
wTR2_2213	chr17:42287387-42288438	3-0607-000:4:gain:ASD:nssv15656060;7-0197-003:4:gain:ASD:nssv15668374	-	2	2	0	0	0	2	UBTF	FAM171A2	455	424	-	-	no	no	strong	NA	NA	NA	no	no
wTR2_2214	chr17:42288146-42289575	3-0607-000:4:gain:ASD:nssv15656060;7-0197-003:4:gain:ASD:nssv15668374	-	2	2	0	0	0	2	UBTF	GRN	503	115	-	-	no	no	strong	NA	NA	strong	no	no
wTR2_2304	chr17:64535870-64536520	10-0018-003:4:loss:ASD:nssv15632509	-	1	1	0	0	0	1	PRKCA	PRKCA	415	182	-	-	no	no	NA	NA	NA	NA	no	no
wTR2_2788	chr2:12781280-12782207	14-0364-004:2:gain:ASD:nssv15640650;14-0364-001:2:gain:ASD:nssv15643301;14-0364-003:2:gain:CTRL:nssv15643334	-	3	2	1	3	0	0	-	TRIB2	34	415	-	-	no	no	-	NA	-	NA	no	no
wTR2_3959	chr5:87986967-87987344	1-0907-003:4:gain:ASD:nssv15619777;3-0602-000:5:gain:ASD:nssv15658736	1-0907-003:Unknown;3-0602-000:Unknown	2	2	0	0	0	2	-	CETN3	47	33	-	-	no	no	-	NA	-	NA	no	no
wTR2_3959.1	chr5:87985489-87986197	1-0907-003:4:gain:ASD:nssv15619777;3-0602-000:5:gain:ASD:nssv15658736	1-0907-003:Unknown;3-0602-000:Unknown	2	2	0	0	0	2	-	CETN3	42	33	-	-	no	no	-	NA	-	NA	no	no
wTR2_3962	chr5:87983763-87984650	1-0907-003:4:gain:ASD:nssv15619777;3-0602-000:5:gain:ASD:nssv15658736	1-0907-003:Unknown;3-0602-000:Unknown	2	2	0	0	0	2	-	CETN3	37	0,12	-	-	no	no	-	NA	-	NA	no	no
wTR2_3978	chr5:87986967-87989207	1-0907-003:4:gain:ASD:nssv15619777	1-0907-003:Unknown	1	1	0	0	0	1	-	-	13	487	-	positive	no	no	-	-	-	-	no	no
wTR2_3978.1	chr5:87982540-87986197	1-0907-003:4:gain:ASD:nssv15619777	1-0907-003:Unknown	1	1	0	0	0	1	-	-	82	487	-	positive	no	no	-	-	-	-	no	no
wTR2_4096	chr5:74329222-74331199	7-0256-003:2:loss:ASD:nssv15670101	-	1	1	0	1	0	0	-	-	66	71	-	-	no	no	-	-	-	-	no	no
wTR2_4153	chr5:55954403-55957105	3-0201-000:2:loss:ASD:nssv15654729	-	1	1	0	1	0	0	-	MAP3K1	178	239	-	-	no	no	-	NA	-	NA	no	no
wTR2_4502	chr13:51321619-51322848	16-1015-001:4:loss:ASD:nssv15643581;16-1015-003:4:loss:CTRL:nssv15644382;16-1015-004:4:loss:ASD:nssv15644405	-	3	2	1	0	0	3	DLEU7	DLEU2;DLEU1	438	185	-	-	no	no	NA	NA;NA	NA	NA;NA	no	no
wTR2_4503	chr13:51101908-51102716	16-1015-001:4:loss:ASD:nssv15643581;16-1015-003:4:loss:CTRL:nssv15644382;16-1015-004:4:loss:ASD:nssv15644405	-	3	2	1	0	0	3	DLEU1	DLEU1;DLEU2	2	0,25	-	-	no	no	NA	NA;NA	NA	NA;NA	no	no
wTR2_4511	chr13:51101151-51102716	16-1015-001:4:loss:ASD:nssv15643581;16-1015-003:4:loss:CTRL:nssv15644382;16-1015-004:4:loss:ASD:nssv15644405	-	3	2	1	0	0	3	DLEU1	DLEU2	33	277	-	-	no	no	NA	NA	NA	NA	no	no
wTR2_4514	chr13:51321469-51338568	16-1015-001:4:loss:ASD:nssv15643581;16-1015-003:4:loss:CTRL:nssv15644382;16-1015-004:4:loss:ASD:nssv15644405	-	3	2	1	0	0	3	DLEU7	DLEU2	0,13	222	-	-	no	no	NA	NA	NA	NA	no	no
wTR2_4524	chr13:51890319-51890738	226267:5:loss:SCZ:nssv15699766	226267:Unknown	1	1	0	0	0	1	-	INTS6	14	613	-	-	no	no	-	NA	-	NA	no	no
wTR2_4615	chr13:44624749-44627337	7-0316-003:2:loss:ASD:nssv15671956	-	1	1	0	1	0	0	-	TSC22D1	168	352	-	-	no	no	-	NA	-	NA	no	no
wTR2_4846	chr5:15002662-15004431	1-0728-003:2:gain:ASD:nssv15614048	-	1	1	0	1	0	0	-	ANKH;ANKH	79	9	-	-	no	no	-	definitive;definitive	-	NA;NA	no	no
wTR2_4867	chr5:14118458-14119337	195904:2:loss:SCZ:nssv15700231	-	1	1	0	1	0	0	-	TRIO	192	187	-	-	no	no	-	strong	-	NA	no	no
wTR2_4906	chr8:103208784-103211037	240256S:4:gain:ADHD:nssv15678007	-	1	1	0	0	0	1	-	NCALD	36	346	-	-	no	no	-	NA	-	NA	no	no
wTR2_4909	chr8:103208727-103210878	240256S:4:gain:ADHD:nssv15678007	-	1	1	0	0	0	1	-	MIR5680;NCALD	37	113	-	-	no	no	-	NA;NA	-	NA;NA	no	no
wTR2_4970	chr8:126187528-126188963	1-0757-003:4:loss:ASD:nssv15614861;3-0431-000:4:loss:ASD:nssv15657900	-	2	2	0	0	0	2	NSMCE2	TRIB1	197	361	-	-	no	no	NA	NA	NA	NA	no	no
wTR2_5468	chr12:39799359-39800506	159008:4:gain:SCZ:nssv15698628	-	1	1	0	0	0	1	KIF21A;KIF21A	KIF21A;KIF21A	295	153	-	-	no	no	NA;NA	NA;NA	limited;definitive	limited;definitive	no	no
wTR2_5476	chr12:45538436-45539400	7-0165-003:4:gain:ASD:nssv15668055;212974:4:gain:SCZ:nssv15695859	-	2	2	0	0	0	2	-	ARID2;LINC00938	13	0,38	-	-	no	no	-	NA;NA	-	NA;NA	no	no
wTR2_5501	chr12:49608963-49610427	1-0972-003:4:gain:ASD:nssv15621900	-	1	1	0	0	0	1	-	PRKAG1	179	366	-	-	no	no	-	NA	-	NA	no	no
wTR2_5504	chr12:49627352-49628201	1-0972-003:4:gain:ASD:nssv15621900	-	1	1	0	0	0	1	TUBA1C	-	199	929	-	-	no	no	NA	-	NA	-	no	no
wTR2_5510	chr12:49626576-49627325	1-0972-003:4:gain:ASD:nssv15621900	-	1	1	0	0	0	1	TUBA1C	-	129	424	-	-	no	no	NA	-	NA	-	no	no
wTR2_5516	chr12:49627778-49628201	1-0972-003:4:gain:ASD:nssv15621900	-	1	1	0	0	0	1	TUBA1C	RHEBL1	325	416	-	-	no	no	NA	NA	NA	NA	no	no
wTR2_5532	chr12:49594770-49595551	1-0972-003:4:gain:ASD:nssv15621900	-	1	1	0	0	0	1	-	TUBA1B	349	177	-	-	no	no	-	NA	-	NA	no	no
wTR2_5534	chr12:49626576-49627070	1-0972-003:4:gain:ASD:nssv15621900	-	1	1	0	0	0	1	TUBA1C	TUBA1B	0,14	178	-	-	no	no	NA	NA	NA	NA	no	no
wTR2_5536	chr12:49607531-49609382	1-0972-003:4:gain:ASD:nssv15621900	-	1	1	0	0	0	1	-	TUBA1B	208	163	-	-	no	no	-	NA	-	NA	no	no
wTR2_5538	chr12:49627121-49628201	1-0972-003:4:gain:ASD:nssv15621900	-	1	1	0	0	0	1	TUBA1C	TUBA1B	176	149	-	-	no	no	NA	NA	NA	NA	no	no
wTR2_5759	chr8:48437248-48438398	7-0271-003:2:loss:ASD:nssv15669606	-	1	1	0	1	0	0	SPIDR	CEBPD	315	616	-	-	no	no	NA	NA	NA	NA	no	no
wTR2_5776	chr22:19156231-19158180	80100:5:loss:SCZ:nssv15698227	80100:Unknown	1	1	0	0	0	1	-	THAP7-AS1;THAP7	148	236	-	-	no	no	-	NA;NA	-	NA;NA	yes	yes
wTR2_5825	chr3:184434889-184435877	156563:5:loss:SCZ:nssv15697336	-	1	1	0	0	0	1	-	CLCN2;POLR2H	663	169	-	-	no	no	-	NA;NA	-	definitive;NA	no	no
wTR2_5826	chr3:184433969-184435470	156563:5:loss:SCZ:nssv15697336	-	1	1	0	0	0	1	-	-	587	149	-	-	no	no	-	-	-	-	no	no
wTR2_5859	chr3:188514277-188515246	1-0975-003:4:loss:ASD:nssv15620617	-	1	1	0	0	0	1	LPP	-	65	263	-	-	no	no	NA	-	NA	-	no	no
wTR2_5868	chr3:188512405-188515141	1-0975-003:4:loss:ASD:nssv15620617	-	1	1	0	0	0	1	LPP	BCL6	97	593	-	-	no	no	NA	NA	NA	NA	no	no
wTR2_5888	chr3:188512495-188515419	1-0975-003:4:loss:ASD:nssv15620617	-	1	1	0	0	0	1	LPP	BCL6	92	537	-	-	no	no	NA	NA	NA	NA	no	no
wTR2_5908	chr3:188512496-188515529	1-0975-003:4:loss:ASD:nssv15620617	-	1	1	0	0	0	1	LPP	TPRG1	89	197	-	-	no	no	NA	NA	NA	NA	no	no
wTR2_6108	chr21:33822719-33824404	1-0911-003:4:gain:ASD:nssv15619854	-	1	1	0	0	0	1	EVA1C	CFAP298	58	82	-	-	no	no	NA	NA	NA	NA	no	no
wTR2_6654	chr5:172433768-172438830	3-0604-000:2:loss:ASD:nssv15658777	-	1	1	0	1	0	0	ATP6V0E1	ATP6V0E1	67	121	-	-	no	no	NA	NA	NA	NA	no	no
wTR2_6657	chr5:172433768-172438151	3-0604-000:2:loss:ASD:nssv15658777	-	1	1	0	1	0	0	ATP6V0E1	CREBRF	62	396	-	-	no	no	NA	NA	NA	NA	no	no
wTR2_685	chr12:76346585-76348104	1-0637-003:2:gain:ASD:nssv15631548	-	1	1	0	1	0	0	-	PHLDA1	164	0,32	-	-	no	no	-	NA	-	NA	no	no
wTR2_686	chr12:76302906-76304503	1-0637-003:2:gain:ASD:nssv15631548	-	1	1	0	1	0	0	-	PHLDA1	347	0,42	-	-	no	no	-	NA	-	NA	no	no
wTR2_7281	chr2:43189025-43190505	5-1006-003:2:loss:ASD:nssv15663635	-	1	1	0	1	0	0	-	LINC01126;ZFP36L2	124	692	-	-	no	no	-	NA;NA	-	NA;NA	no	no
wTR2_7282	chr2:43189859-43191705	5-1006-003:2:loss:ASD:nssv15663635	-	1	1	0	1	0	0	-	LINC01126;ZFP36L2	105	408	-	-	no	no	-	NA;NA	-	NA;NA	no	no
wTR2_7283	chr2:43227069-43227944	5-1006-003:2:loss:ASD:nssv15663635	-	1	1	0	1	0	0	-	ZFP36L2;LINC01126	119	642	-	-	no	no	-	NA;NA	-	NA;NA	no	no
wTR2_7309	chr2:46163120-46164177	5-0138-003:2:gain:ASD:nssv15662798	-	1	1	0	1	0	0	PRKCE	PRKCE	74	446	-	-	no	no	NA	NA	NA	NA	no	no
wTR2_7393	chr18:20918550-20919753	1-0618-003:4:gain:ASD:nssv15631303	-	1	1	0	0	0	1	TMEM241	CABLES1	42	213	-	-	no	no	NA	NA	NA	NA	no	no
wTR2_7434	chr18:32977104-32978315	1-0713-003:2:loss:ASD:nssv15614979	-	1	1	0	1	0	0	-	ZNF24	53	93	-	-	no	no	-	NA	-	NA	no	no
wTR2_7439	chr18:32977104-32978315	1-0713-003:2:loss:ASD:nssv15614979	-	1	1	0	1	0	0	-	GALNT1	53	244	-	-	no	no	-	NA	-	NA	no	no
wTR2_7460	chr5:111960939-111962100	1-0819-003:2:loss:ASD:nssv15616357	-	1	1	0	1	0	0	-	APC	475	207	-	-	no	no	-	NA	-	definitive	no	yes
wTR2_7608	chr5:141443214-141445660	7-0247-003:2:gain:ASD:nssv15671176	-	1	1	0	1	0	0	-	NDFIP1	139	253	-	-	no	no	-	NA	-	NA	no	no
wTR2_7625	chr5:115050919-115051451	11-0021-001:2:gain:CTRL:nssv15634004;11-0021-005:2:gain:ASD:nssv15634033;13AG1244:2:gain:ADHD:nssv15681295	-	3	2	1	3	0	0	-	TMED7;TMED7-TICAM2	15	133	-	-	no	no	-	NA;NA	-	NA;NA	no	no
wTR2_7626	chr5:115045582-115050223	11-0021-001:2:gain:CTRL:nssv15634004;11-0021-005:2:gain:ASD:nssv15634033;13AG1244:2:gain:ADHD:nssv15681295	-	3	2	1	3	0	0	-	TMED7-TICAM2;TMED7	48	164	-	-	no	no	-	NA;NA	-	NA;NA	no	no
wTR2_7833	chr11:66683338-66685687	1-0837-003:4:loss:ASD:nssv15617691	-	1	1	0	0	0	1	PC	RCE1	36	401	-	-	no	no	definitive	NA	NA	NA	no	no
wTR2_7834	chr11:66682110-66685438	1-0837-003:4:loss:ASD:nssv15617691	-	1	1	0	0	0	1	PC	LRFN4	38	151	-	-	no	no	definitive	NA	NA	NA	no	no
wTR2_8296	chr9:4713207-4717329	2-1006-004:2:loss:ASD:nssv15647154	-	1	1	0	1	0	0	AK3	CDC37L1	34	164	-	-	no	no	NA	NA	NA	NA	no	no
wTR2_8312	chr9:6620680-6624109	1-0572-003:4:gain:ASD:nssv15630280;13-0049-001:4:gain:ASD:nssv15636387;13-0049-002:4:gain:CTRL:nssv15636418	-	3	2	1	0	0	3	GLDC	UHRF2	NA	236	-	-	no	no	definitive	NA	NA	NA	no	no
wTR2_8590	chr2:131582870-131583731	7-0058-003:2:gain:ASD:nssv15664347	-	1	1	0	1	0	0	-	ARID5A	127	191	-	-	no	no	-	NA	-	NA	no	no
wTR2_8769	chr2:209040271-209043264	1-0783-003:2:loss:ASD:nssv15616120;11-0028-003:2:loss:ASD:nssv15633558;14-0271-003:2:loss:CTRL:nssv15641718;2-1702-003:2:loss:ASD:nssv15655664;2-1702-004:2:loss:ASD:nssv15655687;3-0101-001:2:loss:CTRL:nssv15656663;3-0541-000:2:loss:ASD:nssv15658618;3-0725-000:2:loss:ASD:nssv15660354;5-0066-001:2:loss:CTRL:nssv15661258;5-0066-003:2:loss:ASD:nssv15661298;231670:2:loss:ADHD:nssv15664090;192215:2:los…	-	15	11	4	15	0	0	C2orf80	IDH1-AS1;IDH1	27	0,06	-	-	no	no	NA	NA;NA	NA	NA;NA	no	no
wTR2_9152	chr1:178562484-178563871	2-1715-003:2:gain:ASD:nssv15656361;2-1715-004:2:gain:ASD:nssv15656388	-	2	2	0	2	0	0	-	FAM20B	215	267	-	-	no	no	-	NA	-	NA	no	no
wTR2_9402	chr1:212379632-212381810	7-0272-003:2:gain:ASD:nssv15669607	-	1	1	0	1	0	0	-	PPP2R5A	52	215	-	-	no	no	-	NA	-	NA	no	no
wTR2_9680	chr9:132244169-132245352	7-0161-003:2:gain:ASD:nssv15667971	-	1	1	0	1	0	0	-	IER5L	326	535	-	-	no	no	-	NA	-	NA	no	no
wTR2_9923	chr11:46316207-46318946	118960:4:loss:SCZ:nssv15694991;179606:4:loss:SCZ:nssv15695012	-	2	2	0	0	0	2	CREB3L1	-	174	304	-	-	no	no	NA	-	NA	-	no	no
wTR2_9924	chr11:46315791-46318951	118960:4:loss:SCZ:nssv15694991;179606:4:loss:SCZ:nssv15695012	-	2	2	0	0	0	2	CREB3L1	PHF21A	163	841	-	-	no	no	NA	strong	NA	NA	no	no
wTR2_9925	chr11:46316690-46317873	118960:4:loss:SCZ:nssv15694991;179606:4:loss:SCZ:nssv15695012	-	2	2	0	0	0	2	CREB3L1	-	144	279	-	-	no	no	NA	-	NA	-	no	no
wTR3_1101.1	chr17:79358789-79361647	1-0298-003:4:gain:ASD:nssv15624458	1-0298-003:de novo	1	1	0	0	0	1	LOC100130370	-	132	82	-	-	no	no	NA	-	NA	-	no	no
wTR3_1738	chr5:87986967-87987902	1-0907-003:4:gain:ASD:nssv15619777	1-0907-003:Unknown	1	1	0	0	0	1	-	LINC00461	25	499	-	-	no	no	-	NA	-	NA	no	no
wTR3_1738.1	chr5:87982540-87986197	1-0907-003:4:gain:ASD:nssv15619777	1-0907-003:Unknown	1	1	0	0	0	1	-	LINC00461	82	499	-	-	no	no	-	NA	-	NA	no	no
wTR3_1742	chr5:87982540-87983829	1-0907-003:4:gain:ASD:nssv15619777	1-0907-003:Unknown	1	1	0	0	0	1	-	-	89	414	-	-	no	no	-	-	-	-	no	no
wTR3_1794	chr5:87435031-87436074	3-0602-000:5:gain:ASD:nssv15658736	3-0602-000:Unknown	1	1	0	0	0	1	-	RASA1	0,04	672	-	-	no	no	-	NA	-	NA	no	no
wTR3_1990	chr13:51321308-51321978	16-1015-001:4:loss:ASD:nssv15643581;16-1015-003:4:loss:CTRL:nssv15644382;16-1015-004:4:loss:ASD:nssv15644405	-	3	2	1	0	0	3	DLEU7	DLEU1;DLEU2	195	213	-	-	no	no	NA	NA;NA	NA	NA;NA	no	no
wTR3_1992	chr13:51321521-51322848	16-1015-001:4:loss:ASD:nssv15643581;16-1015-003:4:loss:CTRL:nssv15644382;16-1015-004:4:loss:ASD:nssv15644405	-	3	2	1	0	0	3	DLEU7	DLEU2	408	219	-	-	no	no	NA	NA	NA	NA	no	no
wTR3_2012	chr13:44625571-44627337	7-0316-003:2:loss:ASD:nssv15671956	-	1	1	0	1	0	0	-	TSC22D1	225	352	-	-	no	no	-	NA	-	NA	no	no
wTR3_2014	chr13:44625040-44626045	7-0316-003:2:loss:ASD:nssv15671956	-	1	1	0	1	0	0	-	TSC22D1	61	349	-	-	no	no	-	NA	-	NA	no	no
wTR3_2133	chr8:103208727-103209771	240256S:4:gain:ADHD:nssv15678007	-	1	1	0	0	0	1	-	NCALD	0,01	218	-	-	no	no	-	NA	-	NA	no	no
wTR3_2137	chr8:103749923-103751012	168210:2:gain:SCZ:nssv15702430	-	1	1	0	1	0	0	-	KLF10	203	0,22	-	-	no	no	-	NA	-	NA	no	no
wTR3_2385	chr12:49626576-49628201	1-0972-003:4:gain:ASD:nssv15621900	-	1	1	0	0	0	1	TUBA1C	TUBA1B	163	163	-	-	no	no	NA	NA	NA	NA	no	no
wTR3_2512	chr3:188513553-188514948	1-0975-003:4:loss:ASD:nssv15620617	-	1	1	0	0	0	1	LPP	BCL6	184	413	-	-	no	no	NA	NA	NA	NA	no	no
wTR3_2515	chr3:188514277-188515246	1-0975-003:4:loss:ASD:nssv15620617	-	1	1	0	0	0	1	LPP	BCL6	65	587	-	-	no	no	NA	NA	NA	NA	no	no
wTR3_2518	chr3:188513462-188514623	1-0975-003:4:loss:ASD:nssv15620617	-	1	1	0	0	0	1	LPP	BCL6	216	628	-	-	no	no	NA	NA	NA	NA	no	no
wTR3_2522	chr3:188512951-188514196	1-0975-003:4:loss:ASD:nssv15620617	-	1	1	0	0	0	1	LPP	BCL6	125	592	-	-	no	no	NA	NA	NA	NA	no	no
wTR3_3095	chr2:43227305-43228450	5-1006-003:2:loss:ASD:nssv15663635	-	1	1	0	1	0	0	-	ZFP36L2	94	626	-	-	no	no	-	NA	-	NA	no	no
wTR3_3179	chr5:111963573-111964692	1-0819-003:2:loss:ASD:nssv15616357	-	1	1	0	1	0	0	-	APC	245	0,22	-	-	no	no	-	NA	-	definitive	no	yes
wTR3_3259	chr5:141443214-141445043	7-0247-003:2:gain:ASD:nssv15671176	-	1	1	0	1	0	0	-	NDFIP1	0,15	182	-	-	no	no	-	NA	-	NA	no	no
wTR3_4017	chr1:212381171-212381810	7-0272-003:2:gain:ASD:nssv15669607	-	1	1	0	1	0	0	-	PPP2R5A	134	431	-	-	no	no	-	NA	-	NA	no	no
wTR3_4018	chr1:212380381-212380736	7-0272-003:2:gain:ASD:nssv15669607	-	1	1	0	1	0	0	-	PPP2R5A	17	419	-	-	no	no	-	NA	-	NA	no	no
wTR3_4208	chr11:46315996-46317071	118960:4:loss:SCZ:nssv15694991;179606:4:loss:SCZ:nssv15695012	-	2	2	0	0	0	2	CREB3L1	-	0,15	0,3	-	-	no	no	NA	-	NA	-	no	no
wTR3_4267	chr15:47165442-47166202	1-0231-003:2:loss:ASD:nssv15622861	-	1	1	0	1	0	0	-	SEMA6D	53	323	-	-	no	no	-	NA	-	NA	no	no
wTR3_468	chr5:173165093-173165472	241598S:2:gain:ADHD:nssv15681645	-	1	1	0	1	0	0	-	CPEB4	15	435	-	-	no	no	-	NA	-	NA	no	no
wTR3_470	chr5:173280620-173283337	241598S:2:gain:ADHD:nssv15681645	-	1	1	0	1	0	0	-	CPEB4	24	537	-	-	no	no	-	NA	-	NA	no	no
wTR3_4802	chr1:95143538-95145259	1-0833-004:2:loss:ASD:nssv15617004;12-4168-003:2:loss:CTRL:nssv15635313;12-4168-005:2:loss:ASD:nssv15635358;12-4168-007:2:loss:ASD:nssv15635401;11-0054-003:2:loss:ASD:nssv15635708;14-0039-003:2:loss:CTRL:nssv15636309;5-0126-002:2:loss:CTRL:nssv15663794	-	7	4	3	7	0	0	-	F3	68	103	-	-	no	no	-	NA	-	NA	no	no
wTR3_4803	chr1:95143538-95144752	1-0833-004:2:loss:ASD:nssv15617004;12-4168-003:2:loss:CTRL:nssv15635313;12-4168-005:2:loss:ASD:nssv15635358;12-4168-007:2:loss:ASD:nssv15635401;11-0054-003:2:loss:ASD:nssv15635708;14-0039-003:2:loss:CTRL:nssv15636309;5-0126-002:2:loss:CTRL:nssv15663794	-	7	4	3	7	0	0	-	F3	95	0,08	-	-	no	no	-	NA	-	NA	no	no
wTR3_5074	chr1:33625637-33628308	7-0152-003:4:gain:ASD:nssv15667219	-	1	1	0	0	0	1	TRIM62	TRIM62	89	421	-	-	no	no	NA	NA	NA	NA	no	no
wTR3_5174	chr1:16032190-16033545	1-0765-003:2:gain:ASD:nssv15614146;7-0227-003:2:gain:ASD:nssv15668770;206771:2:gain:ADHD:nssv15674798	-	3	3	0	3	0	0	PLEKHM2	DDI2	25	571	-	-	no	no	NA	NA	NA	NA	no	no
wTR3_5319	chr4:15151202-15154766	7-0077-003:2:gain:ASD:nssv15666406	-	1	1	0	1	0	0	-	CPEB2;CPEB2-DT	24	542	-	-	no	no	-	NA;NA	-	NA;NA	no	no
wTR3_5552	chr7:5742308-5744455	16-1024-001:4:loss:ASD:nssv15646176	-	1	1	0	0	0	1	RNF216	ACTB;ACTB	127	0,3	-	-	no	no	NA	definitive;strong	NA	definitive;definitive	no	no
wTR3_5645	chr7:148719851-148720518	16-1000-001:2:gain:ASD:nssv15644642;16-1000-003:2:gain:CTRL:nssv15644690;16-1000-004:2:gain:ASD:nssv15644712	-	3	2	1	3	0	0	PDIA4	ZNF398	2	89	-	-	no	no	NA	NA	NA	NA	no	no
wTR3_5779	chr3:9177783-9179120	177296:4:loss:SCZ:nssv15698421	-	1	1	0	0	0	1	SRGAP3	SRGAP3	46	205	-	-	no	no	limited	limited	NA	NA	no	no
wTR3_6156	chr15:31269350-31270641	7-0077-003:4:gain:ASD:nssv15666393	-	1	1	0	0	0	1	MTMR10	MTMR10	44	144	-	-	no	no	NA	NA	NA	NA	yes	yes
wTR3_6318	chr11:8059760-8061132	3-0179-000:4:gain:ASD:nssv15655497	-	1	1	0	0	0	1	TUB	TUB	178	128	-	-	no	no	NA	NA	limited	limited	no	no
wTR3_6389	chr16:30429186-30430164	7-0297-003:2:gain:ASD:nssv15670375	-	1	1	0	1	0	0	ZNF771	ZNF48	232	107	-	-	no	no	NA	NA	NA	NA	no	no
wTR3_6770	chr16:57871961-57872624	1-0799-003:4:gain:ASD:nssv15615609	-	1	1	0	0	0	1	KIFC3	KIFC3	76	0,17	-	-	no	no	NA	NA	NA	NA	no	no
wTR3_6829	chr16:84560903-84571207	7-0263-003:2:loss:ASD:nssv15669497	-	1	1	0	1	0	0	-	COTL1	28	13	-	-	no	no	-	NA	-	NA	no	no
wTR3_6886	chr1:235180704-235181836	1-0769-004:4:gain:ASD:nssv15615365	-	1	1	0	0	0	1	-	IRF2BP2	82	414	-	-	no	no	-	NA	-	NA	no	no
wTR3_6887	chr1:235092757-235093469	1-0769-004:4:gain:ASD:nssv15615365	-	1	1	0	0	0	1	-	IRF2BP2	349	228	-	-	no	no	-	NA	-	NA	no	no
wTR3_6889	chr1:234951036-234953429	1-0769-004:4:gain:ASD:nssv15615365	-	1	1	0	0	0	1	-	IRF2BP2	183	416	-	-	no	no	-	NA	-	NA	no	no
wTR3_7108	chr3:140814030-140814732	1-0574-004:2:loss:ASD:nssv15629258	-	1	1	0	1	0	0	SPSB4	SPSB4	292	508	-	-	no	no	NA	NA	NA	NA	no	no
wTR3_7109	chr3:140813470-140815784	1-0574-004:2:loss:ASD:nssv15629258	-	1	1	0	1	0	0	SPSB4	SPSB4	136	0,06	-	-	no	no	NA	NA	NA	NA	no	no
wTR3_759	chr17:35875287-35876155	7-0146-003:5:gain:ASD:nssv15667177;214097:5:gain:ADHD:nssv15680536	7-0146-003:Unknown;214097:Unknown	2	2	0	0	0	2	SYNRG	FKBP10;P3H4	33	464	-	-	no	no	NA	NA;NA	NA	NA;NA	yes	no
wTR3_956	chr17:42287387-42288438	3-0607-000:4:gain:ASD:nssv15656060;7-0197-003:4:gain:ASD:nssv15668374	-	2	2	0	0	0	2	UBTF	GRN	455	138	-	-	no	no	strong	NA	NA	strong	no	no
wTR3_957	chr17:42287532-42289219	3-0607-000:4:gain:ASD:nssv15656060;7-0197-003:4:gain:ASD:nssv15668374	-	2	2	0	0	0	2	UBTF	SLC25A39	422	63	-	-	no	no	strong	NA	NA	NA	no	no
wTR3_959	chr17:42288955-42289575	3-0607-000:4:gain:ASD:nssv15656060;7-0197-003:4:gain:ASD:nssv15668374	-	2	2	0	0	0	2	UBTF	GRN	652	119	-	-	no	no	strong	NA	NA	strong	no	no

## Sheet: Zarrei_Poised
id	hg19_coordinates	AllSamples	Inheritance	n_total	n_cases	n_control	n_benign	n_unknown	n_pathogenic	hgnc_gene_symbol_E	hgnc_gene_symbol_P	conservation_score_E	conservation_score_P	VISTA_E	VISTA_P	ShortCNE_E	ShortCNE_P	DDG2P_E	DDG2P_P	EYE2P_E	EYE2P_P	Decipher_cnv_syndromes_E	Decipher_cnv_syndromes_P
wTR1_1328	chr17:42358968-42361146	3-0607-000:4:gain:ASD:nssv15656060;7-0197-003:4:gain:ASD:nssv15668374	-	2	2	0	0	0	2	-	FAM171A2	68	196	-	-	no	no	-	NA	-	NA	no	no
wTR1_1751	chr14:104294175-104296985	170485:4:loss:SCZ:nssv15695939	-	1	1	0	0	0	1	PPP1R13B	PPP1R13B-DT;PPP1R13B	109	84	-	-	no	no	NA	NA;NA	NA	NA;NA	no	no
wTR1_2011	chr5:86159300-86160763	1-0680-003:2:loss:ASD:nssv15613256	-	1	1	0	1	0	0	-	ARRDC3-AS1;ARRDC3	103	492	-	-	no	no	-	NA;NA	-	NA;NA	no	no
wTR1_2055	chr5:78125908-78127386	79225:4:loss:SCZ:nssv15696873	-	1	1	0	0	0	1	ARSB	JMY	165	229	-	-	no	no	definitive	NA	NA	NA	no	no
wTR1_2286	chr13:81042743-81044374	1-0704-003:2:loss:ASD:nssv15612630	-	1	1	0	1	0	0	-	TPT1;SNORA31;TPT1-AS1	246	318	-	-	no	no	-	NA;NA;NA	-	NA;NA;NA	no	no
wTR1_2424	chr8:103801018-103802826	168210:2:gain:SCZ:nssv15702430	-	1	1	0	1	0	0	-	KLF10	61	211	-	-	no	no	-	NA	-	NA	no	no
wTR1_3082	chr6:32576350-32576791	3-0658-000:4:gain:ASD:nssv15656854	-	1	1	0	0	0	1	-	BRD2	23	296	-	-	no	no	-	NA	-	NA	no	no
wTR1_4187	chr20:39631575-39632202	OCD1118-896763:4:gain:OCD:nssv15681868	-	1	1	0	0	0	1	-	PLCG1	197	183	-	-	no	no	-	NA	-	NA	no	no
wTR1_4483	chr1:117006501-117007295	208024:4:gain:ADHD:nssv15688077	-	1	1	0	0	0	1	-	ATP1A1	5	287	-	-	no	no	-	strong	-	NA	no	no
wTR1_5070	chr7:155042870-155044920	1-0190-001:4:NA:CTRL:nssv15621098;1-0190-003:4:gain:ASD:nssv15622298;214096:2:gain:ADHD:nssv15680528	-	3	2	1	1	0	2	-	INSIG1	99	153	-	-	no	no	-	NA	-	NA	no	no
wTR1_5070	chr7:155042870-155044920	1-0190-001:4:NA:CTRL:nssv15621098;1-0190-003:4:gain:ASD:nssv15622298;214096:2:gain:ADHD:nssv15680528	1-0190-003:Maternal	3	2	1	1	0	2	-	INSIG1	99	153	-	-	no	no	-	NA	-	NA	no	no
wTR1_519	chr10:72013938-72014998	208028:2:gain:ADHD:nssv15680059	-	1	1	0	1	0	0	NPFFR1	PPA1	143	98	-	-	no	no	NA	NA	NA	NA	no	no
wTR1_6137	chr16:22332590-22333997	1-0517-009:5:loss:ASD:nssv15628431;2-1341-001:4:gain:CTRL:nssv15648025;2-1341-003:4:gain:ASD:nssv15650364;2-1341-004:4:gain:ASD:nssv15651151;7-0244-003:4:gain:ASD:nssv15669759;206768:5:loss:ADHD:nssv15674923;237800S:5:loss:ADHD:nssv15678999;OCD1141-8818:4:gain:OCD:nssv15682446	1-0517-009:Unknown;2-1341-003:Maternal;2-1341-004:Maternal;7-0244-003:Unknown;206768:Unknown;237800S:Unknown	8	7	1	0	0	8	POLR3E	METTL9	9	218	-	-	no	no	NA	NA	NA	NA	yes	yes
wTR1_6137	chr16:22332590-22333997	1-0517-009:5:loss:ASD:nssv15628431;2-1341-001:4:gain:CTRL:nssv15648025;2-1341-003:4:gain:ASD:nssv15650364;2-1341-004:4:gain:ASD:nssv15651151;7-0244-003:4:gain:ASD:nssv15669759;206768:5:loss:ADHD:nssv15674923;237800S:5:loss:ADHD:nssv15678999;OCD1141-8818:4:gain:OCD:nssv15682446	-	8	7	1	0	0	8	POLR3E	METTL9	9	218	-	-	no	no	NA	NA	NA	NA	yes	yes
wTR1_6318	chr4:184788078-184789070	227845:4:loss:ADHD:nssv15675254	-	1	1	0	0	0	1	-	IRF2	15	378	-	-	no	no	-	NA	-	NA	no	no
wTR1_7029	chrX:19561741-19563458	215809:2:gain:ADHD:nssv15677553	-	1	1	0	1	0	0	SH3KBP1	LOC729609	191	77	-	-	no	no	NA	NA	NA	NA	no	no
wTR2_10877	chr4:151134000-151139108	3-0261-000:4:gain:ASD:nssv15657174	-	1	1	0	0	0	1	DCLK2	DCLK2	87	376	-	-	no	no	NA	NA	NA	NA	no	no
wTR2_11234	chr1:117040980-117042512	208024:4:gain:ADHD:nssv15688077	-	1	1	0	0	0	1	-	ATP1A1	0,02	273	-	-	no	no	-	strong	-	NA	no	no
wTR2_11235	chr1:117026201-117028721	208024:4:gain:ADHD:nssv15688077	-	1	1	0	0	0	1	-	ATP1A1	0,05	302	-	-	no	no	-	strong	-	NA	no	no
wTR2_11236	chr1:116952067-116953835	208024:4:gain:ADHD:nssv15688077	-	1	1	0	0	0	1	ATP1A1-AS1	ATP1A1	67	217	-	-	no	no	NA	strong	NA	NA	no	no
wTR2_11237	chr1:116929032-116930082	208024:4:gain:ADHD:nssv15688077	-	1	1	0	0	0	1	ATP1A1	ATP1A1	151	215	-	-	no	no	strong	strong	NA	NA	no	no
wTR2_11265	chr1:112343905-112345928	7-0192-003:4:loss:ASD:nssv15668365	-	1	1	0	0	0	1	KCND3	LINC01750;KCND3	18	262	-	-	no	no	NA	NA;NA	NA	NA;NA	no	no
wTR2_11270	chr1:112345177-112345928	7-0192-003:4:loss:ASD:nssv15668365	-	1	1	0	0	0	1	KCND3	LINC01750;KCND3	39	356	-	-	no	no	NA	NA;NA	NA	NA;NA	no	no
wTR2_11428	chr4:120152212-120154513	173374:2:loss:ADHD:nssv15678792	-	1	1	0	1	0	0	USP53	USP53	44	136	-	-	no	no	NA	NA	NA	NA	no	no
wTR2_1172	chr5:131293556-131294518	220718S:4:gain:ADHD:nssv15664122	-	1	1	0	0	0	1	ACSL6	ACSL6	129	168	-	-	no	no	NA	NA	NA	NA	no	no
wTR2_1173	chr5:131294548-131295819	220718S:4:gain:ADHD:nssv15664122	-	1	1	0	0	0	1	ACSL6	FNIP1;RAPGEF6	173	0,24	-	-	no	no	NA	NA;NA	NA	NA;NA	no	no
wTR2_11999	chr1:45825642-45827058	203864:2:loss:SCZ:nssv15694621	-	1	1	0	1	0	0	TESK2	TESK2	179	292	-	-	no	no	NA	NA	NA	NA	no	no
wTR2_12101	chr1:33636321-33637366	7-0152-003:4:gain:ASD:nssv15667219	-	1	1	0	0	0	1	TRIM62	PHC2	97	446	-	-	no	no	NA	NA	NA	NA	no	no
wTR2_12203	chr1:27845727-27846565	2-1735-003:2:gain:ASD:nssv15655311	-	1	1	0	1	0	0	-	AHDC1	673	892	-	-	no	no	-	definitive	-	NA	no	no
wTR2_12735	chr7:152448635-152451157	3-0179-000:5:loss:ASD:nssv15655517	-	1	1	0	0	0	1	-	LINC01003	102	87	-	-	no	no	-	NA	-	NA	no	no
wTR2_12739	chr7:155043685-155044920	1-0190-001:4:NA:CTRL:nssv15621098;1-0190-003:4:gain:ASD:nssv15622298;214096:2:gain:ADHD:nssv15680528	-	3	2	1	1	0	2	-	INSIG1	152	34	-	-	no	no	-	NA	-	NA	no	no
wTR2_12739	chr7:155043685-155044920	1-0190-001:4:NA:CTRL:nssv15621098;1-0190-003:4:gain:ASD:nssv15622298;214096:2:gain:ADHD:nssv15680528	1-0190-003:Maternal	3	2	1	1	0	2	-	INSIG1	152	34	-	-	no	no	-	NA	-	NA	no	no
wTR2_13518	chr7:5738929-5740413	16-1024-001:4:loss:ASD:nssv15646176	-	1	1	0	0	0	1	RNF216	ACTB;ACTB	125	0,5	-	-	no	no	NA	strong;definitive	NA	definitive;definitive	no	no
wTR2_13632	chr7:123729236-123730584	7-0112-003:2:loss:ASD:nssv15666824	-	1	1	0	1	0	0	-	TMEM229A	117	372	-	-	no	no	-	NA	-	NA	no	no
wTR2_14046	chr3:13695236-13703853	1-0982-003:2:gain:ASD:nssv15621188	-	1	1	0	1	0	0	LINC00620	WNT7A	51	168	-	-	no	no	NA	NA	NA	NA	no	no
wTR2_14048	chr3:13709853-13710182	1-0982-003:2:gain:ASD:nssv15621188	-	1	1	0	1	0	0	LINC00620	WNT7A	44	204	-	-	no	no	NA	NA	NA	NA	no	no
wTR2_15704	chr10:134913868-134915764	198401:2:gain:SCZ:nssv15696815	-	1	1	0	1	0	0	ADGRA1	ADGRA1	NA	96	-	-	no	no	NA	NA	NA	NA	no	no
wTR2_15842	chr13:110759293-110760328	3-0708-000:2:loss:ASD:nssv15656199	-	1	1	0	1	0	0	-	IRS2	1	0,51	-	-	no	no	-	NA	-	NA	no	no
wTR2_1595	chr17:1507982-1510303	2-1526-004:4:loss:ASD:nssv15651618	2-1526-004:de novo	1	1	0	0	0	1	SLC43A2	SLC43A2	135	137	-	-	no	no	NA	NA	NA	NA	yes	yes
wTR2_16496	chr16:56723085-56726836	1-0864-003:2:gain:ASD:nssv15616640;1-0864-004:2:gain:ASD:nssv15616660;3-0481-000:2:gain:ASD:nssv15658015	-	3	3	0	3	0	0	-	BBS2;BBS2	34	97	-	-	no	no	-	definitive;definitive	-	definitive;definitive	no	no
wTR2_16531	chr16:56723106-56725865	1-0864-003:2:gain:ASD:nssv15616640;1-0864-004:2:gain:ASD:nssv15616660;3-0481-000:2:gain:ASD:nssv15658015	-	3	3	0	3	0	0	-	NUP93	28	62	-	-	no	no	-	NA	-	NA	no	no
wTR2_16845	chr1:235106548-235107079	1-0769-004:4:gain:ASD:nssv15615365	-	1	1	0	0	0	1	-	IRF2BP2	168	256	-	-	no	no	-	NA	-	NA	no	no
wTR2_17446	chr3:140910422-140919526	1-0574-004:2:loss:ASD:nssv15629258	-	1	1	0	1	0	0	-	SPSB4	175	116	-	-	no	no	-	NA	-	NA	no	no
wTR2_2229	chr17:42359056-42361092	3-0607-000:4:gain:ASD:nssv15656060;7-0197-003:4:gain:ASD:nssv15668374	-	2	2	0	0	0	2	-	SLC25A39	72	64	-	-	no	no	-	NA	-	NA	no	no
wTR2_2609	chr17:79448169-79450225	1-0298-003:4:gain:ASD:nssv15624458	1-0298-003:de novo	1	1	0	0	0	1	-	-	0,07	93	-	-	no	no	-	-	-	-	no	no
wTR2_3905	chr9:89101959-89105617	1-0809-003:2:gain:ASD:nssv15616844	-	1	1	0	1	0	0	-	GAS1RR;GAS1	74	519	-	-	no	no	-	NA;NA	-	NA;NA	no	no
wTR2_4162	chr5:54931599-54932927	1-0896-003:2:gain:ASD:nssv15619318	-	1	1	0	1	0	0	SLC38A9	PLPP1;RNF138P1	242	184	-	-	no	no	NA	NA;NA	NA	NA;NA	no	no
wTR2_4532	chr8:11732439-11733351	7-0288-003:4:gain:ASD:nssv15670262;7-0288-004:4:gain:ASD:nssv15670970	-	2	2	0	0	0	2	-	FDFT1	68	0,19	-	-	no	no	-	limited	-	limited	yes	yes
wTR2_5475	chr12:45524435-45525059	7-0165-003:4:gain:ASD:nssv15668055;212974:4:gain:SCZ:nssv15695859	-	2	2	0	0	0	2	-	ARID2;LINC00938	191	77	-	-	no	no	-	NA;NA	-	NA;NA	no	no
wTR2_5569	chr12:50360986-50361602	10-1155-002:4:gain:CTRL:nssv15633907;10-1155-003:4:gain:ASD:nssv15633931;10-1155-004:4:gain:ASD:nssv15633952	-	3	2	1	0	0	3	AQP6	ASIC1	0,03	356	-	-	no	no	NA	NA	NA	NA	no	no
wTR2_5570	chr12:50360986-50361899	10-1155-002:4:gain:CTRL:nssv15633907;10-1155-003:4:gain:ASD:nssv15633931;10-1155-004:4:gain:ASD:nssv15633952	-	3	2	1	0	0	3	AQP6	COX14	22	263	-	-	no	no	NA	limited	NA	NA	no	no
wTR2_5866	chr3:188506708-188511624	1-0975-003:4:loss:ASD:nssv15620617	-	1	1	0	0	0	1	LPP	BCL6	25	479	-	-	no	no	NA	NA	NA	NA	no	no
wTR2_5873	chr3:188506458-188511350	1-0975-003:4:loss:ASD:nssv15620617	-	1	1	0	0	0	1	LPP	BCL6	0,03	691	-	-	no	no	NA	NA	NA	NA	no	no
wTR2_6386	chr6:163826638-163827806	222720:5:gain:SCZ:nssv15698562	222720:Unknown	1	1	0	0	0	1	-	PRKN;PACRG	76	242	-	-	no	no	-	NA;NA	-	NA;NA	no	no
wTR2_7203	chr18:9416982-9418247	227843:2:loss:ADHD:nssv15680137	-	1	1	0	1	0	0	-	TWSG1	31	105	-	-	no	no	-	NA	-	NA	no	no
wTR2_7461	chr5:111952439-111953498	1-0819-003:2:loss:ASD:nssv15616357	-	1	1	0	1	0	0	-	APC	158	387	-	-	no	no	-	NA	-	definitive	no	yes
wTR2_9032	chr1:206488936-206491050	1-0902-003:2:loss:ASD:nssv15618544;14-0024-002:2:loss:CTRL:nssv15636701;2-1285-003:2:loss:ASD:nssv15648765;2-1286-003:2:loss:ASD:nssv15648791;3-0731-001:2:loss:ASD:nssv15659442;7-0311-003:2:loss:ASD:nssv15671553;180909:2:loss:SCZ:nssv15698429;196900:2:loss:SCZ:nssv15699073	-	8	7	1	8	0	0	-	FAM72D	219	262	-	-	no	no	-	NA	-	NA	no	no
wTR2_9033	chr1:206485106-206485925	1-0902-003:2:loss:ASD:nssv15618544;14-0024-002:2:loss:CTRL:nssv15636701;2-1285-003:2:loss:ASD:nssv15648765;2-1286-003:2:loss:ASD:nssv15648791;3-0731-001:2:loss:ASD:nssv15659442;7-0311-003:2:loss:ASD:nssv15671553;180909:2:loss:SCZ:nssv15698429;196900:2:loss:SCZ:nssv15699073	-	8	7	1	8	0	0	-	FAM72D	391	344	-	-	no	no	-	NA	-	NA	no	no
wTR2_9400	chr1:212410490-212412394	7-0272-003:2:gain:ASD:nssv15669607	-	1	1	0	1	0	0	-	PPP2R5A	53	327	-	-	no	no	-	NA	-	NA	no	no
wTR2_9404	chr1:212410478-212413223	7-0272-003:2:gain:ASD:nssv15669607	-	1	1	0	1	0	0	-	PPP2R5A	45	148	-	-	no	no	-	NA	-	NA	no	no
wTR2_9510	chr9:140130808-140131873	182131:4:gain:ADHD:nssv15679176	-	1	1	0	0	0	1	SLC34A3	NRARP	15	371	-	-	no	no	NA	NA	NA	NA	no	no
wTR2_9556	chr9:138898437-138899072	OCD1008-0625-6107-3:2:gain:OCD:nssv15683285	-	1	1	0	1	0	0	NACC2	-	551	201	-	-	no	no	NA	-	NA	-	no	no
wTR2_9589	chr9:139405954-139407265	3-0603-000:5:gain:ASD:nssv15658764	3-0603-000:Unknown	1	1	0	0	0	1	NOTCH1	RPL7A;SNORD24;MED22;SNORD36B;SNORD36A;SNORD36C	129	445	-	-	no	no	NA	NA;NA;NA;NA;NA;NA	NA	NA;NA;NA;NA;NA;NA	no	no
wTR2_9772	chr9:128990225-128990857	189472:4:gain:ADHD:nssv15664080	-	1	1	0	0	0	1	-	PBX3	21	386	-	-	no	no	-	NA	-	NA	no	no
wTR3_1099	chr17:79393421-79394006	1-0298-003:4:gain:ASD:nssv15624458	1-0298-003:de novo	1	1	0	0	0	1	BAHCC1	-	204	128	-	-	no	no	NA	-	NA	-	no	no
wTR3_1273	chr14:69005304-69006890	11-0006-004:2:loss:ASD:nssv15634301	-	1	1	0	1	0	0	RAD51B	ZFP36L1	438	371	-	-	yes	no	NA	NA	NA	NA	no	no
wTR3_1616	chr6:3218744-3221856	213165:4:loss:ADHD:nssv15680510;222720:4:gain:SCZ:nssv15698563	-	2	2	0	0	0	2	-	TUBB2A	17	146	-	-	no	no	-	definitive	-	NA	no	no
wTR3_2113	chr5:13976963-13977535	11-0016-003:2:gain:ASD:nssv15633260;11-0016-004:2:gain:ASD:nssv15633277	-	2	2	0	2	0	0	-	TRIO	68	414	-	-	no	no	-	strong	-	NA	no	no
wTR3_3061	chr18:9416982-9418247	227843:2:loss:ADHD:nssv15680137	-	1	1	0	1	0	0	-	RALBP1	31	46	-	-	no	no	-	NA	-	NA	no	no
wTR3_4737	chr1:117041254-117042594	208024:4:gain:ADHD:nssv15688077	-	1	1	0	0	0	1	-	ATP1A1	23	355	-	-	no	no	-	strong	-	NA	no	no
wTR3_5270	chr7:150957975-150958815	3-0179-000:4:loss:ASD:nssv15655515	-	1	1	0	0	0	1	SMARCD3	NUB1	15	108	-	-	no	no	NA	NA	NA	NA	no	no
wTR3_5274	chr7:152448635-152450912	3-0179-000:5:loss:ASD:nssv15655517	-	1	1	0	0	0	1	-	KMT2C;FABP5P3	112	354	-	-	no	no	-	NA;NA	-	NA;NA	no	no
wTR3_5760	chr3:13695669-13696946	1-0982-003:2:gain:ASD:nssv15621188	-	1	1	0	1	0	0	LINC00620	WNT7A	44	0,15	-	-	no	no	NA	NA	NA	NA	no	no
wTR3_5761	chr3:13696973-13697813	1-0982-003:2:gain:ASD:nssv15621188	-	1	1	0	1	0	0	LINC00620	WNT7A	2	0,23	-	-	no	no	NA	NA	NA	NA	no	no
wTR3_6747	chr16:56723085-56725568	1-0864-003:2:gain:ASD:nssv15616640;1-0864-004:2:gain:ASD:nssv15616660;3-0481-000:2:gain:ASD:nssv15658015	-	3	3	0	3	0	0	-	MT1A;MT2A	31	41	-	-	no	no	-	NA;NA	-	NA;NA	no	no
wTR3_7106	chr3:140910657-140919526	1-0574-004:2:loss:ASD:nssv15629258	-	1	1	0	1	0	0	-	SPSB4	179	0,33	-	-	no	no	-	NA	-	NA	no	no
