# Supplementary material for: Bridging between Mouse and Human Enhancer-Promoter Long-Range Interactions in Neural Stem Cells, to Understand Enhancer Function in Neurodevelopmental Disease
Source: Int J Mol Sci. 2022 Jul 19;23(14):7964. doi: 10.3390/ijms23147964 (PMC9322198; doi:10.3390/ijms23147964)
Supplement: Supplementary file 1 [file ijms-23-07964-s001.zip › Supplementary Table S4 - ocular hmsLRI-E.xlsx]

## Sheet: legend
Column name		Description
id		hmsLRI id (cfr table S1)
chromosome_mm9		chromosome of mouse long range interactions
start/end_E_mm9		start and end of mouse enhancer regions overlapping an anchor
coordinates_E_mm9		genomic coordinates of mouse enhancer regions overlapping an anchor
width_E_mm9		width of mouse enhancer region
Gene_E_mm9		mouse gene harboring the enhancer
Annotation_E_mm9		annotation of mouse enhancer regions: G (intragenic) or I (intergenic)
start/end_P_mm9		start and end of promoter mouse anchors connected via long range interaction to epigenetically marked enhancers
Gene_P_mm9		mouse gene promoters of eye development gene
PET_counts		number of paired end tags detected in mouse NSCs ChIA-PET experiments
chromosome_hg19		chromosome of hmsLRI (human equivalent of chromosome_mm9)
start/end_E_hg19		start and end of human enhancer regions (human equivalent of start/end_E_mm9)
coordinates_E_hg19		genomic coordinates of human enhancer regions (human equivalent of coordinates_E_mm9)
width_E_hg19		width of human enhancer regions (human equivalent of width_E_mm9)
Annotation_E_hg19		annotation of human enhancer regions: G (intragenic) or I (intergenic)
Gene_E_hg19		human gene harboring the enhancer (human equivalent of Gene_E_mm9)
start/end_P_hg19		start and end of human promoter regions (human equivalent of start/end_P_mm9)
Gene_P_hg19		human gene promoters of eye development gene (human equivalent of Gene_P_mm9)

## Sheet: active
id	chromosome_mm9	start_E_mm9	end_E_mm9	coordinates_E_mm9	width_E_mm9	Gene_E_mm9	Annotation_E_mm9	start_P_mm9	end_P_mm9	Gene_P_mm9	PET_counts	chromosome_hg19	start_E_hg19	end_E_hg19	coordinates_E_hg19	width_E_hg19	Annotation_E_hg19	Gene_E_hg19	start_P_hg19	end_P_hg19	Gene_P_hg19
wTR1_4120	chr2	150672171	150675579	chr2:150672171-150675579	3409	Abhd12	G	150728960	150731301	Abhd12	4	chr20	25301071	25305440	chr20:25301071-25305440	4370	G	ABHD12	25369936	25372175	ABHD12
wTR1_4593	chr4	8574803	8576716	chr4:8574803-8576716	1914		I	8615967	8620646	Chd7	6	chr8	61565083	61567188	chr8:61565083-61567188	2106	I		61589359	61594461	CHD7
wTR1_4594	chr4	8724899	8727740	chr4:8724899-8727740	2842	Chd7	G	8616153	8619030	Chd7	3	chr8	61703489	61706831	chr8:61703489-61706831	3343	G	CHD7	61589688	61592803	CHD7
wTR1_848	chr11	21895495	21898821	chr11:21895495-21898821	3327	Ehbp1	G	21902626	21910652	Otx1	13	chr2	63280824	63284236	chr2:63280824-63284236	3413	G	OTX1	63268706	63276964	EPHB1
wTR1_849	chr11	21907288	21909510	chr11:21907288-21909510	2223	Ehbp1	G	21899022	21901144	Otx1	2	chr2	63269806	63272110	chr2:63269806-63272110	2305	G	EHBP1	63278432	63280620	OTX1
wTR1_1642	chr12	82156077	82157901	chr12:82156077-82157901	1825	Smoc1	G	82126654	82128450	Smoc1	2	chr14	70377412	70378539	chr14:70377412-70378539	1128	G	SMOC1	70344923	70346849	SMOC1
wTR2_9989	chr2	105456184	105457184	chr2:105456184-105457184	1001	Pax6os1	G	105516417	105517527	Pax6	4	chr11	31892311	31893390	chr11:31892311-31893390	1080	G	PAX6-OS1	31830904	31832071	PAX6
wTR2_9992	chr2	105555824	105556839	chr2:105555824-105556839	1016	Elp4	G	105516210	105517470	Pax6	4	chr11	31789648	31790742	chr11:31789648-31790742	1095	G	ELP4	31830976	31832288	PAX6
wTR2_9995	chr2	105556324	105557462	chr2:105556324-105557462	1139	Elp4	G	105517523	105518546	Pax6	3	chr11	31788993	31790258	chr11:31788993-31790258	1266	G	ELP4	31830005	31830908	PAX6
wTR2_29996	chr2	105554744	105556102	chr2:105554744-105556102	1359	Elp4	G	105526660	105528157	Pax6	4	chr11	31790480	31792876	chr11:31790480-31792876	2397	G	ELP4	31820037	31821561	PAX6
wTR29990	chr2	105694655	105695606	chr2:105694655-105695606	952	Elp4	G	105515905	105517364	Pax6	8	chr11	31579239	31580312	chr11:31579239-31580312	1074	G	ELP4	31831082	31832558	PAX6
wTR2_10266	chr2	150669219	150673972	chr2:150669219-150673972	4754	Abhd12	G	150729387	150730031	Abhd12	27	chr20	25297790	25303869	chr20:25297790-25303869	6080	G	ABHD12	25370375	25371104	ABHD12
wTR2_10682	chr3	34130378	34131442	chr3:34130378-34131442	1065		I	34550358	34552382	Sox2	9	chr3	180927591	180928670	chr3:180927591-180928670	1080	I		181431162	181433312	SOX2
wTR2_10685	chr3	34130707	34131531	chr3:34130707-34131531	825		I	34549148	34549861	Sox2	3	chr3	180927931	180928760	chr3:180927931-180928760	830	I		181429957	181430666	SOX2
wTR2_10692	chr3	34310121	34310888	chr3:34310121-34310888	768		I	34549339	34550890	Sox2	4	chr3	181135248	181136034	chr3:181135248-181136034	787	I		181430150	181431722	SOX2
wTR2_10695	chr3	34333059	34334897	chr3:34333059-34334897	1839		I	34549374	34551588	Sox2	5	chr3	181159210	181161263	chr3:181159210-181161263	2054	I		181430185	181432453	SOX2
wTR2_10702	chr3	34339437	34340654	chr3:34339437-34340654	1218		I	34547258	34559140	Sox2	175	chr3	181171663	181172900	chr3:181171663-181172900	1238	I		181427969	181440344	SOX2
wTR2_10704	chr3	34339964	34340654	chr3:34339964-34340654	691		I	34536160	34546930	Sox2	89	chr3	181172219	181172900	chr3:181172219-181172900	682	I		181416231	181427622	SOX2
wTR2_10702.1	chr3	34342863	34346185	chr3:34342863-34346185	3323		I	34547258	34559140	Sox2	175	chr3	181175200	181178437	chr3:181175200-181178437	3238	I		181427969	181440344	SOX2
wTR2_10704.1	chr3	34342863	34346185	chr3:34342863-34346185	3323		I	34536160	34546930	Sox2	89	chr3	181175200	181178437	chr3:181175200-181178437	3238	I		181416231	181427622	SOX2
wTR2_10707	chr3	34364473	34365858	chr3:34364473-34365858	1386		I	34550589	34551508	Sox2	3	chr3	181215353	181217001	chr3:181215353-181217001	1649	I		181431417	181432369	SOX2
wTR2_10730	chr3	34982573	34983538	chr3:34982573-34983538	966		I	34549952	34550988	Sox2	3	chr3	181955009	181956063	chr3:181955009-181956063	1055	I		181430757	181431826	SOX2
wTR2_10732	chr3	34984737	34985227	chr3:34984737-34985227	491		I	34548886	34552382	Sox2	34	chr3	181956998	181957464	chr3:181956998-181957464	467	I		181429681	181433312	SOX2
wTR2_10732.1	chr3	34985270	34988854	chr3:34985270-34988854	3585		I	34548886	34552382	Sox2	34	chr3	181957507	181961306	chr3:181957507-181961306	3800	I		181429681	181433312	SOX2
wTR2_10725	chr3	34989034	34990865	chr3:34989034-34990865	1832		I	34548123	34550319	Sox2	8	chr3	181961743	181963625	chr3:181961743-181963625	1883	I		181428859	181431123	SOX2
wTR2_10731	chr3	35000527	35002527	chr3:35000527-35002527	2001		I	34550038	34551185	Sox2	22	chr3	181974472	181976670	chr3:181974472-181976670	2199	I		181430843	181432026	SOX2
wTR2_10728	chr3	35039842	35041859	chr3:35039842-35041859	2018		I	34549589	34550289	Sox2	7	chr3	182009835	182011912	chr3:182009835-182011912	2078	I		181430394	181431094	SOX2
wTR2_10734	chr3	35039496	35041202	chr3:35039496-35041202	1707		I	34550951	34552146	Sox2	4	chr3	182009473	182011306	chr3:182009473-182011306	1834	I		181431786	181433019	SOX2
wTR2_10726	chr3	35047291	35049704	chr3:35047291-35049704	2414		I	34548502	34550006	Sox2	7	chr3	182017284	182019478	chr3:182017284-182019478	2195	I		181429284	181430811	SOX2
wTR2_10733	chr3	35237968	35241586	chr3:35237968-35241586	3619		I	34548861	34553246	Sox2	25	chr3	182223809	182228557	chr3:182223809-182228557	4749	I		181429656	181434182	SOX2
wTR2_10729	chr3	35379107	35382704	chr3:35379107-35382704	3598		I	34547515	34553408	Sox2	32	chr3	182333836	182337894	chr3:182333836-182337894	4059	I		181428211	181434361	SOX2
wTR2_11563	chr4	8301201	8302759	chr4:8301201-8302759	1559		I	8619413	8620743	Chd7	5	chr8	61316732	61318279	chr8:61316732-61318279	1548	I		61593235	61594560	CHD7
wTR2_11565	chr4	8307998	8310050	chr4:8307998-8310050	2053		I	8618627	8619971	Chd7	5	chr8	61325257	61328278	chr8:61325257-61328278	3022	I		61592396	61593815	CHD7
wTR2_11567	chr4	8532665	8533665	chr4:8532665-8533665	1001	Rab2a	G	8618866	8619994	Chd7	3	chr8	61532328	61533343	chr8:61532328-61533343	1016	G	RAB2A	61592640	61593838	CHD7
wTR2_11568	chr4	8574803	8575965	chr4:8574803-8575965	1163		I	8619280	8620596	Chd7	6	chr8	61565083	61566483	chr8:61565083-61566483	1401	I		61593101	61594406	CHD7
wTR2_11571	chr4	8676394	8677489	chr4:8676394-8677489	1096	Chd7	G	8618323	8619629	Chd7	3	chr8	61651568	61652811	chr8:61651568-61652811	1244	G	CHD7	61592080	61593438	CHD7
wTR2_11572	chr4	8724646	8727796	chr4:8724646-8727796	3151	Chd7	G	8618212	8620413	Chd7	14	chr8	61703225	61706869	chr8:61703225-61706869	3645	G	CHD7	61591965	61594236	CHD7
wTR2_11573	chr4	8838322	8840524	chr4:8838322-8840524	2203		I	8619189	8620596	Chd7	8	chr8	61822277	61824930	chr8:61822277-61824930	2654	I		61593003	61594406	CHD7
wTR2_11569	chr4	8865320	8866610	chr4:8865320-8866610	1291		I	8618239	8619422	Chd7	3	chr8	61855317	61857028	chr8:61855317-61857028	1712	I		61591992	61593244	CHD7
wTR2_11570	chr4	8953653	8954446	chr4:8953653-8954446	794		I	8618323	8619422	Chd7	3	chr8	61934793	61935585	chr8:61934793-61935585	793	I		61592080	61593244	CHD7
wTR2_11575	chr4	8953653	8954970	chr4:8953653-8954970	1318		I	8619829	8620829	Chd7	4	chr8	61934793	61936135	chr8:61934793-61936135	1343	I		61593648	61594644	CHD7
wTR2_3108	chr12	82133942	82135316	chr12:82133942-82135316	1375	Smoc1	G	82045948	82046732	Smoc1	4	chr14	70353951	70355337	chr14:70353951-70355337	1387	G	SMOC1	70233445	70234045	SMOC1
wTR2_3110	chr12	82240816	82242709	chr12:82240816-82242709	1894		G	82126482	82128660	Smoc1	8	chr14	70446992	70448406	chr14:70446992-70448406	1415	G	SMOC1	70344756	70347035	SMOC1
wTR3_4229	chr2	105455922	105456922	chr2:105455922-105456922	1001	Pax6os1	G	105516744	105518114	Pax6	3	chr11	31892621	31893660	chr11:31892621-31893660	1040	G	PAX6OS1	31830344	31831704	PAX6
wTR3_4230	chr2	105694346	105695655	chr2:105694346-105695655	1310	Elp4	G	105516866	105518207	Pax6	3	chr11	31579162	31580412	chr11:31579162-31580412	1251	G	ELP4	31830252	31831582	PAX6
wTR3_4459	chr3	34130440	34131531	chr3:34130440-34131531	1092		I	34548884	34549861	Sox2	4	chr3	180927653	180928760	chr3:180927653-180928760	1108	I		181429679	181430666	SOX2
wTR3_4461	chr3	34130707	34131877	chr3:34130707-34131877	1171		I	34550589	34551770	Sox2	4	chr3	180927931	180929202	chr3:180927931-180929202	1272	I		181431417	181432643	SOX2
wTR3_4470	chr3	34339440	34340654	chr3:34339440-34340654	1215		I	34547515	34554352	Sox2	82	chr3	181171666	181172900	chr3:181171666-181172900	1235	I		181428211	181435372	SOX2
wTR3_4470.1	chr3	34342863	34346185	chr3:34342863-34346185	3323		I	34547515	34554352	Sox2	82	chr3	181175200	181178437	chr3:181175200-181178437	3238	I		181428211	181435372	SOX2
wTR3_4485	chr3	34463763	34464443	chr3:34463763-34464443	681	Sox2-ot	G	34550674	34551773	Sox2	3	chr3	181332540	181333382	chr3:181332540-181333382	843	G	SOX2-OT	181431501	181432646	SOX2
wTR3_4487	chr3	34463970	34465635	chr3:34463970-34465635	1666	Sox2-ot	G	34549589	34550464	Sox2	3	chr3	181332700	181334261	chr3:181332700-181334261	1562	G	SOX2-OT	181430394	181431292	SOX2
wTR3_4489	chr3	34541433	34543487	chr3:34541433-34543487	2055	Mir1897;Sox2ot	G	34550198	34552382	Sox2	27	chr3	181421924	181424070	chr3:181421924-181424070	2147	G	SOX2-OT	181431003	181433312	SOX2
wTR3_4490	chr3	34555983	34563712	chr3:34555983-34563712	7730	Sox2;Sox2ot	G	34536962	34555787	Sox2	440	chr3	181437041	181445185	chr3:181437041-181445185	8145	G	SOX2-OT	181417067	181436843	SOX2
wTR3_4490.1	chr3	34564710	34571564	chr3:34564710-34571564	6855	Sox2;Sox2ot	G	34536962	34555787	Sox2	440	chr3	181446099	181453788	chr3:181446099-181453788	7690	G	SOX2-OT	181417067	181436843	SOX2
wTR3_4493	chr3	34987508	34988840	chr3:34987508-34988840	1333		I	34550996	34552146	Sox2	5	chr3	181959771	181961295	chr3:181959771-181961295	1525	I		181431834	181433019	SOX2
wTR3_4492	chr3	35000527	35002527	chr3:35000527-35002527	2001		I	34550198	34552792	Sox2	16	chr3	181974472	181976670	chr3:181974472-181976670	2199	I		181431003	181433730	SOX2
wTR3_4491	chr3	35380974	35381782	chr3:35380974-35381782	809		I	34550358	34551773	Sox2	3	chr3	182335579	182336428	chr3:182335579-182336428	850	I		181431162	181432646	SOX2
wTR3_4868	chr4	8726264	8727264	chr4:8726264-8727264	1001	Chd7	G	8619620	8620462	Chd7	3	chr8	61705034	61706028	chr8:61705034-61706028	995	G	CHD7	61593428	61594285	CHD7
	chr6	124643522	124645233	chr6:124643522-124645233	1712	Lpcat3	G	124691099	124692046	Grcc10	4
wTR3_759	chr11	83857116	83857777	chr11:83857116-83857777	662	Synrg	G	100275564	100276129	Otx1	4	chr17	35875287	35876155	chr17:35875287-35876155	869	G	SYNRG	39967779	39968334	FKBP10;P3H4
wTR3_1290	chr12	82247206	82248445	chr12:82247206-82248445	1240	Smoc1	G	82127972	82128967	Smoc1	3	chr14	70454056	70455160	chr14:70454056-70455160	1105	G	SMOC1	70346310	70347382	SMOC1

## Sheet: poised
id	chromosome_mm9	start_E_mm9	end_E_mm9	coordinates_mm9	width_E_mm9	Gene_E_mm9	Annotation_E_mm9	start_P_mm9	end_P_mm9	Gene_P_mm9	PET_counts	chromosome_hg19	start_E_hg19	end_E_hg19	coordinates_E_hg19	width_E_hg19	Annotation_E_hg19	Gene_E_hg19	start_P_hg19	end_P_hg19	Gene_P_hg19
	chr2	172783067	172785155	chr2:172783067-172785155	2089		I	172761952	172764902	Bmp7	2
wTR1_4596	chr4	8700047	8702212	chr4:8700047-8702212	2166	Chd7	G	8617225	8619543	Chd7	2	chr8	61677039	61679738	chr8:61677039-61679738	2700	G	CHD7	61590871	61593351	CHD7
wTR1_850	chr11	21976491	21977558	chr11:21976491-21977558	1068	Ehbp1	G	21899142	21900974	Otx1	2	chr2	63195832	63196883	chr2:63195832-63196883	1052	G	EHBP1	63278602	63280514	OTX1
wTR1_2107	chr14	17391090	17391581	chr14:17391090-17391581	492	Rarb	G	17391090	17391581	Rarb	2	chr3	25489877	25490573	chr3:25489877-25490573	697	G	RARB	25469682	25472302	RARB
wTR2_9988	chr2	105446210	105447022	chr2:105446210-105447022	813	Pax6os1	G	105517546	105518645	Pax6	3	chr11	31902435	31903706	chr11:31902435-31903706	1272	G	PAX6OS1	31829899	31830882	PAX6
wTR2_9993	chr2	105922939	105924835	chr2:105922939-105924835	1897		I	105516362	105518299	Pax6	7	chr11	31259426	31261376	chr11:31259426-31261376	1951	I		31830157	31832138	PAX6
wTR2_10265	chr2	150634252	150634956	chr2:150634252-150634956	705	Pygb	G	150729406	150730700	Abhd12	4	chr20	25251624	25252443	chr20:25251624-25252443	820	G	PYGB	25370398	25371687	PAX6
wTR2_10727	chr3	35222271	35222843	chr3:35222271-35222843	573		I	34549319	34550478	Sox2	3	chr3	182208016	182208602	chr3:182208016-182208602	587	I		181430128	181431306	SOX2
wTR2_11574	chr4	8777207	8778371	chr4:8777207-8778371	1165	Chd7	G	8619413	8620596	Chd7	3	chr8	61760314	61761573	chr8:61760314-61761573	1260	G	CHD7	61593235	61594406	CHD7
wTR2_16873	chr9	7960306	7962152	chr9:7960306-7962152	1847	Yap1	G	8003603	8005015	Yap1	6	chr11	102057000	102058965	chr11:102057000-102058965	1966	G	YAP1	101980800	101982774	YAP1
wTR2_1044	chr11	21914337	21916337	chr11:21914337-21916337	2001	Ehbp1	G	21899239	21902836	Otx1	21	chr2	63263179	63265049	chr2:63263179-63265049	1871	G	EHBP1	63276750	63280429	OTX1
wTR2_1044.1	chr11	21917730	21918322	chr11:21917730-21918322	593	Otx1	G	21899239	21902836	Otx1	21	chr2	63261101	63261757	chr2:63261101-63261757	657	G	OTX1	63276750	63280429	OTX1
wTR2_3111	chr12	82143224	82143576	chr12:82143224-82143576	353	Smoc1	G	82127372	82128223	Smoc1	3	chr14	70362513	70363204	chr14:70362513-70363204	692	G	SMOC1	70345768	70346598	SMOC1

## Sheet: Unique
ACTIVE
id	chromosome_mm9	start_E_mm9	end_E_mm9	coordinates_E_mm9	width_E_mm9	Gene_E_mm9	Annotation_E_mm9	start_P_mm9	end_P_mm9	Gene_P_mm9	PET_counts	chromosome_hg19	start_E_hg19	end_E_hg19	coordinates_E_hg19	width_E_hg19	Annotation_E_hg19	Gene_E_hg19	start_P_hg19	end_P_hg19	Gene_P_hg19
wTR1_4120	chr2	150672171	150675579	chr2:150672171-150675579	3409	Abhd12	G	150728960	150731301	Abhd12	4	chr20	25301071	25305440	chr20:25301071-25305440	4370	G	ABHD12	25369936	25372175	ABHD12
wTR1_4593	chr4	8574803	8576716	chr4:8574803-8576716	1914		I	8615967	8620646	Chd7	6	chr8	61565083	61567188	chr8:61565083-61567188	2106	I		61589359	61594461	CHD7
wTR1_4594	chr4	8724899	8727740	chr4:8724899-8727740	2842	Chd7	G	8616153	8619030	Chd7	3	chr8	61703489	61706831	chr8:61703489-61706831	3343	G	CHD7	61589688	61592803	CHD7
wTR1_848	chr11	21895495	21898821	chr11:21895495-21898821	3327	Ehbp1	G	21902626	21910652	Otx1	13	chr2	63280824	63284236	chr2:63280824-63284236	3413	G	OTX1	63268706	63276964	EPHB1
wTR1_849	chr11	21907288	21909510	chr11:21907288-21909510	2223	Ehbp1	G	21899022	21901144	Otx1	2	chr2	63269806	63272110	chr2:63269806-63272110	2305	G	EHBP1	63278432	63280620	OTX1
wTR1_1642	chr12	82156077	82157901	chr12:82156077-82157901	1825	Smoc1	G	82126654	82128450	Smoc1	2	chr14	70377412	70378539	chr14:70377412-70378539	1128	G	SMOC1	70344923	70346849	SMOC1
wTR2_9989	chr2	105456184	105457184	chr2:105456184-105457184	1001	Pax6os1	G	105516417	105517527	Pax6	4	chr11	31892311	31893390	chr11:31892311-31893390	1080	G	PAX6-OS1	31830904	31832071	PAX6
wTR2_9992	chr2	105555824	105556839	chr2:105555824-105556839	1016	Elp4	G	105516210	105517470	Pax6	4	chr11	31789648	31790742	chr11:31789648-31790742	1095	G	ELP4	31830976	31832288	PAX6
wTR2_9995	chr2	105556324	105557462	chr2:105556324-105557462	1139	Elp4	G	105517523	105518546	Pax6	3	chr11	31788993	31790258	chr11:31788993-31790258	1266	G	ELP4	31830005	31830908	PAX6
wTR2_29996	chr2	105554744	105556102	chr2:105554744-105556102	1359	Elp4	G	105526660	105528157	Pax6	4	chr11	31790480	31792876	chr11:31790480-31792876	2397	G	ELP4	31820037	31821561	PAX6
wTR29990	chr2	105694655	105695606	chr2:105694655-105695606	952	Elp4	G	105515905	105517364	Pax6	8	chr11	31579239	31580312	chr11:31579239-31580312	1074	G	ELP4	31831082	31832558	PAX6
wTR2_10266	chr2	150669219	150673972	chr2:150669219-150673972	4754	Abhd12	G	150729387	150730031	Abhd12	27	chr20	25297790	25303869	chr20:25297790-25303869	6080	G	ABHD12	25370375	25371104	ABHD12
wTR2_10682	chr3	34130378	34131442	chr3:34130378-34131442	1065		I	34550358	34552382	Sox2	9	chr3	180927591	180928670	chr3:180927591-180928670	1080	I		181431162	181433312	SOX2
wTR2_10685	chr3	34130707	34131531	chr3:34130707-34131531	825		I	34549148	34549861	Sox2	3	chr3	180927931	180928760	chr3:180927931-180928760	830	I		181429957	181430666	SOX2
wTR2_10692	chr3	34310121	34310888	chr3:34310121-34310888	768		I	34549339	34550890	Sox2	4	chr3	181135248	181136034	chr3:181135248-181136034	787	I		181430150	181431722	SOX2
wTR2_10695	chr3	34333059	34334897	chr3:34333059-34334897	1839		I	34549374	34551588	Sox2	5	chr3	181159210	181161263	chr3:181159210-181161263	2054	I		181430185	181432453	SOX2
wTR2_10702	chr3	34339437	34340654	chr3:34339437-34340654	1218		I	34547258	34559140	Sox2	175	chr3	181171663	181172900	chr3:181171663-181172900	1238	I		181427969	181440344	SOX2
wTR2_10704	chr3	34339964	34340654	chr3:34339964-34340654	691		I	34536160	34546930	Sox2	89	chr3	181172219	181172900	chr3:181172219-181172900	682	I		181416231	181427622	SOX2
wTR2_10702.1	chr3	34342863	34346185	chr3:34342863-34346185	3323		I	34547258	34559140	Sox2	175	chr3	181175200	181178437	chr3:181175200-181178437	3238	I		181427969	181440344	SOX2
wTR2_10707	chr3	34364473	34365858	chr3:34364473-34365858	1386		I	34550589	34551508	Sox2	3	chr3	181215353	181217001	chr3:181215353-181217001	1649	I		181431417	181432369	SOX2
wTR2_10730	chr3	34982573	34983538	chr3:34982573-34983538	966		I	34549952	34550988	Sox2	3	chr3	181955009	181956063	chr3:181955009-181956063	1055	I		181430757	181431826	SOX2
wTR2_10732	chr3	34984737	34985227	chr3:34984737-34985227	491		I	34548886	34552382	Sox2	34	chr3	181956998	181957464	chr3:181956998-181957464	467	I		181429681	181433312	SOX2
wTR2_10732.1	chr3	34985270	34988854	chr3:34985270-34988854	3585		I	34548886	34552382	Sox2	34	chr3	181957507	181961306	chr3:181957507-181961306	3800	I		181429681	181433312	SOX2
wTR2_10725	chr3	34989034	34990865	chr3:34989034-34990865	1832		I	34548123	34550319	Sox2	8	chr3	181961743	181963625	chr3:181961743-181963625	1883	I		181428859	181431123	SOX2
wTR2_10731	chr3	35000527	35002527	chr3:35000527-35002527	2001		I	34550038	34551185	Sox2	22	chr3	181974472	181976670	chr3:181974472-181976670	2199	I		181430843	181432026	SOX2
wTR2_10728	chr3	35039842	35041859	chr3:35039842-35041859	2018		I	34549589	34550289	Sox2	7	chr3	182009835	182011912	chr3:182009835-182011912	2078	I		181430394	181431094	SOX2
wTR2_10734	chr3	35039496	35041202	chr3:35039496-35041202	1707		I	34550951	34552146	Sox2	4	chr3	182009473	182011306	chr3:182009473-182011306	1834	I		181431786	181433019	SOX2
wTR2_10726	chr3	35047291	35049704	chr3:35047291-35049704	2414		I	34548502	34550006	Sox2	7	chr3	182017284	182019478	chr3:182017284-182019478	2195	I		181429284	181430811	SOX2
wTR2_10733	chr3	35237968	35241586	chr3:35237968-35241586	3619		I	34548861	34553246	Sox2	25	chr3	182223809	182228557	chr3:182223809-182228557	4749	I		181429656	181434182	SOX2
wTR2_10729	chr3	35379107	35382704	chr3:35379107-35382704	3598		I	34547515	34553408	Sox2	32	chr3	182333836	182337894	chr3:182333836-182337894	4059	I		181428211	181434361	SOX2
wTR2_11563	chr4	8301201	8302759	chr4:8301201-8302759	1559		I	8619413	8620743	Chd7	5	chr8	61316732	61318279	chr8:61316732-61318279	1548	I		61593235	61594560	CHD7
wTR2_11565	chr4	8307998	8310050	chr4:8307998-8310050	2053		I	8618627	8619971	Chd7	5	chr8	61325257	61328278	chr8:61325257-61328278	3022	I		61592396	61593815	CHD7
wTR2_11567	chr4	8532665	8533665	chr4:8532665-8533665	1001	Rab2a	G	8618866	8619994	Chd7	3	chr8	61532328	61533343	chr8:61532328-61533343	1016	G	RAB2A	61592640	61593838	CHD7
wTR2_11568	chr4	8574803	8575965	chr4:8574803-8575965	1163		I	8619280	8620596	Chd7	6	chr8	61565083	61566483	chr8:61565083-61566483	1401	I		61593101	61594406	CHD7
wTR2_11571	chr4	8676394	8677489	chr4:8676394-8677489	1096	Chd7	G	8618323	8619629	Chd7	3	chr8	61651568	61652811	chr8:61651568-61652811	1244	G	CHD7	61592080	61593438	CHD7
wTR2_11572	chr4	8724646	8727796	chr4:8724646-8727796	3151	Chd7	G	8618212	8620413	Chd7	14	chr8	61703225	61706869	chr8:61703225-61706869	3645	G	CHD7	61591965	61594236	CHD7
wTR2_11573	chr4	8838322	8840524	chr4:8838322-8840524	2203		I	8619189	8620596	Chd7	8	chr8	61822277	61824930	chr8:61822277-61824930	2654	I		61593003	61594406	CHD7
wTR2_11569	chr4	8865320	8866610	chr4:8865320-8866610	1291		I	8618239	8619422	Chd7	3	chr8	61855317	61857028	chr8:61855317-61857028	1712	I		61591992	61593244	CHD7
wTR2_11570	chr4	8953653	8954446	chr4:8953653-8954446	794		I	8618323	8619422	Chd7	3	chr8	61934793	61935585	chr8:61934793-61935585	793	I		61592080	61593244	CHD7
wTR2_11575	chr4	8953653	8954970	chr4:8953653-8954970	1318		I	8619829	8620829	Chd7	4	chr8	61934793	61936135	chr8:61934793-61936135	1343	I		61593648	61594644	CHD7
wTR2_3108	chr12	82133942	82135316	chr12:82133942-82135316	1375	Smoc1	G	82045948	82046732	Smoc1	4	chr14	70353951	70355337	chr14:70353951-70355337	1387	G	SMOC1	70233445	70234045	SMOC1
wTR2_3110	chr12	82240816	82242709	chr12:82240816-82242709	1894		G	82126482	82128660	Smoc1	8	chr14	70446992	70448406	chr14:70446992-70448406	1415	G	SMOC1	70344756	70347035	SMOC1
wTR3_4229	chr2	105455922	105456922	chr2:105455922-105456922	1001	Pax6os1	G	105516744	105518114	Pax6	3	chr11	31892621	31893660	chr11:31892621-31893660	1040	G	PAX6OS1	31830344	31831704	PAX6
wTR3_4230	chr2	105694346	105695655	chr2:105694346-105695655	1310	Elp4	G	105516866	105518207	Pax6	3	chr11	31579162	31580412	chr11:31579162-31580412	1251	G	ELP4	31830252	31831582	PAX6
wTR3_4459	chr3	34130440	34131531	chr3:34130440-34131531	1092		I	34548884	34549861	Sox2	4	chr3	180927653	180928760	chr3:180927653-180928760	1108	I		181429679	181430666	SOX2
wTR3_4461	chr3	34130707	34131877	chr3:34130707-34131877	1171		I	34550589	34551770	Sox2	4	chr3	180927931	180929202	chr3:180927931-180929202	1272	I		181431417	181432643	SOX2
wTR3_4470	chr3	34339440	34340654	chr3:34339440-34340654	1215		I	34547515	34554352	Sox2	82	chr3	181171666	181172900	chr3:181171666-181172900	1235	I		181428211	181435372	SOX2
wTR3_4485	chr3	34463763	34464443	chr3:34463763-34464443	681	Sox2-ot	G	34550674	34551773	Sox2	3	chr3	181332540	181333382	chr3:181332540-181333382	843	G	SOX2-OT	181431501	181432646	SOX2
wTR3_4487	chr3	34463970	34465635	chr3:34463970-34465635	1666	Sox2-ot	G	34549589	34550464	Sox2	3	chr3	181332700	181334261	chr3:181332700-181334261	1562	G	SOX2-OT	181430394	181431292	SOX2
wTR3_4489	chr3	34541433	34543487	chr3:34541433-34543487	2055	Mir1897;Sox2ot	G	34550198	34552382	Sox2	27	chr3	181421924	181424070	chr3:181421924-181424070	2147	G	SOX2-OT	181431003	181433312	SOX2
wTR3_4490	chr3	34555983	34563712	chr3:34555983-34563712	7730	Sox2;Sox2ot	G	34536962	34555787	Sox2	440	chr3	181437041	181445185	chr3:181437041-181445185	8145	G	SOX2-OT	181417067	181436843	SOX2
wTR3_4490.1	chr3	34564710	34571564	chr3:34564710-34571564	6855	Sox2;Sox2ot	G	34536962	34555787	Sox2	440	chr3	181446099	181453788	chr3:181446099-181453788	7690	G	SOX2-OT	181417067	181436843	SOX2
wTR3_4493	chr3	34987508	34988840	chr3:34987508-34988840	1333		I	34550996	34552146	Sox2	5	chr3	181959771	181961295	chr3:181959771-181961295	1525	I		181431834	181433019	SOX2
wTR3_4491	chr3	35380974	35381782	chr3:35380974-35381782	809		I	34550358	34551773	Sox2	3	chr3	182335579	182336428	chr3:182335579-182336428	850	I		181431162	181432646	SOX2
wTR3_4868	chr4	8726264	8727264	chr4:8726264-8727264	1001	Chd7	G	8619620	8620462	Chd7	3	chr8	61705034	61706028	chr8:61705034-61706028	995	G	CHD7	61593428	61594285	CHD7
	chr6	124643522	124645233	chr6:124643522-124645233	1712	Lpcat3	G	124691099	124692046	Grcc10	4
wTR3_759	chr11	83857116	83857777	chr11:83857116-83857777	662	Synrg	G	100275564	100276129	Otx1	4	chr17	35875287	35876155	chr17:35875287-35876155	869	G	SYNRG	39967779	39968334	FKBP10;P3H4
wTR3_1290	chr12	82247206	82248445	chr12:82247206-82248445	1240	Smoc1	G	82127972	82128967	Smoc1	3	chr14	70454056	70455160	chr14:70454056-70455160	1105	G	SMOC1	70346310	70347382	SMOC1
POISED
	chr2	172783067	172785155	chr2:172783067-172785155	2089		I	172761952	172764902	Bmp7	2
wTR1_4596	chr4	8700047	8702212	chr4:8700047-8702212	2166	Chd7	G	8617225	8619543	Chd7	2	chr8	61677039	61679738	chr8:61677039-61679738	2700	G	CHD7	61590871	61593351	CHD7
wTR1_850	chr11	21976491	21977558	chr11:21976491-21977558	1068	Ehbp1	G	21899142	21900974	Otx1	2	chr2	63195832	63196883	chr2:63195832-63196883	1052	G	EHBP1	63278602	63280514	OTX1
wTR1_2107	chr14	17391090	17391581	chr14:17391090-17391581	492	Rarb	G	17391090	17391581	Rarb	2	chr3	25489877	25490573	chr3:25489877-25490573	697	G	RARB	25469682	25472302	RARB
wTR2_9988	chr2	105446210	105447022	chr2:105446210-105447022	813	Pax6os1	G	105517546	105518645	Pax6	3	chr11	31902435	31903706	chr11:31902435-31903706	1272	G	PAX6OS1	31829899	31830882	PAX6
wTR2_9993	chr2	105922939	105924835	chr2:105922939-105924835	1897		I	105516362	105518299	Pax6	7	chr11	31259426	31261376	chr11:31259426-31261376	1951	I		31830157	31832138	PAX6
wTR2_10265	chr2	150634252	150634956	chr2:150634252-150634956	705	Pygb	G	150729406	150730700	Abhd12	4	chr20	25251624	25252443	chr20:25251624-25252443	820	G	PYGB	25370398	25371687	PAX6
wTR2_10727	chr3	35222271	35222843	chr3:35222271-35222843	573		I	34549319	34550478	Sox2	3	chr3	182208016	182208602	chr3:182208016-182208602	587	I		181430128	181431306	SOX2
wTR2_11574	chr4	8777207	8778371	chr4:8777207-8778371	1165	Chd7	G	8619413	8620596	Chd7	3	chr8	61760314	61761573	chr8:61760314-61761573	1260	G	CHD7	61593235	61594406	CHD7
wTR2_16873	chr9	7960306	7962152	chr9:7960306-7962152	1847	Yap1	G	8003603	8005015	Yap1	6	chr11	102057000	102058965	chr11:102057000-102058965	1966	G	YAP1	101980800	101982774	YAP1
wTR2_1044	chr11	21914337	21916337	chr11:21914337-21916337	2001	Ehbp1	G	21899239	21902836	Otx1	21	chr2	63263179	63265049	chr2:63263179-63265049	1871	G	EHBP1	63276750	63280429	OTX1
wTR2_1044.1	chr11	21917730	21918322	chr11:21917730-21918322	593	Otx1	G	21899239	21902836	Otx1	21	chr2	63261101	63261757	chr2:63261101-63261757	657	G	OTX1	63276750	63280429	OTX1
wTR2_3111	chr12	82143224	82143576	chr12:82143224-82143576	353	Smoc1	G	82127372	82128223	Smoc1	3	chr14	70362513	70363204	chr14:70362513-70363204	692	G	SMOC1	70345768	70346598	SMOC1
