# Supplementary material for: Bridging between Mouse and Human Enhancer-Promoter Long-Range Interactions in Neural Stem Cells, to Understand Enhancer Function in Neurodevelopmental Disease
Source: Int J Mol Sci. 2022 Jul 19;23(14):7964. doi: 10.3390/ijms23147964 (PMC9322198; doi:10.3390/ijms23147964)
Supplement: Supplementary file 1 [file ijms-23-07964-s001.zip › Supplementary Table S5 - ocular intergenic.xlsx]

## Sheet: legend
chromosome_mm9			chromosome of intragenic enhancer regions in mouse
start/end_E_mm9			start and end of intragenic enhancer regions in mouse
coordinates_E_mm9			genomic coordinates of mouse intragenic mouse enhancer
width_E_mm9			width of intragenic enhancer regions in mouse
associated_gene_name_mm9			eye-development gene containing the enhancer region in mouse
Annotation_E_mm9			annotation of mouse enhancer regions: G (intragenic) or I (intergenic)
chromosome_hg19			chromosome of intragenic enhancer region in human (human equivalent of chromosome_mm9)
start/end_E_hg19			start and end of human intragenic enhancer regions (human equivalent of start/end_E_mm9)
coordinates_E_hg19			genomic coordinates of human intragenic enhancer regions (human equivalent of coordinates_E_mm9)
width_E_hg19			width of human intragenic enhancer regions (human equivalent of width_E_mm9)
Associated_gene_name_hg19			human gene harboring the intragenic enhancer region
Location			if associated_gene_names_hg19 is not orthologous to associated_gene_name_mm9, it checks whether the enhancer region is located by +/- 20kb from the human orthologue
Batch			states the ChIA-PET replicate

## Sheet: Active
chromosome_mm9	start_mm9	end_mm9	coordinates_mm9	width_mm9	Associated_Gene_Name_mm9	chromosome_hg19	start_hg19	end_hg19	coordinates_hg19	width_hg19	Associated_Gene_Name_hg19	Location	Batch
chr1	75174950	75177382	chr1:75174950-75177382	2433	Abcb6	chr2	220081624	220084056	chr2:220081624-220084056	2432	ABCB6	NA	wTR1
chr12	82128357	82136649	chr12:82128357-82136649	8293	Smoc1	chr14	70346741	70355337	chr14:70346741-70355337	8596	SMOC1	NA	wTR1
chr12	82184862	82187088	chr12:82184862-82187088	2227	Smoc1	chr14	70398038	70399953	chr14:70398038-70399953	1915	SMOC1	NA	wTR1
chr12	82205785	82208089	chr12:82205785-82208089	2305	Smoc1	chr14	70419052	70421528	chr14:70419052-70421528	2476	SMOC1	NA	wTR1
chr12	82240575	82244721	chr12:82240575-82244721	4147	Smoc1	chr14	70446168	70450930	chr14:70446168-70450930	4762	SMOC1	NA	wTR1
chr12	82245857	82249753	chr12:82245857-82249753	3897	Smoc1	chr14	70452862	70457182	chr14:70452862-70457182	4320	SMOC1	NA	wTR1
chr12	82252098	82254230	chr12:82252098-82254230	2133	Smoc1	chr14	70459496	70461489	chr14:70459496-70461489	1993	SMOC1	NA	wTR1
chr13	78329789	78335728	chr13:78329789-78335728	5940	Nr2f1	chr5	92922822	92928746	chr5:92922822-92928746	5924	NR2F1	NA	wTR1
chr14	17315329	17317847	chr14:17315329-17317847	2519	Rarb	chr3	25567552	25570240	chr3:25567552-25570240	2688	RARB	NA	wTR1
chr14	17402995	17407963	chr14:17402995-17407963	4969	Rarb	chr3	25469780	25474473	chr3:25469780-25474473	4693	RARB	NA	wTR1
chr14	17408189	17410750	chr14:17408189-17410750	2562	Rarb	chr3	25467318	25469544	chr3:25467318-25469544	2226	RARB	NA	wTR1
chr14	52930499	52937737	chr14:52930499-52937737	7239	Sall2	chr14	21988899	21995626	chr14:21988899-21995626	6727	SALL2	NA	wTR1
chr14	52944645	52946831	chr14:52944645-52946831	2187	Sall2	chr14	22002512	22004258	chr14:22002512-22004258	1746	SALL2	NA	wTR1
chr14	52947954	52952662	chr14:52947954-52952662	4709	Sall2	NA	NA	NA	NA	NA	NA	NA	wTR1
chr17	86013932	86016029	chr17:86013932-86016029	2098	Six3	chr2	45162362	45164552	chr2:45162362-45164552	2190	LINC01883	UPSTREAM	wTR1
chr17	86016612	86018806	chr17:86016612-86018806	2195	Six3	chr2	45165111	45167433	chr2:45165111-45167433	2322	LINC01883	UPSTREAM	wTR1
chr17	86018888	86022132	chr17:86018888-86022132	3245	Six3	chr2	45167515	45170803	chr2:45167515-45170803	3288	SIX3	NA	wTR1
chr17	86025900	86029895	chr17:86025900-86029895	3996	Six3	chr2	45174597	45178723	chr2:45174597-45178723	4126	NA	DOWNSTREAM	wTR1
chr2	105513176	105515827	chr2:105513176-105515827	2652	Pax6	chr11	31832641	31835367	chr11:31832641-31835367	2726	PAX6	NA	wTR1
chr2	105518507	105523511	chr2:105518507-105523511	5005	Pax6	chr11	31824777	31830020	chr11:31824777-31830020	5243	PAX6	NA	wTR1
chr2	150727210	150730508	chr2:150727210-150730508	3299	Abhd12	chr20	25368704	25371563	chr20:25368704-25371563	2859	ABHD12	NA	wTR1
chr2	172757853	172761458	chr2:172757853-172761458	3606	Bmp7	chr20	55833450	55836502	chr20:55833450-55836502	3052	BMP7	NA	wTR1
chr2	172761997	172767476	chr2:172761997-172767476	5480	Bmp7	chr20	55836972	55843316	chr20:55836972-55843316	6344	BMP7	NA	wTR1
chr4	8620319	8626011	chr4:8620319-8626011	5693	Chd7	chr8	61594166	61600227	chr8:61594166-61600227	6061	CHD7	NA	wTR1
chr4	8675732	8678808	chr4:8675732-8678808	3077	Chd7	chr8	61650890	61654148	chr8:61650890-61654148	3258	CHD7	NA	wTR1
chr4	8764002	8766163	chr4:8764002-8766163	2162	Chd7	chr8	61746714	61749023	chr8:61746714-61749023	2309	CHD7	NA	wTR1
chr4	9769994	9775526	chr4:9769994-9775526	5533	Gdf6	chr8	97168861	97174862	chr8:97168861-97174862	6001	GDF6	NA	wTR1
chr5	65588751	65592785	chr5:65588751-65592785	4035	Wdr19	NA	NA	NA	NA	NA	NA	NA	wTR1
chr6	124690952	124693065	chr6:124690952-124693065	2114	Grcc10	chr12	7050967	7053321	chr12:7050967-7053321	2354	C12orf57 (GRCC10)	NA	wTR1
chr8	49542205	49545499	chr8:49542205-49545499	3295	Odz3	chr4	183476247	183478987	chr4:183476247-183478987	2740	TENM3 (Odz3)	NA	wTR1
chr9	57959007	57962308	chr9:57959007-57962308	3302	Stra6	chr15	74514356	74517877	chr15:74514356-74517877	3521	CCDC33	UPSTREAM	wTR1
chr9	57999396	58002140	chr9:57999396-58002140	2745	Stra6	chr15	74471339	74474065	chr15:74471339-74474065	2726	STRA6	NA	wTR1
chr1	75174950	75177382	chr1:75174950-75177382	2433	Abcb6	chr2	220081624	220084056	chr2:220081624-220084056	2432	ABCB6	NA	wTR2
chr11	21895495	21901247	chr11:21895495-21901247	5753	Otx1	chr2	63278324	63284236	chr2:63278324-63284236	5912	OTX1	NA	wTR2
chr12	82154468	82158075	chr12:82154468-82158075	3608	Smoc1	chr14	70375924	70378539	chr14:70375924-70378539	2615	SMOC1	NA	wTR2
chr12	82184862	82187088	chr12:82184862-82187088	2227	Smoc1	chr14	70398038	70399953	chr14:70398038-70399953	1915	SMOC1	NA	wTR2
chr12	82205785	82208089	chr12:82205785-82208089	2305	Smoc1	chr14	70419052	70421528	chr14:70419052-70421528	2476	SMOC1	NA	wTR2
chr12	82245857	82249753	chr12:82245857-82249753	3897	Smoc1	chr14	70452862	70457182	chr14:70452862-70457182	4320	SMOC1	NA	wTR2
chr12	82252098	82254230	chr12:82252098-82254230	2133	Smoc1	chr14	70459496	70461489	chr14:70459496-70461489	1993	SMOC1	NA	wTR2
chr13	78329789	78335728	chr13:78329789-78335728	5940	Nr2f1	chr5	92922822	92928746	chr5:92922822-92928746	5924	NR2F1	NA	wTR2
chr14	17315329	17317847	chr14:17315329-17317847	2519	Rarb	chr3	25567552	25570240	chr3:25567552-25570240	2688	RARB	NA	wTR2
chr14	17402995	17407963	chr14:17402995-17407963	4969	Rarb	chr3	25469780	25474473	chr3:25469780-25474473	4693	RARB	NA	wTR2
chr14	17408189	17410750	chr14:17408189-17410750	2562	Rarb	chr3	25467318	25469544	chr3:25467318-25469544	2226	RARB	NA	wTR2
chr14	52930499	52937737	chr14:52930499-52937737	7239	Sall2	chr14	21988899	21995626	chr14:21988899-21995626	6727	SALL2	NA	wTR2
chr14	52944645	52946831	chr14:52944645-52946831	2187	Sall2	chr14	22002512	22004258	chr14:22002512-22004258	1746	SALL2	NA	wTR2
chr14	52947954	52952662	chr14:52947954-52952662	4709	Sall2	NA	NA	NA	NA	NA	NA	NA	wTR2
chr17	86013932	86016029	chr17:86013932-86016029	2098	Six3	chr2	45162362	45164552	chr2:45162362-45164552	2190	LINC01883	UPSTREAM	wTR2
chr17	86016612	86018806	chr17:86016612-86018806	2195	Six3	chr2	45165111	45167433	chr2:45165111-45167433	2322	LINC01883	UPSTREAM	wTR2
chr17	86018888	86022132	chr17:86018888-86022132	3245	Six3	chr2	45167515	45170803	chr2:45167515-45170803	3288	SIX3	NA	wTR2
chr17	86025900	86029895	chr17:86025900-86029895	3996	Six3	chr2	45174597	45178723	chr2:45174597-45178723	4126	NA	DOWNSTREAM	wTR2
chr2	105513176	105515827	chr2:105513176-105515827	2652	Pax6	chr11	31832641	31835367	chr11:31832641-31835367	2726	PAX6	NA	wTR2
chr2	105518507	105523511	chr2:105518507-105523511	5005	Pax6	chr11	31824777	31830020	chr11:31824777-31830020	5243	PAX6	NA	wTR2
chr2	150727210	150730508	chr2:150727210-150730508	3299	Abhd12	chr20	25368704	25371563	chr20:25368704-25371563	2859	ABHD12	NA	wTR2
chr2	172757853	172761458	chr2:172757853-172761458	3606	Bmp7	chr20	55833450	55836502	chr20:55833450-55836502	3052	BMP7	NA	wTR2
chr2	172761997	172767476	chr2:172761997-172767476	5480	Bmp7	chr20	55836972	55843316	chr20:55836972-55843316	6344	BMP7	NA	wTR2
chr4	8620319	8626011	chr4:8620319-8626011	5693	Chd7	chr8	61594166	61600227	chr8:61594166-61600227	6061	CHD7	NA	wTR2
chr4	8764002	8766163	chr4:8764002-8766163	2162	Chd7	chr8	61746714	61749023	chr8:61746714-61749023	2309	CHD7	NA	wTR2
chr4	9769994	9775526	chr4:9769994-9775526	5533	Gdf6	chr8	97168861	97174862	chr8:97168861-97174862	6001	GDF6	NA	wTR2
chr5	65588751	65592785	chr5:65588751-65592785	4035	Wdr19	NA	NA	NA	NA	NA	NA	NA	wTR2
chr6	124690952	124693065	chr6:124690952-124693065	2114	Grcc10	chr12	7050967	7053321	chr12:7050967-7053321	2354	C12orf57 (GRCC10)	NA	wTR2
chr8	49542205	49545499	chr8:49542205-49545499	3295	Odz3	chr4	183476247	183478987	chr4:183476247-183478987	2740	TENM3 (Odz3)	NA	wTR2
chr9	57959007	57962308	chr9:57959007-57962308	3302	Stra6	chr15	74514356	74517877	chr15:74514356-74517877	3521	CCDC33	NA	wTR2
chr9	57999396	58002140	chr9:57999396-58002140	2745	Stra6	chr15	74471339	74474065	chr15:74471339-74474065	2726	STRA6	NA	wTR2
chr1	75174950	75177382	chr1:75174950-75177382	2433	Abcb6	chr2	220081624	220084056	chr2:220081624-220084056	2432	ABCB6	NA	wTR3
chr11	21895495	21901247	chr11:21895495-21901247	5753	Otx1	chr2	63278324	63284236	chr2:63278324-63284236	5912	OTX1	NA	wTR3
chr12	82128357	82136649	chr12:82128357-82136649	8293	Smoc1	chr14	70346741	70355337	chr14:70346741-70355337	8596	SMOC1	NA	wTR3
chr12	82154468	82158075	chr12:82154468-82158075	3608	Smoc1	chr14	70375924	70378539	chr14:70375924-70378539	2615	SMOC1	NA	wTR3
chr12	82184862	82187088	chr12:82184862-82187088	2227	Smoc1	chr14	70398038	70399953	chr14:70398038-70399953	1915	SMOC1	NA	wTR3
chr12	82205785	82208089	chr12:82205785-82208089	2305	Smoc1	chr14	70419052	70421528	chr14:70419052-70421528	2476	SMOC1	NA	wTR3
chr12	82240575	82244721	chr12:82240575-82244721	4147	Smoc1	chr14	70446168	70450930	chr14:70446168-70450930	4762	SMOC1	NA	wTR3
chr12	82252098	82254230	chr12:82252098-82254230	2133	Smoc1	chr14	70459496	70461489	chr14:70459496-70461489	1993	SMOC1	NA	wTR3
chr13	78329789	78335728	chr13:78329789-78335728	5940	Nr2f1	chr5	92922822	92928746	chr5:92922822-92928746	5924	NR2F1	NA	wTR3
chr14	17315329	17317847	chr14:17315329-17317847	2519	Rarb	chr3	25567552	25570240	chr3:25567552-25570240	2688	RARB	NA	wTR3
chr14	17402995	17407963	chr14:17402995-17407963	4969	Rarb	chr3	25469780	25474473	chr3:25469780-25474473	4693	RARB	NA	wTR3
chr14	17408189	17410750	chr14:17408189-17410750	2562	Rarb	chr3	25467318	25469544	chr3:25467318-25469544	2226	RARB	NA	wTR3
chr14	52930499	52937737	chr14:52930499-52937737	7239	Sall2	chr14	21988899	21995626	chr14:21988899-21995626	6727	SALL2	NA	wTR3
chr14	52944645	52946831	chr14:52944645-52946831	2187	Sall2	chr14	22002512	22004258	chr14:22002512-22004258	1746	SALL2	NA	wTR3
chr14	52947954	52952662	chr14:52947954-52952662	4709	Sall2	NA	NA	NA	NA	NA	NA	NA	wTR3
chr17	86013932	86016029	chr17:86013932-86016029	2098	Six3	chr2	45162362	45164552	chr2:45162362-45164552	2190	LINC01883	UPSTREAM	wTR3
chr17	86016612	86018806	chr17:86016612-86018806	2195	Six3	chr2	45165111	45167433	chr2:45165111-45167433	2322	LINC01883	UPSTREAM	wTR3
chr17	86018888	86022132	chr17:86018888-86022132	3245	Six3	chr2	45167515	45170803	chr2:45167515-45170803	3288	SIX3	NA	wTR3
chr17	86025900	86029895	chr17:86025900-86029895	3996	Six3	chr2	45174597	45178723	chr2:45174597-45178723	4126	NA	DOWNSTREAM	wTR3
chr2	105513176	105515827	chr2:105513176-105515827	2652	Pax6	chr11	31832641	31835367	chr11:31832641-31835367	2726	PAX6	NA	wTR3
chr2	105518507	105523511	chr2:105518507-105523511	5005	Pax6	chr11	31824777	31830020	chr11:31824777-31830020	5243	PAX6	NA	wTR3
chr2	150669157	150675718	chr2:150669157-150675718	6562	Abhd12	chr20	25297714	25305440	chr20:25297714-25305440	7726	ABHD12	NA	wTR3
chr2	150727210	150730508	chr2:150727210-150730508	3299	Abhd12	chr20	25368704	25371563	chr20:25368704-25371563	2859	ABHD12	NA	wTR3
chr2	172757853	172761458	chr2:172757853-172761458	3606	Bmp7	chr20	55833450	55836502	chr20:55833450-55836502	3052	BMP7	NA	wTR3
chr2	172761997	172767476	chr2:172761997-172767476	5480	Bmp7	chr20	55836972	55843316	chr20:55836972-55843316	6344	BMP7	NA	wTR3
chr4	8620319	8626011	chr4:8620319-8626011	5693	Chd7	chr8	61594166	61600227	chr8:61594166-61600227	6061	CHD7	NA	wTR3
chr4	8675732	8678808	chr4:8675732-8678808	3077	Chd7	chr8	61650890	61654148	chr8:61650890-61654148	3258	CHD7	NA	wTR3
chr4	8764002	8766163	chr4:8764002-8766163	2162	Chd7	chr8	61746714	61749023	chr8:61746714-61749023	2309	CHD7	NA	wTR3
chr4	9769994	9775526	chr4:9769994-9775526	5533	Gdf6	chr8	97168861	97174862	chr8:97168861-97174862	6001	GDF6	NA	wTR3
chr5	65588751	65592785	chr5:65588751-65592785	4035	Wdr19	NA	NA	NA	NA	NA	NA	NA	wTR3
chr6	124690952	124693065	chr6:124690952-124693065	2114	Grcc10	chr12	7050967	7053321	chr12:7050967-7053321	2354	C12orf57 (GRCC10)	NA	wTR3
chr8	49542205	49545499	chr8:49542205-49545499	3295	Odz3	chr4	183476247	183478987	chr4:183476247-183478987	2740	TENM3 (Odz3)	NA	wTR3
chr9	57959007	57962308	chr9:57959007-57962308	3302	Stra6	chr15	74514356	74517877	chr15:74514356-74517877	3521	CCDC33	NA	wTR3
chr9	57999396	58002140	chr9:57999396-58002140	2745	Stra6	chr15	74471339	74474065	chr15:74471339-74474065	2726	STRA6	NA	wTR3

## Sheet: Poised
chromosome_mm9	start_mm9	end_mm9	coordinates_mm9	width_mm9	Associated_Gene_Name_mm9	chromosome_hg19	start_hg19	end_hg19	coordinates_hg19	width_hg19	Associated_Gene_Name_hg19	Location	Batch
chr12	82141576	82143576	chr12:82141576-82143576	2001	Smoc1	chr14	70360628	70363204	chr14:70360628-70363204	2576	SMOC1	NA	wTR1
chr12	82147075	82149195	chr12:82147075-82149195	2121	Smoc1	chr14	70367868	70370946	chr14:70367868-70370946	3078	SMOC1	NA	wTR1
chr12	82208745	82211929	chr12:82208745-82211929	3185	Smoc1	chr14	70421787	70424365	chr14:70421787-70424365	2578	SMOC1	NA	wTR1
chr12	85918404	85920687	chr12:85918404-85920687	2284	Vsx2	chr14	74712954	74716460	chr14:74712954-74716460	3506	VSX2	NA	wTR1
chr14	17311056	17314176	chr14:17311056-17314176	3121	Rarb	chr3	25571851	25578086	chr3:25571851-25578086	6235	RARB	NA	wTR1
chr14	17347631	17349782	chr14:17347631-17349782	2152	Rarb	chr3	25532828	25535398	chr3:25532828-25535398	2570	RARB	NA	wTR1
chr14	17349840	17353726	chr14:17349840-17353726	3887	Rarb	chr3	25528832	25532765	chr3:25528832-25532765	3933	RARB	NA	wTR1
chr14	17366573	17368689	chr14:17366573-17368689	2117	Rarb	chr3	25513853	25515992	chr3:25513853-25515992	2139	RARB	NA	wTR1
chr14	17386453	17388786	chr14:17386453-17388786	2334	Rarb	chr3	25493619	25496855	chr3:25493619-25496855	3236	RARB	NA	wTR1
chr14	17429771	17433051	chr14:17429771-17433051	3281	Rarb	chr3	25425716	25429929	chr3:25425716-25429929	4213	RARB	NA	wTR1
chr14	17527358	17529442	chr14:17527358-17529442	2085	Rarb	chr3	25376211	25377888	chr3:25376211-25377888	1677	RARB	NA	wTR1
chr14	17565220	17567335	chr14:17565220-17567335	2116	Rarb	chr3	25331832	25334258	chr3:25331832-25334258	2426	RARB	NA	wTR1
chr14	17570158	17572204	chr14:17570158-17572204	2047	Rarb	NA	NA	NA	NA	NA	NA	NA	wTR1
chr14	17572726	17574854	chr14:17572726-17574854	2129	Rarb	chr3	25323211	25325214	chr3:25323211-25325214	2003	RARB	NA	wTR1
chr14	17584521	17587653	chr14:17584521-17587653	3133	Rarb	chr3	25308862	25314562	chr3:25308862-25314562	5700	RARB	NA	wTR1
chr14	17587867	17589924	chr14:17587867-17589924	2058	Rarb	NA	NA	NA	NA	NA	NA	NA	wTR1
chr14	17594413	17596539	chr14:17594413-17596539	2127	Rarb	chr3	25301007	25302775	chr3:25301007-25302775	1768	RARB	NA	wTR1
chr14	17650293	17652363	chr14:17650293-17652363	2071	Rarb	chr3	25214949	25217034	chr3:25214949-25217034	2085	RARB	NA	wTR1
chr14	47004753	47008513	chr14:47004753-47008513	3761	Bmp4	chr14	54417948	54421710	chr14:54417948-54421710	3762	BMP4	NA	wTR1
chr14	49280807	49283104	chr14:49280807-49283104	2298	Otx2	chr14	57270706	57273041	chr14:57270706-57273041	2335	OTX2	NA	wTR1
chr14	52938344	52940546	chr14:52938344-52940546	2203	Sall2	NA	NA	NA	NA	NA	NA	NA	wTR1
chr18	66093296	66096020	chr18:66093296-66096020	2725	Rax	chr18	56934291	56937688	chr18:56934291-56937688	3397	RAX	NA	wTR1
chr18	66097321	66099572	chr18:66097321-66099572	2252	Rax	chr18	56939238	56941695	chr18:56939238-56941695	2457	RAX	NA	wTR1
chr19	59239950	59242081	chr19:59239950-59242081	2132	Vax1	chr10	118892791	118895000	chr10:118892791-118895000	2209	VAX1	NA	wTR1
chr19	59242978	59245722	chr19:59242978-59245722	2745	Vax1	chr10	118896000	118898807	chr10:118896000-118898807	2807	VAX1	NA	wTR1
chr2	105528714	105530714	chr2:105528714-105530714	2001	Pax6	chr11	31817368	31819498	chr11:31817368-31819498	2130	PAX6	NA	wTR1
chr2	105537329	105539581	chr2:105537329-105539581	2253	Pax6	chr11	31808390	31810643	chr11:31808390-31810643	2253	PAX6	NA	wTR1
chr2	150659506	150661506	chr2:150659506-150661506	2001	Abhd12	chr20	25282324	25284627	chr20:25282324-25284627	2303	ABHD12	NA	wTR1
chr2	150666992	150668992	chr2:150666992-150668992	2001	Abhd12	chr20	25291991	25296304	chr20:25291991-25296304	4313	ABHD12	NA	wTR1
chr2	150679910	150682092	chr2:150679910-150682092	2183	Abhd12	NA	NA	NA	NA	NA	NA	NA	wTR1
chr2	150697740	150699866	chr2:150697740-150699866	2127	Abhd12	NA	NA	NA	NA	NA	NA	NA	wTR1
chr2	172734133	172738390	chr2:172734133-172738390	4258	Bmp7	chr20	55795823	55800962	chr20:55795823-55800962	5139	BMP7	NA	wTR1
chr4	114597127	114599275	chr4:114597127-114599275	2149	Foxe3	chr1	47881223	47883638	chr1:47881223-47883638	2415	FOXE3	NA	wTR1
chr4	8630384	8632384	chr4:8630384-8632384	2001	Chd7	chr8	61604014	61606672	chr8:61604014-61606672	2658	CHD7	NA	wTR1
chr4	8650443	8654797	chr4:8650443-8654797	4355	Chd7	chr8	61623752	61630168	chr8:61623752-61630168	6416	CHD7	NA	wTR1
chr4	8655244	8657244	chr4:8655244-8657244	2001	Chd7	chr8	61632167	61634224	chr8:61632167-61634224	2057	CHD7	NA	wTR1
chr4	8704541	8706556	chr4:8704541-8706556	2016	Chd7	chr8	61682639	61685097	chr8:61682639-61685097	2458	CHD7	NA	wTR1
chr4	8714896	8716927	chr4:8714896-8716927	2032	Chd7	chr8	61696203	61698324	chr8:61696203-61698324	2121	CHD7	NA	wTR1
chr4	8776068	8778837	chr4:8776068-8778837	2770	Chd7	chr8	61759597	61762046	chr8:61759597-61762046	2449	CHD7	NA	wTR1
chr4	9785459	9787652	chr4:9785459-9787652	2194	Gdf6	chr8	97156538	97158848	chr8:97156538-97158848	2310	GDF6	NA	wTR1
chr5	65631496	65633657	chr5:65631496-65633657	2162	Wdr19	chr4	39245439	39247842	chr4:39245439-39247842	2403	WRD19	NA	wTR1
chr7	73541406	73543406	chr7:73541406-73543406	2001	Aldh1a3	chr15	101448933	101451433	chr15:101448933-101451433	2500	ALDH1A3	NA	wTR1
chr7	73561791	73563806	chr7:73561791-73563806	2016	Aldh1a3	chr15	101428103	101429976	chr15:101428103-101429976	1873	ALDH1A3	NA	wTR1
chr7	73571039	73573877	chr7:73571039-73573877	2839	Aldh1a3	chr15	101418405	101421448	chr15:101418405-101421448	3043	ALDH1A3	NA	wTR1
chr8	49362756	49364756	chr8:49362756-49364756	2001	Odz3	chr4	183672753	183675032	chr4:183672753-183675032	2279	TENM3 (Odz3)	NA	wTR1
chr8	49395052	49397213	chr8:49395052-49397213	2162	Odz3	chr4	183634155	183636662	chr4:183634155-183636662	2507	TENM3 (Odz3)	NA	wTR1
chr8	49425860	49429143	chr8:49425860-49429143	3284	Odz3	chr4	183600507	183603493	chr4:183600507-183603493	2986	TENM3 (Odz3)	NA	wTR1
chr8	49461485	49463631	chr8:49461485-49463631	2147	Odz3	chr4	183563967	183565977	chr4:183563967-183565977	2010	TENM3 (Odz3)	NA	wTR1
chr8	49485191	49487386	chr8:49485191-49487386	2196	Odz3	chr4	183539388	183541633	chr4:183539388-183541633	2245	TENM3 (Odz3)	NA	wTR1
chr8	49561819	49564155	chr8:49561819-49564155	2337	Odz3	chr4	183456237	183458639	chr4:183456237-183458639	2402	TENM3 (Odz3)	NA	wTR1
chr8	49574922	49577138	chr8:49574922-49577138	2217	Odz3	chr4	183436332	183440883	chr4:183436332-183440883	4551	TENM3 (Odz3)	NA	wTR1
chr8	49636119	49638196	chr8:49636119-49638196	2078	Odz3	chr4	183372526	183374969	chr4:183372526-183374969	2443	TENM3 (Odz3)	NA	wTR1
chr8	49652339	49656296	chr8:49652339-49656296	3958	Odz3	chr4	183350634	183357716	chr4:183350634-183357716	7082	TENM3 (Odz3)	NA	wTR1
chr8	49674830	49676858	chr8:49674830-49676858	2029	Odz3	chr4	183329868	183331717	chr4:183329868-183331717	1849	TENM3 (Odz3)	NA	wTR1
chr8	49699413	49701554	chr8:49699413-49701554	2142	Odz3	chr4	183304424	183307198	chr4:183304424-183307198	2774	TENM3 (Odz3)	NA	wTR1
chr8	49743466	49745466	chr8:49743466-49745466	2001	Odz3	chr4	183257199	183258686	chr4:183257199-183258686	1487	TENM3 (Odz3)	NA	wTR1
chr9	57913563	57916330	chr9:57913563-57916330	2768	Stra6	chr15	74573622	74575780	chr15:74573622-74575780	2158	CCDC33	UPSTREAM	wTR1
chr9	57931728	57934928	chr9:57931728-57934928	3201	Stra6	chr15	74554292	74558043	chr15:74554292-74558043	3751	CCDC33	UPSTREAM	wTR1
chr9	57938851	57941064	chr9:57938851-57941064	2214	Stra6	chr15	74543260	74549471	chr15:74543260-74549471	6211	CCDC33	UPSTREAM	wTR1
chr9	57943857	57945920	chr9:57943857-57945920	2064	Stra6	chr15	74536827	74538773	chr15:74536827-74538773	1946	CCDC33	UPSTREAM	wTR1
chr9	57970590	57972748	chr9:57970590-57972748	2159	Stra6	chr15	74504383	74507575	chr15:74504383-74507575	3192	STRA6; CCDC33	NA	wTR1
chr9	7959527	7963876	chr9:7959527-7963876	4350	Yap1	NA	NA	NA	NA	NA	NA	NA	wTR1
chr9	7967321	7970469	chr9:7967321-7970469	3149	Yap1	NA	NA	NA	NA	NA	NA	NA	wTR1
chr9	7992780	7995246	chr9:7992780-7995246	2467	Yap1	NA	NA	NA	NA	NA	NA	NA	wTR1
chr9	7997415	8002484	chr9:7997415-8002484	5070	Yap1	chr11	101984014	101988973	chr11:101984014-101988973	4959	YAP1	NA	wTR1
chr12	82147075	82149195	chr12:82147075-82149195	2121	Smoc1	chr14	70367868	70370946	chr14:70367868-70370946	3078	SMOC1	NA	wTR2
chr12	82208745	82211929	chr12:82208745-82211929	3185	Smoc1	chr14	70421787	70424365	chr14:70421787-70424365	2578	SMOC1	NA	wTR2
chr12	85918404	85920687	chr12:85918404-85920687	2284	Vsx2	chr14	74712954	74716460	chr14:74712954-74716460	3506	VSX2	NA	wTR2
chr14	17311056	17314176	chr14:17311056-17314176	3121	Rarb	chr3	25571851	25578086	chr3:25571851-25578086	6235	RARB	NA	wTR2
chr14	17347631	17349782	chr14:17347631-17349782	2152	Rarb	chr3	25532828	25535398	chr3:25532828-25535398	2570	RARB	NA	wTR2
chr14	17349840	17353726	chr14:17349840-17353726	3887	Rarb	chr3	25528832	25532765	chr3:25528832-25532765	3933	RARB	NA	wTR2
chr14	17366573	17368689	chr14:17366573-17368689	2117	Rarb	chr3	25513853	25515992	chr3:25513853-25515992	2139	RARB	NA	wTR2
chr14	17386453	17388786	chr14:17386453-17388786	2334	Rarb	chr3	25493619	25496855	chr3:25493619-25496855	3236	RARB	NA	wTR2
chr14	17391090	17393451	chr14:17391090-17393451	2362	Rarb	NA	NA	NA	NA	NA	NA	NA	wTR2
chr14	17429771	17433051	chr14:17429771-17433051	3281	Rarb	chr3	25425716	25429929	chr3:25425716-25429929	4213	RARB	NA	wTR2
chr14	17527358	17529442	chr14:17527358-17529442	2085	Rarb	chr3	25376211	25377888	chr3:25376211-25377888	1677	RARB	NA	wTR2
chr14	17565220	17567335	chr14:17565220-17567335	2116	Rarb	chr3	25331832	25334258	chr3:25331832-25334258	2426	RARB	NA	wTR2
chr14	17570158	17572204	chr14:17570158-17572204	2047	Rarb	NA	NA	NA	NA	NA	NA	NA	wTR2
chr14	17572726	17574854	chr14:17572726-17574854	2129	Rarb	chr3	25323211	25325214	chr3:25323211-25325214	2003	RARB	NA	wTR2
chr14	17584521	17587653	chr14:17584521-17587653	3133	Rarb	chr3	25308862	25314562	chr3:25308862-25314562	5700	RARB	NA	wTR2
chr14	17587867	17589924	chr14:17587867-17589924	2058	Rarb	NA	NA	NA	NA	NA	NA	NA	wTR2
chr14	17594413	17596539	chr14:17594413-17596539	2127	Rarb	chr3	25301007	25302775	chr3:25301007-25302775	1768	RARB	NA	wTR2
chr14	17650293	17652363	chr14:17650293-17652363	2071	Rarb	chr3	25214949	25217034	chr3:25214949-25217034	2085	RARB	NA	wTR2
chr14	47004753	47008513	chr14:47004753-47008513	3761	Bmp4	chr14	54417948	54421710	chr14:54417948-54421710	3762	BMP4	NA	wTR2
chr14	49280807	49283104	chr14:49280807-49283104	2298	Otx2	chr14	57270706	57273041	chr14:57270706-57273041	2335	OTX2	NA	wTR2
chr14	52938344	52940546	chr14:52938344-52940546	2203	Sall2	NA	NA	NA	NA	NA	NA	NA	wTR2
chr18	66093296	66096020	chr18:66093296-66096020	2725	Rax	chr18	56934291	56937688	chr18:56934291-56937688	3397	RAX	NA	wTR2
chr18	66097321	66099572	chr18:66097321-66099572	2252	Rax	chr18	56939238	56941695	chr18:56939238-56941695	2457	RAX	NA	wTR2
chr19	59239950	59242081	chr19:59239950-59242081	2132	Vax1	chr10	118892791	118895000	chr10:118892791-118895000	2209	VAX1	NA	wTR2
chr19	59242978	59245722	chr19:59242978-59245722	2745	Vax1	chr10	118896000	118898807	chr10:118896000-118898807	2807	VAX1	NA	wTR2
chr2	105528714	105530714	chr2:105528714-105530714	2001	Pax6	chr11	31817368	31819498	chr11:31817368-31819498	2130	PAX6	NA	wTR2
chr2	105537329	105539581	chr2:105537329-105539581	2253	Pax6	chr11	31808390	31810643	chr11:31808390-31810643	2253	PAX6	NA	wTR2
chr2	150659506	150661506	chr2:150659506-150661506	2001	Abhd12	chr20	25282324	25284627	chr20:25282324-25284627	2303	ABHD12	NA	wTR2
chr2	150666992	150668992	chr2:150666992-150668992	2001	Abhd12	chr20	25291991	25296304	chr20:25291991-25296304	4313	ABHD12	NA	wTR2
chr2	150679910	150682092	chr2:150679910-150682092	2183	Abhd12	NA	NA	NA	NA	NA	NA	NA	wTR2
chr2	150697740	150699866	chr2:150697740-150699866	2127	Abhd12	NA	NA	NA	NA	NA	NA	NA	wTR2
chr2	172734133	172738390	chr2:172734133-172738390	4258	Bmp7	chr20	55795823	55800962	chr20:55795823-55800962	5139	BMP7	NA	wTR2
chr4	114597127	114599275	chr4:114597127-114599275	2149	Foxe3	chr1	47881223	47883638	chr1:47881223-47883638	2415	FOXE3	NA	wTR2
chr4	8630384	8632384	chr4:8630384-8632384	2001	Chd7	chr8	61604014	61606672	chr8:61604014-61606672	2658	CHD7	NA	wTR2
chr4	8650443	8654797	chr4:8650443-8654797	4355	Chd7	chr8	61623752	61630168	chr8:61623752-61630168	6416	CHD7	NA	wTR2
chr4	8655244	8657244	chr4:8655244-8657244	2001	Chd7	chr8	61632167	61634224	chr8:61632167-61634224	2057	CHD7	NA	wTR2
chr4	8700047	8703010	chr4:8700047-8703010	2964	Chd7	chr8	61677039	61680497	chr8:61677039-61680497	3458	CHD7	NA	wTR2
chr4	8704541	8706556	chr4:8704541-8706556	2016	Chd7	chr8	61682639	61685097	chr8:61682639-61685097	2458	CHD7	NA	wTR2
chr4	8714896	8716927	chr4:8714896-8716927	2032	Chd7	chr8	61696203	61698324	chr8:61696203-61698324	2121	CHD7	NA	wTR2
chr4	9785459	9787652	chr4:9785459-9787652	2194	Gdf6	chr8	97156538	97158848	chr8:97156538-97158848	2310	GDF6	NA	wTR2
chr5	65631496	65633657	chr5:65631496-65633657	2162	Wdr19	chr4	39245439	39247842	chr4:39245439-39247842	2403	WRD19	NA	wTR2
chr7	73541406	73543406	chr7:73541406-73543406	2001	Aldh1a3	chr15	101448933	101451433	chr15:101448933-101451433	2500	ALDH1A3	NA	wTR2
chr7	73561791	73563806	chr7:73561791-73563806	2016	Aldh1a3	chr15	101428103	101429976	chr15:101428103-101429976	1873	ALDH1A3	NA	wTR2
chr7	73571039	73573877	chr7:73571039-73573877	2839	Aldh1a3	chr15	101418405	101421448	chr15:101418405-101421448	3043	ALDH1A3	NA	wTR2
chr8	49362756	49364756	chr8:49362756-49364756	2001	Odz3	chr4	183672753	183675032	chr4:183672753-183675032	2279	TENM3 (Odz3)	NA	wTR2
chr8	49395052	49397213	chr8:49395052-49397213	2162	Odz3	chr4	183634155	183636662	chr4:183634155-183636662	2507	TENM3 (Odz3)	NA	wTR2
chr8	49425860	49429143	chr8:49425860-49429143	3284	Odz3	chr4	183600507	183603493	chr4:183600507-183603493	2986	TENM3 (Odz3)	NA	wTR2
chr8	49461485	49463631	chr8:49461485-49463631	2147	Odz3	chr4	183563967	183565977	chr4:183563967-183565977	2010	TENM3 (Odz3)	NA	wTR2
chr8	49485191	49487386	chr8:49485191-49487386	2196	Odz3	chr4	183539388	183541633	chr4:183539388-183541633	2245	TENM3 (Odz3)	NA	wTR2
chr8	49561819	49564155	chr8:49561819-49564155	2337	Odz3	chr4	183456237	183458639	chr4:183456237-183458639	2402	TENM3 (Odz3)	NA	wTR2
chr8	49574922	49577138	chr8:49574922-49577138	2217	Odz3	chr4	183436332	183440883	chr4:183436332-183440883	4551	TENM3 (Odz3)	NA	wTR2
chr8	49636119	49638196	chr8:49636119-49638196	2078	Odz3	chr4	183372526	183374969	chr4:183372526-183374969	2443	TENM3 (Odz3)	NA	wTR2
chr8	49652339	49656296	chr8:49652339-49656296	3958	Odz3	chr4	183350634	183357716	chr4:183350634-183357716	7082	TENM3 (Odz3)	NA	wTR2
chr8	49674830	49676858	chr8:49674830-49676858	2029	Odz3	chr4	183329868	183331717	chr4:183329868-183331717	1849	TENM3 (Odz3)	NA	wTR2
chr8	49699413	49701554	chr8:49699413-49701554	2142	Odz3	chr4	183304424	183307198	chr4:183304424-183307198	2774	TENM3 (Odz3)	NA	wTR2
chr8	49743466	49745466	chr8:49743466-49745466	2001	Odz3	chr4	183257199	183258686	chr4:183257199-183258686	1487	TENM3 (Odz3)	NA	wTR2
chr9	57913563	57916330	chr9:57913563-57916330	2768	Stra6	chr15	74573622	74575780	chr15:74573622-74575780	2158	CCDC33	UPSTREAM	wTR2
chr9	57931728	57934928	chr9:57931728-57934928	3201	Stra6	chr15	74554292	74558043	chr15:74554292-74558043	3751	CCDC33	UPSTREAM	wTR2
chr9	57938851	57941064	chr9:57938851-57941064	2214	Stra6	chr15	74543260	74549471	chr15:74543260-74549471	6211	CCDC33	UPSTREAM	wTR2
chr9	57943857	57945920	chr9:57943857-57945920	2064	Stra6	chr15	74536827	74538773	chr15:74536827-74538773	1946	CCDC33	UPSTREAM	wTR2
chr9	57970590	57972748	chr9:57970590-57972748	2159	Stra6	chr15	74504383	74507575	chr15:74504383-74507575	3192	STRA6; CCDC33	NA	wTR2
chr9	7967321	7970469	chr9:7967321-7970469	3149	Yap1	NA	NA	NA	NA	NA	NA	NA	wTR2
chr9	7992780	7995246	chr9:7992780-7995246	2467	Yap1	NA	NA	NA	NA	NA	NA	NA	wTR2
chr9	7997415	8002484	chr9:7997415-8002484	5070	Yap1	chr11	101984014	101988973	chr11:101984014-101988973	4959	YAP1	NA	wTR2
chr12	82141576	82143576	chr12:82141576-82143576	2001	Smoc1	chr14	70360628	70363204	chr14:70360628-70363204	2576	SMOC1	NA	wTR3
chr12	82147075	82149195	chr12:82147075-82149195	2121	Smoc1	chr14	70367868	70370946	chr14:70367868-70370946	3078	SMOC1	NA	wTR3
chr12	82208745	82211929	chr12:82208745-82211929	3185	Smoc1	chr14	70421787	70424365	chr14:70421787-70424365	2578	SMOC1	NA	wTR3
chr12	85918404	85920687	chr12:85918404-85920687	2284	Vsx2	chr14	74712954	74716460	chr14:74712954-74716460	3506	VSX2	NA	wTR3
chr14	17311056	17314176	chr14:17311056-17314176	3121	Rarb	chr3	25571851	25578086	chr3:25571851-25578086	6235	RARB	NA	wTR3
chr14	17347631	17349782	chr14:17347631-17349782	2152	Rarb	chr3	25532828	25535398	chr3:25532828-25535398	2570	RARB	NA	wTR3
chr14	17349840	17353726	chr14:17349840-17353726	3887	Rarb	chr3	25528832	25532765	chr3:25528832-25532765	3933	RARB	NA	wTR3
chr14	17366573	17368689	chr14:17366573-17368689	2117	Rarb	chr3	25513853	25515992	chr3:25513853-25515992	2139	RARB	NA	wTR3
chr14	17386453	17388786	chr14:17386453-17388786	2334	Rarb	chr3	25493619	25496855	chr3:25493619-25496855	3236	RARB	NA	wTR3
chr14	17391090	17393451	chr14:17391090-17393451	2362	Rarb	NA	NA	NA	NA	NA	NA	NA	wTR3
chr14	17429771	17433051	chr14:17429771-17433051	3281	Rarb	chr3	25425716	25429929	chr3:25425716-25429929	4213	RARB	NA	wTR3
chr14	17527358	17529442	chr14:17527358-17529442	2085	Rarb	chr3	25376211	25377888	chr3:25376211-25377888	1677	RARB	NA	wTR3
chr14	17565220	17567335	chr14:17565220-17567335	2116	Rarb	chr3	25331832	25334258	chr3:25331832-25334258	2426	RARB	NA	wTR3
chr14	17570158	17572204	chr14:17570158-17572204	2047	Rarb	NA	NA	NA	NA	NA	NA	NA	wTR3
chr14	17572726	17574854	chr14:17572726-17574854	2129	Rarb	chr3	25323211	25325214	chr3:25323211-25325214	2003	RARB	NA	wTR3
chr14	17584521	17587653	chr14:17584521-17587653	3133	Rarb	chr3	25308862	25314562	chr3:25308862-25314562	5700	RARB	NA	wTR3
chr14	17587867	17589924	chr14:17587867-17589924	2058	Rarb	NA	NA	NA	NA	NA	NA	NA	wTR3
chr14	17594413	17596539	chr14:17594413-17596539	2127	Rarb	chr3	25301007	25302775	chr3:25301007-25302775	1768	RARB	NA	wTR3
chr14	17650293	17652363	chr14:17650293-17652363	2071	Rarb	chr3	25214949	25217034	chr3:25214949-25217034	2085	RARB	NA	wTR3
chr14	47004753	47008513	chr14:47004753-47008513	3761	Bmp4	chr14	54417948	54421710	chr14:54417948-54421710	3762	BMP4	NA	wTR3
chr14	49280807	49283104	chr14:49280807-49283104	2298	Otx2	chr14	57270706	57273041	chr14:57270706-57273041	2335	OTX2	NA	wTR3
chr14	52938344	52940546	chr14:52938344-52940546	2203	Sall2	NA	NA	NA	NA	NA	NA	NA	wTR3
chr18	66093296	66096020	chr18:66093296-66096020	2725	Rax	chr18	56934291	56937688	chr18:56934291-56937688	3397	RAX	NA	wTR3
chr18	66097321	66099572	chr18:66097321-66099572	2252	Rax	chr18	56939238	56941695	chr18:56939238-56941695	2457	RAX	NA	wTR3
chr19	59239950	59242081	chr19:59239950-59242081	2132	Vax1	chr10	118892791	118895000	chr10:118892791-118895000	2209	VAX1	NA	wTR3
chr19	59242978	59245722	chr19:59242978-59245722	2745	Vax1	chr10	118896000	118898807	chr10:118896000-118898807	2807	VAX1	NA	wTR3
chr2	105528714	105530714	chr2:105528714-105530714	2001	Pax6	chr11	31817368	31819498	chr11:31817368-31819498	2130	PAX6	NA	wTR3
chr2	105537329	105539581	chr2:105537329-105539581	2253	Pax6	chr11	31808390	31810643	chr11:31808390-31810643	2253	PAX6	NA	wTR3
chr2	150659506	150661506	chr2:150659506-150661506	2001	Abhd12	chr20	25282324	25284627	chr20:25282324-25284627	2303	ABHD12	NA	wTR3
chr2	150666992	150668992	chr2:150666992-150668992	2001	Abhd12	chr20	25291991	25296304	chr20:25291991-25296304	4313	ABHD12	NA	wTR3
chr2	150679910	150682092	chr2:150679910-150682092	2183	Abhd12	NA	NA	NA	NA	NA	NA	NA	wTR3
chr2	150697740	150699866	chr2:150697740-150699866	2127	Abhd12	NA	NA	NA	NA	NA	NA	NA	wTR3
chr2	172734133	172738390	chr2:172734133-172738390	4258	Bmp7	chr20	55795823	55800962	chr20:55795823-55800962	5139	BMP7	NA	wTR3
chr4	114597127	114599275	chr4:114597127-114599275	2149	Foxe3	chr1	47881223	47883638	chr1:47881223-47883638	2415	FOXE3	NA	wTR3
chr4	8630384	8632384	chr4:8630384-8632384	2001	Chd7	chr8	61604014	61606672	chr8:61604014-61606672	2658	CHD7	NA	wTR3
chr4	8650443	8654797	chr4:8650443-8654797	4355	Chd7	chr8	61623752	61630168	chr8:61623752-61630168	6416	CHD7	NA	wTR3
chr4	8655244	8657244	chr4:8655244-8657244	2001	Chd7	chr8	61632167	61634224	chr8:61632167-61634224	2057	CHD7	NA	wTR3
chr4	8700047	8703010	chr4:8700047-8703010	2964	Chd7	chr8	61677039	61680497	chr8:61677039-61680497	3458	CHD7	NA	wTR3
chr4	8704541	8706556	chr4:8704541-8706556	2016	Chd7	chr8	61682639	61685097	chr8:61682639-61685097	2458	CHD7	NA	wTR3
chr4	8714896	8716927	chr4:8714896-8716927	2032	Chd7	chr8	61696203	61698324	chr8:61696203-61698324	2121	CHD7	NA	wTR3
chr4	8776068	8778837	chr4:8776068-8778837	2770	Chd7	chr8	61759597	61762046	chr8:61759597-61762046	2449	CHD7	NA	wTR3
chr4	9785459	9787652	chr4:9785459-9787652	2194	Gdf6	chr8	97156538	97158848	chr8:97156538-97158848	2310	GDF6	NA	wTR3
chr5	65631496	65633657	chr5:65631496-65633657	2162	Wdr19	chr4	39245439	39247842	chr4:39245439-39247842	2403	WRD19	NA	wTR3
chr7	73541406	73543406	chr7:73541406-73543406	2001	Aldh1a3	chr15	101448933	101451433	chr15:101448933-101451433	2500	ALDH1A3	NA	wTR3
chr7	73561791	73563806	chr7:73561791-73563806	2016	Aldh1a3	chr15	101428103	101429976	chr15:101428103-101429976	1873	ALDH1A3	NA	wTR3
chr7	73571039	73573877	chr7:73571039-73573877	2839	Aldh1a3	chr15	101418405	101421448	chr15:101418405-101421448	3043	ALDH1A3	NA	wTR3
chr8	49362756	49364756	chr8:49362756-49364756	2001	Odz3	chr4	183672753	183675032	chr4:183672753-183675032	2279	TENM3 (Odz3)	NA	wTR3
chr8	49395052	49397213	chr8:49395052-49397213	2162	Odz3	chr4	183634155	183636662	chr4:183634155-183636662	2507	TENM3 (Odz3)	NA	wTR3
chr8	49425860	49429143	chr8:49425860-49429143	3284	Odz3	chr4	183600507	183603493	chr4:183600507-183603493	2986	TENM3 (Odz3)	NA	wTR3
chr8	49461485	49463631	chr8:49461485-49463631	2147	Odz3	chr4	183563967	183565977	chr4:183563967-183565977	2010	TENM3 (Odz3)	NA	wTR3
chr8	49485191	49487386	chr8:49485191-49487386	2196	Odz3	chr4	183539388	183541633	chr4:183539388-183541633	2245	TENM3 (Odz3)	NA	wTR3
chr8	49561819	49564155	chr8:49561819-49564155	2337	Odz3	chr4	183456237	183458639	chr4:183456237-183458639	2402	TENM3 (Odz3)	NA	wTR3
chr8	49574922	49577138	chr8:49574922-49577138	2217	Odz3	chr4	183436332	183440883	chr4:183436332-183440883	4551	TENM3 (Odz3)	NA	wTR3
chr8	49636119	49638196	chr8:49636119-49638196	2078	Odz3	chr4	183372526	183374969	chr4:183372526-183374969	2443	TENM3 (Odz3)	NA	wTR3
chr8	49652339	49656296	chr8:49652339-49656296	3958	Odz3	chr4	183350634	183357716	chr4:183350634-183357716	7082	TENM3 (Odz3)	NA	wTR3
chr8	49674830	49676858	chr8:49674830-49676858	2029	Odz3	chr4	183329868	183331717	chr4:183329868-183331717	1849	TENM3 (Odz3)	NA	wTR3
chr8	49699413	49701554	chr8:49699413-49701554	2142	Odz3	chr4	183304424	183307198	chr4:183304424-183307198	2774	TENM3 (Odz3)	NA	wTR3
chr8	49743466	49745466	chr8:49743466-49745466	2001	Odz3	chr4	183257199	183258686	chr4:183257199-183258686	1487	TENM3 (Odz3)	NA	wTR3
chr9	57913563	57916330	chr9:57913563-57916330	2768	Stra6	chr15	74573622	74575780	chr15:74573622-74575780	2158	CCDC33	UPSTREAM	wTR3
chr9	57931728	57934928	chr9:57931728-57934928	3201	Stra6	chr15	74554292	74558043	chr15:74554292-74558043	3751	CCDC33	UPSTREAM	wTR3
chr9	57938851	57941064	chr9:57938851-57941064	2214	Stra6	chr15	74543260	74549471	chr15:74543260-74549471	6211	CCDC33	UPSTREAM	wTR3
chr9	57943857	57945920	chr9:57943857-57945920	2064	Stra6	chr15	74536827	74538773	chr15:74536827-74538773	1946	CCDC33	UPSTREAM	wTR3
chr9	57970590	57972748	chr9:57970590-57972748	2159	Stra6	chr15	74504383	74507575	chr15:74504383-74507575	3192	STRA6; CCDC33	NA	wTR3
chr9	7959527	7963876	chr9:7959527-7963876	4350	Yap1	NA	NA	NA	NA	NA	NA	NA	wTR3
chr9	7967321	7970469	chr9:7967321-7970469	3149	Yap1	NA	NA	NA	NA	NA	NA	NA	wTR3
chr9	7992780	7995246	chr9:7992780-7995246	2467	Yap1	NA	NA	NA	NA	NA	NA	NA	wTR3
chr9	7997415	8002484	chr9:7997415-8002484	5070	Yap1	chr11	101984014	101988973	chr11:101984014-101988973	4959	YAP1	NA	wTR3

## Sheet: Unique
Active
chromosome_mm9	start_mm9	end_mm9	coordinates_mm9	width_mm9	Associated_Gene_Name_mm9	chromosome_hg19	start_hg19	end_hg19	coordinates_hg19	width_hg19	Associated_Gene_Name_hg19	Location
chr1	75174950	75177382	chr1:75174950-75177382	2433	Abcb6	chr2	220081624	220084056	chr2:220081624-220084056	2432	ABCB6	NA
chr12	82128357	82136649	chr12:82128357-82136649	8293	Smoc1	chr14	70346741	70355337	chr14:70346741-70355337	8596	SMOC1	NA
chr12	82184862	82187088	chr12:82184862-82187088	2227	Smoc1	chr14	70398038	70399953	chr14:70398038-70399953	1915	SMOC1	NA
chr12	82205785	82208089	chr12:82205785-82208089	2305	Smoc1	chr14	70419052	70421528	chr14:70419052-70421528	2476	SMOC1	NA
chr12	82240575	82244721	chr12:82240575-82244721	4147	Smoc1	chr14	70446168	70450930	chr14:70446168-70450930	4762	SMOC1	NA
chr12	82245857	82249753	chr12:82245857-82249753	3897	Smoc1	chr14	70452862	70457182	chr14:70452862-70457182	4320	SMOC1	NA
chr12	82252098	82254230	chr12:82252098-82254230	2133	Smoc1	chr14	70459496	70461489	chr14:70459496-70461489	1993	SMOC1	NA
chr13	78329789	78335728	chr13:78329789-78335728	5940	Nr2f1	chr5	92922822	92928746	chr5:92922822-92928746	5924	NR2F1	NA
chr14	17315329	17317847	chr14:17315329-17317847	2519	Rarb	chr3	25567552	25570240	chr3:25567552-25570240	2688	RARB	NA
chr14	17402995	17407963	chr14:17402995-17407963	4969	Rarb	chr3	25469780	25474473	chr3:25469780-25474473	4693	RARB	NA
chr14	17408189	17410750	chr14:17408189-17410750	2562	Rarb	chr3	25467318	25469544	chr3:25467318-25469544	2226	RARB	NA
chr14	52930499	52937737	chr14:52930499-52937737	7239	Sall2	chr14	21988899	21995626	chr14:21988899-21995626	6727	SALL2	NA
chr14	52944645	52946831	chr14:52944645-52946831	2187	Sall2	chr14	22002512	22004258	chr14:22002512-22004258	1746	SALL2	NA
chr14	52947954	52952662	chr14:52947954-52952662	4709	Sall2	NA	NA	NA	NA	NA	NA	NA
chr17	86013932	86016029	chr17:86013932-86016029	2098	Six3	chr2	45162362	45164552	chr2:45162362-45164552	2190	LINC01883	UPSTREAM
chr17	86016612	86018806	chr17:86016612-86018806	2195	Six3	chr2	45165111	45167433	chr2:45165111-45167433	2322	LINC01883	UPSTREAM
chr17	86018888	86022132	chr17:86018888-86022132	3245	Six3	chr2	45167515	45170803	chr2:45167515-45170803	3288	SIX3	NA
chr17	86025900	86029895	chr17:86025900-86029895	3996	Six3	chr2	45174597	45178723	chr2:45174597-45178723	4126	NA	DOWNSTREAM
chr2	105513176	105515827	chr2:105513176-105515827	2652	Pax6	chr11	31832641	31835367	chr11:31832641-31835367	2726	PAX6	NA
chr2	105518507	105523511	chr2:105518507-105523511	5005	Pax6	chr11	31824777	31830020	chr11:31824777-31830020	5243	PAX6	NA
chr2	150727210	150730508	chr2:150727210-150730508	3299	Abhd12	chr20	25368704	25371563	chr20:25368704-25371563	2859	ABHD12	NA
chr2	172757853	172761458	chr2:172757853-172761458	3606	Bmp7	chr20	55833450	55836502	chr20:55833450-55836502	3052	BMP7	NA
chr2	172761997	172767476	chr2:172761997-172767476	5480	Bmp7	chr20	55836972	55843316	chr20:55836972-55843316	6344	BMP7	NA
chr4	8620319	8626011	chr4:8620319-8626011	5693	Chd7	chr8	61594166	61600227	chr8:61594166-61600227	6061	CHD7	NA
chr4	8675732	8678808	chr4:8675732-8678808	3077	Chd7	chr8	61650890	61654148	chr8:61650890-61654148	3258	CHD7	NA
chr4	8764002	8766163	chr4:8764002-8766163	2162	Chd7	chr8	61746714	61749023	chr8:61746714-61749023	2309	CHD7	NA
chr4	9769994	9775526	chr4:9769994-9775526	5533	Gdf6	chr8	97168861	97174862	chr8:97168861-97174862	6001	GDF6	NA
chr5	65588751	65592785	chr5:65588751-65592785	4035	Wdr19	NA	NA	NA	NA	NA	NA	NA
chr6	124690952	124693065	chr6:124690952-124693065	2114	Grcc10	chr12	7050967	7053321	chr12:7050967-7053321	2354	C12orf57 (GRCC10)	NA
chr8	49542205	49545499	chr8:49542205-49545499	3295	Odz3	chr4	183476247	183478987	chr4:183476247-183478987	2740	TENM3 (Odz3)	NA
chr9	57959007	57962308	chr9:57959007-57962308	3302	Stra6	chr15	74514356	74517877	chr15:74514356-74517877	3521	CCDC33	UPSTREAM
chr9	57999396	58002140	chr9:57999396-58002140	2745	Stra6	chr15	74471339	74474065	chr15:74471339-74474065	2726	STRA6	NA
chr11	21895495	21901247	chr11:21895495-21901247	5753	Otx1	chr2	63278324	63284236	chr2:63278324-63284236	5912	OTX1	NA
chr12	82154468	82158075	chr12:82154468-82158075	3608	Smoc1	chr14	70375924	70378539	chr14:70375924-70378539	2615	SMOC1	NA
chr2	150669157	150675718	chr2:150669157-150675718	6562	Abhd12	chr20	25297714	25305440	chr20:25297714-25305440	7726	ABHD12	NA
Poised
chromosome_mm9	start_mm9	end_mm9	coordinates_mm9	width_mm9	Associated_Gene_Name_mm9	chromosome_hg19	start_hg19	end_hg19	coordinates_hg19	width_hg19	Associated_Gene_Name_hg19	Location
chr12	82141576	82143576	chr12:82141576-82143576	2001	Smoc1	chr14	70360628	70363204	chr14:70360628-70363204	2576	SMOC1	NA
chr12	82147075	82149195	chr12:82147075-82149195	2121	Smoc1	chr14	70367868	70370946	chr14:70367868-70370946	3078	SMOC1	NA
chr12	82208745	82211929	chr12:82208745-82211929	3185	Smoc1	chr14	70421787	70424365	chr14:70421787-70424365	2578	SMOC1	NA
chr12	85918404	85920687	chr12:85918404-85920687	2284	Vsx2	chr14	74712954	74716460	chr14:74712954-74716460	3506	VSX2	NA
chr14	17311056	17314176	chr14:17311056-17314176	3121	Rarb	chr3	25571851	25578086	chr3:25571851-25578086	6235	RARB	NA
chr14	17347631	17349782	chr14:17347631-17349782	2152	Rarb	chr3	25532828	25535398	chr3:25532828-25535398	2570	RARB	NA
chr14	17349840	17353726	chr14:17349840-17353726	3887	Rarb	chr3	25528832	25532765	chr3:25528832-25532765	3933	RARB	NA
chr14	17366573	17368689	chr14:17366573-17368689	2117	Rarb	chr3	25513853	25515992	chr3:25513853-25515992	2139	RARB	NA
chr14	17386453	17388786	chr14:17386453-17388786	2334	Rarb	chr3	25493619	25496855	chr3:25493619-25496855	3236	RARB	NA
chr14	17429771	17433051	chr14:17429771-17433051	3281	Rarb	chr3	25425716	25429929	chr3:25425716-25429929	4213	RARB	NA
chr14	17527358	17529442	chr14:17527358-17529442	2085	Rarb	chr3	25376211	25377888	chr3:25376211-25377888	1677	RARB	NA
chr14	17565220	17567335	chr14:17565220-17567335	2116	Rarb	chr3	25331832	25334258	chr3:25331832-25334258	2426	RARB	NA
chr14	17570158	17572204	chr14:17570158-17572204	2047	Rarb	NA	NA	NA	NA	NA	NA	NA
chr14	17572726	17574854	chr14:17572726-17574854	2129	Rarb	chr3	25323211	25325214	chr3:25323211-25325214	2003	RARB	NA
chr14	17584521	17587653	chr14:17584521-17587653	3133	Rarb	chr3	25308862	25314562	chr3:25308862-25314562	5700	RARB	NA
chr14	17587867	17589924	chr14:17587867-17589924	2058	Rarb	NA	NA	NA	NA	NA	NA	NA
chr14	17594413	17596539	chr14:17594413-17596539	2127	Rarb	chr3	25301007	25302775	chr3:25301007-25302775	1768	RARB	NA
chr14	17650293	17652363	chr14:17650293-17652363	2071	Rarb	chr3	25214949	25217034	chr3:25214949-25217034	2085	RARB	NA
chr14	47004753	47008513	chr14:47004753-47008513	3761	Bmp4	chr14	54417948	54421710	chr14:54417948-54421710	3762	BMP4	NA
chr14	49280807	49283104	chr14:49280807-49283104	2298	Otx2	chr14	57270706	57273041	chr14:57270706-57273041	2335	OTX2	NA
chr14	52938344	52940546	chr14:52938344-52940546	2203	Sall2	NA	NA	NA	NA	NA	NA	NA
chr18	66093296	66096020	chr18:66093296-66096020	2725	Rax	chr18	56934291	56937688	chr18:56934291-56937688	3397	RAX	NA
chr18	66097321	66099572	chr18:66097321-66099572	2252	Rax	chr18	56939238	56941695	chr18:56939238-56941695	2457	RAX	NA
chr19	59239950	59242081	chr19:59239950-59242081	2132	Vax1	chr10	118892791	118895000	chr10:118892791-118895000	2209	VAX1	NA
chr19	59242978	59245722	chr19:59242978-59245722	2745	Vax1	chr10	118896000	118898807	chr10:118896000-118898807	2807	VAX1	NA
chr2	106000000	106000000	chr2:105528714-105530714	2001	Pax6	chr11	31817368	31819498	chr11:31817368-31819498	2130	PAX6	NA
chr2	106000000	106000000	chr2:105537329-105539581	2253	Pax6	chr11	31808390	31810643	chr11:31808390-31810643	2253	PAX6	NA
chr2	151000000	151000000	chr2:150659506-150661506	2001	Abhd12	chr20	25282324	25284627	chr20:25282324-25284627	2303	ABHD12	NA
chr2	151000000	151000000	chr2:150666992-150668992	2001	Abhd12	chr20	25291991	25296304	chr20:25291991-25296304	4313	ABHD12	NA
chr2	151000000	151000000	chr2:150679910-150682092	2183	Abhd12	NA	NA	NA	NA	NA	NA	NA
chr2	151000000	151000000	chr2:150697740-150699866	2127	Abhd12	NA	NA	NA	NA	NA	NA	NA
chr2	173000000	173000000	chr2:172734133-172738390	4258	Bmp7	chr20	55795823	55800962	chr20:55795823-55800962	5139	BMP7	NA
chr4	115000000	115000000	chr4:114597127-114599275	2149	Foxe3	chr1	47881223	47883638	chr1:47881223-47883638	2415	FOXE3	NA
chr4	8630384	8632384	chr4:8630384-8632384	2001	Chd7	chr8	61604014	61606672	chr8:61604014-61606672	2658	CHD7	NA
chr4	8650443	8654797	chr4:8650443-8654797	4355	Chd7	chr8	61623752	61630168	chr8:61623752-61630168	6416	CHD7	NA
chr4	8655244	8657244	chr4:8655244-8657244	2001	Chd7	chr8	61632167	61634224	chr8:61632167-61634224	2057	CHD7	NA
chr4	8704541	8706556	chr4:8704541-8706556	2016	Chd7	chr8	61682639	61685097	chr8:61682639-61685097	2458	CHD7	NA
chr4	8714896	8716927	chr4:8714896-8716927	2032	Chd7	chr8	61696203	61698324	chr8:61696203-61698324	2121	CHD7	NA
chr4	8776068	8778837	chr4:8776068-8778837	2770	Chd7	chr8	61759597	61762046	chr8:61759597-61762046	2449	CHD7	NA
chr4	9785459	9787652	chr4:9785459-9787652	2194	Gdf6	chr8	97156538	97158848	chr8:97156538-97158848	2310	GDF6	NA
chr5	65631496	65633657	chr5:65631496-65633657	2162	Wdr19	chr4	39245439	39247842	chr4:39245439-39247842	2403	WRD19	NA
chr7	73541406	73543406	chr7:73541406-73543406	2001	Aldh1a3	chr15	101448933	101451433	chr15:101448933-101451433	2500	ALDH1A3	NA
chr7	73561791	73563806	chr7:73561791-73563806	2016	Aldh1a3	chr15	101428103	101429976	chr15:101428103-101429976	1873	ALDH1A3	NA
chr7	73571039	73573877	chr7:73571039-73573877	2839	Aldh1a3	chr15	101418405	101421448	chr15:101418405-101421448	3043	ALDH1A3	NA
chr8	49362756	49364756	chr8:49362756-49364756	2001	Odz3	chr4	183672753	183675032	chr4:183672753-183675032	2279	TENM3 (Odz3)	NA
chr8	49395052	49397213	chr8:49395052-49397213	2162	Odz3	chr4	183634155	183636662	chr4:183634155-183636662	2507	TENM3 (Odz3)	NA
chr8	49425860	49429143	chr8:49425860-49429143	3284	Odz3	chr4	183600507	183603493	chr4:183600507-183603493	2986	TENM3 (Odz3)	NA
chr8	49461485	49463631	chr8:49461485-49463631	2147	Odz3	chr4	183563967	183565977	chr4:183563967-183565977	2010	TENM3 (Odz3)	NA
chr8	49485191	49487386	chr8:49485191-49487386	2196	Odz3	chr4	183539388	183541633	chr4:183539388-183541633	2245	TENM3 (Odz3)	NA
chr8	49561819	49564155	chr8:49561819-49564155	2337	Odz3	chr4	183456237	183458639	chr4:183456237-183458639	2402	TENM3 (Odz3)	NA
chr8	49574922	49577138	chr8:49574922-49577138	2217	Odz3	chr4	183436332	183440883	chr4:183436332-183440883	4551	TENM3 (Odz3)	NA
chr8	49636119	49638196	chr8:49636119-49638196	2078	Odz3	chr4	183372526	183374969	chr4:183372526-183374969	2443	TENM3 (Odz3)	NA
chr8	49652339	49656296	chr8:49652339-49656296	3958	Odz3	chr4	183350634	183357716	chr4:183350634-183357716	7082	TENM3 (Odz3)	NA
chr8	49674830	49676858	chr8:49674830-49676858	2029	Odz3	chr4	183329868	183331717	chr4:183329868-183331717	1849	TENM3 (Odz3)	NA
chr8	49699413	49701554	chr8:49699413-49701554	2142	Odz3	chr4	183304424	183307198	chr4:183304424-183307198	2774	TENM3 (Odz3)	NA
chr8	49743466	49745466	chr8:49743466-49745466	2001	Odz3	chr4	183257199	183258686	chr4:183257199-183258686	1487	TENM3 (Odz3)	NA
chr9	57913563	57916330	chr9:57913563-57916330	2768	Stra6	chr15	74573622	74575780	chr15:74573622-74575780	2158	CCDC33	UPSTREAM
chr9	57931728	57934928	chr9:57931728-57934928	3201	Stra6	chr15	74554292	74558043	chr15:74554292-74558043	3751	CCDC33	UPSTREAM
chr9	57938851	57941064	chr9:57938851-57941064	2214	Stra6	chr15	74543260	74549471	chr15:74543260-74549471	6211	CCDC33	UPSTREAM
chr9	57943857	57945920	chr9:57943857-57945920	2064	Stra6	chr15	74536827	74538773	chr15:74536827-74538773	1946	CCDC33	UPSTREAM
chr9	57970590	57972748	chr9:57970590-57972748	2159	Stra6	chr15	74504383	74507575	chr15:74504383-74507575	3192	STRA6; CCDC33	NA
chr9	7959527	7963876	chr9:7959527-7963876	4350	Yap1	NA	NA	NA	NA	NA	NA	NA
chr9	7967321	7970469	chr9:7967321-7970469	3149	Yap1	NA	NA	NA	NA	NA	NA	NA
chr9	7992780	7995246	chr9:7992780-7995246	2467	Yap1	NA	NA	NA	NA	NA	NA	NA
chr9	7997415	8002484	chr9:7997415-8002484	5070	Yap1	chr11	101984014	101988973	chr11:101984014-101988973	4959	YAP1	NA
chr14	17391090	17393451	chr14:17391090-17393451	2362	Rarb	NA	NA	NA	NA	NA	NA	NA
chr4	8700047	8703010	chr4:8700047-8703010	2964	Chd7	chr8	61677039	61680497	chr8:61677039-61680497	3458	CHD7	NA
